# Supplementary material for: Soil algae in arable land: changes in the genotypic community composition across time points and farming systems—a pilot study
Source: Front Microbiol. 2026 Apr 16;17:1813833. doi: 10.3389/fmicb.2026.1813833 (PMC13128599; doi:10.3389/fmicb.2026.1813833)
Supplement: Supplementary Table S1 — Information on the samples, culture strains for sequencing, ASV tables including ASV sequences with taxonomy assigned for the 18S, 23 UPA, ITS2, and rbcL (primer pairs GArbcL and XDrbcL) markers, statistical analyses (averages, t-tests) of ASV counts and relative abundances based for the 18S and 23S UPA markers, Pearson correlations of 23S UPA ASV read counts with abiotic parameters, and PERMANOVA test. [file Table_1.xlsx]

## Sheet: 1 - Sheets overview
sheet	short description	detailed description
1	sheets overview	this sheet
2	Sample Info	detailed information on samples, physicochemical parameters, diversity indices, etc.
3	Primers and PCR conditions	all primers used including their index
4	Cultures for sanger seq	seuences optained from sanger sequencing of algae cultures, the strain number and the corresponding accession number in GenBank
5	18S all ASV table	NGS sequencing results with taxonomic assignment of 18S ASVs, only rarefaction was performed, and a threshhold was applied, plants and metazoa were excluded
6	18S algae ASV table	NGS sequencing results with taxonomic assignment of 18S ASVs, after exclusion of non-algae, rarefaction was performed, and a threshhold was applied
7	stat.18S ASVs	T-tests of 18S total ASVs between taxonomic groups and sampling dates as well as farming systems
8	stat.18S ASVs abundances	T-tests of 18S ASV read counts between taxonomic groups and sampling dates as well as farming systems
9	23S UPA ASV table	NGS sequencing results with taxonomic assignment of 23S UPA ASVs, after exclusion of non-algae, rarefaction was performed, and a threshhold was applied
10	stat. 23S UPA ASVs	T-tests of 23S UPA total ASVs between taxonomic groups and sampling dates as well as farming systems
11	stat. 23S UPA abundances	T-tests of 23S UPA ASV read counts between taxonomic groups and sampling dates as well as farming systems
12	ITS2 all ASV table	NGS sequencing results with taxonomic assignment of ITS2 ASVs, only rarefaction was performed, and a threshhold was applied, plants were excluded
13	ITS2 algae ASV table	NGS sequencing results with taxonomic assignment of ITS2 ASVs, after exclusion of non-algae, rarefaction was performed, and a threshhold was applied
14	GArbcL ASV table	NGS sequencing results with taxonomic assignment of rbcL ASVs, after exclusion of non-algae, rarefaction was performed, and a threshhold was applied
15	XDrbcL ASV table	NGS sequencing results with taxonomic assignment of rbcL ASVs, after exclusion of non-algae, rarefaction was performed, and a threshhold was applied
16	Pearson all	pearson correlation of top 100 algal UPA ASVs with physioc-chemical properties
17	Pearson signf	same dataset assheet 15, but only significant values remained
18	Pearson signf theshold	same dataset as 1sheeet 16, but only significant values above a threshhold remained
19	Correlation Groups	pearson correlation of algal UPA ASVs that were summarized to taxonomic groups and physico-chemical parameters
20	Correlation parameters	correlation analysis of physico-chemical parameters
21	PERMANOVA	PERMANOVA of physico-chemical parameters with UPA ASVs used for the distance based redundancy analysis

## Sheet: 2 - Sample Info
Field	Sample ID	sampling date	coordinates (lat., long.)	farming system	subplot	crop	pH	Nitrogen total [%]	C total [%]	moisture total [%]	Chl ab µg per g DW	Temp	EC1:5(µS/cm)	Total ASVs UPA	Total ASVs 18S (no plants/metazoa)	Shannon index UPA
F1	FF1A	March 1st 2024	51.40688375148772, 9.431227729690308	organic	margin	wheat	6.848	0.1152	1.2226	19.38	5.6	7.5	63	68		1.88174
	FF1I				interior		6.799	0.1153	1.2318	19.08	6.93	7.5	65	108	184	3.58779
F2	FF2A		51.412485995210616, 9.437023861903933		margin		6.697	0.119	1.2933	19.93	5.77	7.5	77	97		2.53778
	FF2I				interior		6.704	0.1121	1.1229	19.19	5.11	7.5	44	107	201	3.78228
F3	FF3A		51.40772463018947, 9.450451399279508		margin		6.879	0.1451	1.5217	19.7	9.88	7.5	63	105		2.90024
	FF3I				interior		6.878	0.1317	1.2822	17.59	9.06	7.5	60	117	174	3.79945
F4	FF4A		51.3992768679637, 9.449396236705889		margin		6.725	0.151	1.6632	19.56	9.18	7.5	50	81		2.55018
	FF4I				interior		6.695	0.155	1.555	19.94	6.94	7.5	67	80	167	2.97569
F5	FF5A		51.39923363382542, 9.449855035403015		margin		6.359	0.1246	1.4702	20.77	12.19	7.5	37	78		2.17197
	FF5I				interior		6.743	0.1342	1.3639	18.59	8.58	7.5	51	93	162	3.25254
F1	FS1A	July 3rd 2024	as in March	organic	margin	wheat	6.932	0.1462	1.4565	19.68	5.28	18.9	92	122		3.99507
	FS1I				interior		7.019	0.1274	1.2228	19.67	4.08	18.9	87	120	185	4.04012
F2	FS2A				margin		6.914	0.1407	1.4017	19.83	4.02	18.9	89	99		3.68703
	FS2I				interior		6.943	0.1314	1.2803	20.18	6.03	18.9	62	97	191	3.57106
F3	FS3A				margin		7.049	0.1696	1.7106	22.47	5.59	18.9	85	81		3.33253
	FS3I				interior		7.162	0.1562	1.5648	20.56	6.27	18.9	95	92	201	3.29284
F4	FS4A				margin		6.863	0.1583	1.653	19.35	5.8	18.9	62	84		3.28173
	FS4I				interior		6.946	0.1819	1.8685	19.9	4.69	18.9	87	93	195	3.51232
F5	FS5A				margin		6.666	0.1573	1.7678	21.32	8.4	18.9	53	75		3.26408
	FS5I				interior		7.11	0.1525	1.55	18.93	6.53	18.9	87	84	193	3.28928
F1	FH1A	November 1st 2024	as in March	organic	margin	was wheat, tilled and reseeded	6.925	0.1345	1.3524	20.24	2.36	5.1	73	97		3.41538
	FH1I				interior		6.998	0.1309	1.3462	33.96	2.33	5.1	78	116	173	3.96843
F2	FH2A				margin		6.984	0.1495	1.5383	20.95	4.49	5.1	96	98		3.54715
	FH2I				interior		6.795	0.1286	1.2928	19.32	2.19	5.1	71	101	182	3.62254
F3	FH3A				margin		6.97	0.1667	1.6844	20.61	3.4	5.1	71	102		3.62785
	FH3I				interior		7.003	0.1532	1.5464	21.3	3.21	5.1	73	98	208	3.5263
F4	FH4A				margin		6.771	0.1608	1.6801	18.69	2.04	5.1	105	88		3.40842
	FH4I				interior		6.916	0.1747	1.7401	17.68	1.84	5.1	91	103	191	3.69337
F5	FH5A				margin		6.546	0.1513	1.71	20.06	2.93	5.1	45	91		3.31076
	FH5I				interior		6.903	0.1566	1.6694	20.38	2.73	5.1	56	86	205	3.38673
FK1	FK1A	July 3rd 2024	51.397806827837044, 9.448307246259764	conventional	margin	corn	6.073	0.1951	1.9578	18.57	8.82	18.9	239	134		4.27798
	FK1I				interior		6.597	0.1814	1.8425	18.46	12.18	18.9	317	122	52	3.88827
FK2	FK2A		51.39767712113105, 9.448663293165346		margin		6.241	0.182	1.8331	19.34	14.54	18.9	136	125		4.20379
	FK2I				interior		6.516	0.1925	2.0038	18.39	15.28	18.9	159	125	105	4.04121
FK3	FK3A	July 3rd 2024	51.4156045337425, 9.436352789612142	conventional	margin	wheat	6.308	0.1459	1.5665	23.58	14.75	18.9	46	128		3.97572
	FK3I				interior		6.271	0.1608	1.5212	20.25	11.75	18.9	73	120	165	3.84457
FK4	FK4A		51.405679787680896, 9.42608763738133		margin		6.001	0.1397	1.4838	22.81	13.44	18.9	40	125		3.92562
	FK4I				interior		5.661	0.1681	1.6203	23.13	11.93	18.9	57	133	185	4.02563
FK5	FK5A		51.40504533084558, 9.426274242090662		margin		5.671	0.1713	1.8248	23.25	15.65	18.9	74	128		4.05943
	FK5I				interior		5.997	0.1382	1.4423	18.37	10.32	18.9	76	130	140	3.9716
					ALL	AVR	6.67695	0.150163	1.54648	20.374	7.30275	12.6	83.8	103.275	172.95	3.51066
						MIN	5.661	0.1121	1.1229	17.59	1.84	5.1	37	68	52	1.88174
						MAX	7.162	0.1951	2.0038	33.96	15.65	18.9	317	134	208	4.27798
					organic	AVR	6.85807	0.144383	1.4921	20.2937	5.44833	10.5	71.1667	95.3667	187.467	3.34042
						MIN	6.359	0.1121	1.1229	17.59	1.84	5.1	37	68	162	1.88174
						MAX	7.162	0.1819	1.8685	33.96	12.19	18.9	105	122	208	4.04012
					conventional (wheat)	AVR	5.98483	0.154	1.57648	21.8983	12.9733	18.9	61	127.333	163.333	3.9671
						MIN	5.661	0.1382	1.4423	18.37	10.32	18.9	40	120	140	3.84457
						MAX	6.308	0.1713	1.8248	23.58	15.65	18.9	76	133	185	4.05943
					conventional (corn)	AVR	6.35675	0.18775	1.9093	18.69	12.705	18.9	212.75	126.5	78.5	4.10281
						MIN	6.073	0.1814	1.8331	18.39	8.82	18.9	136	122	52	3.88827
						MAX	6.597	0.1951	2.0038	19.34	15.28	18.9	317	134	105	4.27798

## Sheet: 3 - Primers and PCR conditions
	Indices after Kircher et al. 2010		Target Loci					PCR cycler conditions
	Index name	index	name	PCR primer/ multiplex primer sequence (5’-3’)	reference			Primer	step	Temperature [°C]	time [s]	repetition	reference
23S UPA			p23SrV_f1	GGACAGAAAGACCCTATGAA	Sherwood & Presting 2007			ITS2	1	98	60		Toju et al. 2012
			p23SrV_r1	TCAGCCTGTTATCCCTAGAG	Sherwood & Presting 2007				2	98	45	35x	White et al. 1990
	Sol_iPCR-MPI-97	aatcttc	UPA-F97	aatcttcGGACAGAAAGACCCTATGAA					3	48	45
	Sol_iPCR-MPI-98	accaacg	UPA-F98	accaacgGGACAGAAAGACCCTATGAA					4	72	30
	Sol_iPCR-MPI-99	agatggc	UPA-F99	agatggcGGACAGAAAGACCCTATGAA					5	72	300
	Sol_iPCR-MPI-100	ccaggtt	UPA-F100	ccaggttGGACAGAAAGACCCTATGAA					6	10	pause
	Sol_iPCR-MPI-101	ccgttag	UPA-F101	ccgttagGGACAGAAAGACCCTATGAA
	Sol_iPCR-MPI-102	cgcctct	UPA-F102	cgcctctGGACAGAAAGACCCTATGAA
	Sol_iPCR-MPI-103	cttgcgg	UPA-F103	cttgcggGGACAGAAAGACCCTATGAA				Primer	step	Temperature [°C]	time [s]	repetition	reference
	Sol_iPCR-MPI-104	ggcggag	UPA-F104	ggcggagGGACAGAAAGACCCTATGAA				UPA	1	98	300		Sherwood & Presting 2007
	Sol_iPCR-MPI-105	tggacgt	UPA-F105	tggacgtGGACAGAAAGACCCTATGAA					2	94	20	30x
	Sol_iPCR-MPI-106	aaccatg	UPA-F106	aaccatgGGACAGAAAGACCCTATGAA					3	55	30
	P5_iPCR-LP-1	tcgcagg	UPA-R1	tcgcaggTCAGCCTGTTATCCCTAGAG					4	72	30
	P5_iPCR-LP-2	ctctgca	UPA-R2	ctctgcaTCAGCCTGTTATCCCTAGAG					5	72	600
	P5_iPCR-LP-3	cctaggt	UPA-R3	cctaggtTCAGCCTGTTATCCCTAGAG					6	10	pause
	P5_iPCR-LP-4	ggatcaa	UPA-R4	ggatcaaTCAGCCTGTTATCCCTAGAG
	P5_iPCR-LP-5	gcaagat	UPA-R5	gcaagatTCAGCCTGTTATCCCTAGAG				Primer	step	Temperature [°C]	time [s]	repetition	reference
	P5_iPCR-LP-6	atggaga	UPA-R6	atggagaTCAGCCTGTTATCCCTAGAG				GArbcL	1	98	60		this study
	P5_iPCR-LP-7	ctcgatg	UPA-R7	ctcgatgTCAGCCTGTTATCCCTAGAG					2	94	20	35x
	P5_iPCR-LP-8	gctcgaa	UPA-R8	gctcgaaTCAGCCTGTTATCCCTAGAG					3	55	30
	P5_iPCR-LP-9	accaact	UPA-R9	accaactTCAGCCTGTTATCCCTAGAG					4	72	30
	P5_iPCR-LP-10	ccggtac	UPA-R10	ccggtacTCAGCCTGTTATCCCTAGAG					5	72	300
ITS2			ITS3_KYO2	GATGAAGAACGYAGYRAA	Toju et al. 2012				6	10	pause
			ITS4	TCCTCCGCTTATTGATATGC	White et al. 1990
	Sol_iPCR-MPI-97	aatcttc	ITS2-F97	aatcttcGATGAAGAACGYAGYRAA
	Sol_iPCR-MPI-98	accaacg	ITS2-F98	accaacgGATGAAGAACGYAGYRAA				Primer	step	Temperature [°C]	time [s]	repetition	reference
	Sol_iPCR-MPI-99	agatggc	ITS2-F99	agatggcGATGAAGAACGYAGYRAA				XDrbcL	1	98	300		modified after Kelly et al., 2020
	Sol_iPCR-MPI-100	ccaggtt	ITS2-F100	ccaggttGATGAAGAACGYAGYRAA					2	94	20	35x
	Sol_iPCR-MPI-101	ccgttag	ITS2-F101	ccgttagGATGAAGAACGYAGYRAA					3	55	45
	Sol_iPCR-MPI-102	cgcctct	ITS2-F102	cgcctctGATGAAGAACGYAGYRAA					4	72	30
	Sol_iPCR-MPI-103	cttgcgg	ITS2-F103	cttgcggGATGAAGAACGYAGYRAA					5	72	300
	Sol_iPCR-MPI-104	ggcggag	ITS2-F104	ggcggagGATGAAGAACGYAGYRAA					6	10	pause
	Sol_iPCR-MPI-105	tggacgt	ITS2-F105	tggacgtGATGAAGAACGYAGYRAA
	Sol_iPCR-MPI-106	aaccatg	ITS2-F106	aaccatgGATGAAGAACGYAGYRAA
	P5_iPCR-LP-1	tcgcagg	ITS2-R1	tcgcaggTCCTCCGCTTATTGATATGC				Primer	step	Temperature [°C]	time [s]	repetition	reference
	P5_iPCR-LP-2	ctctgca	ITS2-R2	ctctgcaTCCTCCGCTTATTGATATGC				18S	1	98	300		Stoeck et al 2010
	P5_iPCR-LP-3	cctaggt	ITS2-R3	cctaggtTCCTCCGCTTATTGATATGC					2	94	20	10x
	P5_iPCR-LP-4	ggatcaa	ITS2-R4	ggatcaaTCCTCCGCTTATTGATATGC					3	57	30
	P5_iPCR-LP-5	gcaagat	ITS2-R5	gcaagatTCCTCCGCTTATTGATATGC					4	72	35
	P5_iPCR-LP-6	atggaga	ITS2-R6	atggagaTCCTCCGCTTATTGATATGC					5	94	20	25x
	P5_iPCR-LP-7	ctcgatg	ITS2-R7	ctcgatgTCCTCCGCTTATTGATATGC					6	47	30
	P5_iPCR-LP-8	gctcgaa	ITS2-R8	gctcgaaTCCTCCGCTTATTGATATGC					7	72	35
	P5_iPCR-LP-9	accaact	ITS2-R9	accaactTCCTCCGCTTATTGATATGC					8	72	120
	P5_iPCR-LP-10	ccggtac	ITS2-R10	ccggtacTCCTCCGCTTATTGATATGC					9	4	pause
XDrbcL			646FX	ATGCGTTGGAGAGARCGTTT	modified after Kelly et al., 2020
			998RX	CCTTCTAATTTACCTACAACAGTACC	modified after Kelly et al., 2020
	Sol_iPCR-MPI-97	aatcttc	XDrbcL-F97	aatcttcATGCGTTGGAGAGARCGTTT
	Sol_iPCR-MPI-98	accaacg	XDrbcL-F98	accaacgATGCGTTGGAGAGARCGTTT
	Sol_iPCR-MPI-99	agatggc	XDrbcL-F99	agatggcATGCGTTGGAGAGARCGTTT
	Sol_iPCR-MPI-100	ccaggtt	XDrbcL-F100	ccaggttATGCGTTGGAGAGARCGTTT
	Sol_iPCR-MPI-101	ccgttag	XDrbcL-F101	ccgttagATGCGTTGGAGAGARCGTTT
	Sol_iPCR-MPI-102	cgcctct	XDrbcL-F102	cgcctctATGCGTTGGAGAGARCGTTT
	Sol_iPCR-MPI-103	cttgcgg	XDrbcL-F103	cttgcggATGCGTTGGAGAGARCGTTT
	Sol_iPCR-MPI-104	ggcggag	XDrbcL-F104	ggcggagATGCGTTGGAGAGARCGTTT
	Sol_iPCR-MPI-105	tggacgt	XDrbcL-F105	tggacgtATGCGTTGGAGAGARCGTTT
	Sol_iPCR-MPI-106	aaccatg	XDrbcL-F106	aaccatgATGCGTTGGAGAGARCGTTT
	P5_iPCR-LP-1	tcgcagg	XDrbcL-R1	tcgcaggCCTTCTAATTTACCTACAACAGTACC
	P5_iPCR-LP-2	ctctgca	XDrbcL-R2	ctctgcaCCTTCTAATTTACCTACAACAGTACC
	P5_iPCR-LP-3	cctaggt	XDrbcL-R3	cctaggtCCTTCTAATTTACCTACAACAGTACC
	P5_iPCR-LP-4	ggatcaa	XDrbcL-R4	ggatcaaCCTTCTAATTTACCTACAACAGTACC
	P5_iPCR-LP-5	gcaagat	XDrbcL-R5	gcaagatCCTTCTAATTTACCTACAACAGTACC
	P5_iPCR-LP-6	atggaga	XDrbcL-R6	atggagaCCTTCTAATTTACCTACAACAGTACC
	P5_iPCR-LP-7	ctcgatg	XDrbcL-R7	ctcgatgCCTTCTAATTTACCTACAACAGTACC
	P5_iPCR-LP-8	gctcgaa	XDrbcL-R8	gctcgaaCCTTCTAATTTACCTACAACAGTACC
	P5_iPCR-LP-9	accaact	XDrbcL-R9	accaactCCTTCTAATTTACCTACAACAGTACC
	P5_iPCR-LP-10	ccggtac	XDrbcL-R10	ccggtacCCTTCTAATTTACCTACAACAGTACC
GArbcL			GA633F	TTCATGCGTTGGAGAGACCG	this study
			GA7RM	TAAATACCACGGCTACGATCTT	this study
	Sol_iPCR-MPI-97	aatcttc	GArbcL-F97	aatcttcTTCATGCGTTGGAGAGACCG
	Sol_iPCR-MPI-98	accaacg	GArbcL-F98	accaacgTTCATGCGTTGGAGAGACCG
	Sol_iPCR-MPI-99	agatggc	GArbcL-F99	agatggcTTCATGCGTTGGAGAGACCG
	Sol_iPCR-MPI-100	ccaggtt	GArbcL-F100	ccaggttTTCATGCGTTGGAGAGACCG
	Sol_iPCR-MPI-101	ccgttag	GArbcL-F101	ccgttagTTCATGCGTTGGAGAGACCG
	Sol_iPCR-MPI-102	cgcctct	GArbcL-F102	cgcctctTTCATGCGTTGGAGAGACCG
	Sol_iPCR-MPI-103	cttgcgg	GArbcL-F103	cttgcggTTCATGCGTTGGAGAGACCG
	Sol_iPCR-MPI-104	ggcggag	GArbcL-F104	ggcggagTTCATGCGTTGGAGAGACCG
	Sol_iPCR-MPI-105	tggacgt	GArbcL-F105	tggacgtTTCATGCGTTGGAGAGACCG
	Sol_iPCR-MPI-106	aaccatg	GArbcL-F106	aaccatgTTCATGCGTTGGAGAGACCG
	P5_iPCR-LP-1	tcgcagg	GArbcL-R1	tcgcaggTAAATACCACGGCTACGATCTT
	P5_iPCR-LP-2	ctctgca	GArbcL-R2	ctctgcaTAAATACCACGGCTACGATCTT
	P5_iPCR-LP-3	cctaggt	GArbcL-R3	cctaggtTAAATACCACGGCTACGATCTT
	P5_iPCR-LP-4	ggatcaa	GArbcL-R4	ggatcaaTAAATACCACGGCTACGATCTT
	P5_iPCR-LP-5	gcaagat	GArbcL-R5	gcaagatTAAATACCACGGCTACGATCTT
	P5_iPCR-LP-6	atggaga	GArbcL-R6	atggagaTAAATACCACGGCTACGATCTT
	P5_iPCR-LP-7	ctcgatg	GArbcL-R7	ctcgatgTAAATACCACGGCTACGATCTT
	P5_iPCR-LP-8	gctcgaa	GArbcL-R8	gctcgaaTAAATACCACGGCTACGATCTT
	P5_iPCR-LP-9	accaact	GArbcL-R9	accaactTAAATACCACGGCTACGATCTT
	P5_iPCR-LP-10	ccggtac	GArbcL-R10	ccggtacTAAATACCACGGCTACGATCTT
18S V4			TAReuk454FWD1	CCAGCASCYGCGGTAATTCC	Stoeck et al 2010
			TAReukREV3	ACTTTCGTTCTTGATYRA	Stoeck et al 2010
	Sol_iPCR-MPI-97	aatcttc	EUK-F97	aatcttcCCAGCASCYGCGGTAATTCC
	Sol_iPCR-MPI-98	accaacg	EUK-F98	accaacgCCAGCASCYGCGGTAATTCC
	Sol_iPCR-MPI-99	agatggc	EUK-F99	agatggcCCAGCASCYGCGGTAATTCC
	Sol_iPCR-MPI-100	ccaggtt	EUK-F100	ccaggttCCAGCASCYGCGGTAATTCC
	Sol_iPCR-MPI-101	ccgttag	EUK-F101	ccgttagCCAGCASCYGCGGTAATTCC
	Sol_iPCR-MPI-102	cgcctct	EUK-F102	cgcctctCCAGCASCYGCGGTAATTCC
	Sol_iPCR-MPI-103	cttgcgg	EUK-F103	cttgcggCCAGCASCYGCGGTAATTCC
	Sol_iPCR-MPI-104	ggcggag	EUK-F104	ggcggagCCAGCASCYGCGGTAATTCC
	Sol_iPCR-MPI-105	tggacgt	EUK-F105	tggacgtCCAGCASCYGCGGTAATTCC
	Sol_iPCR-MPI-106	aaccatg	EUK-F106	aaccatgCCAGCASCYGCGGTAATTCC
	P5_iPCR-LP-1	tcgcagg	EUK-R1	tcgcaggACTTTCGTTCTTGATYRA
	P5_iPCR-LP-2	ctctgca	EUK-R2	ctctgcaACTTTCGTTCTTGATYRA
	P5_iPCR-LP-3	cctaggt	EUK-R3	cctaggtACTTTCGTTCTTGATYRA
	P5_iPCR-LP-4	ggatcaa	EUK-R4	ggatcaaACTTTCGTTCTTGATYRA
	P5_iPCR-LP-5	gcaagat	EUK-R5	gcaagatACTTTCGTTCTTGATYRA
	P5_iPCR-LP-6	atggaga	EUK-R6	atggagaACTTTCGTTCTTGATYRA
	P5_iPCR-LP-7	ctcgatg	EUK-R7	ctcgatgACTTTCGTTCTTGATYRA
	P5_iPCR-LP-8	gctcgaa	EUK-R8	gctcgaaACTTTCGTTCTTGATYRA
	P5_iPCR-LP-9	accaact	EUK-R9	accaactACTTTCGTTCTTGATYRA
	P5_iPCR-LP-10	ccggtac	EUK-R10	ccggtacACTTTCGTTCTTGATYRA

## Sheet: 4 - Cultures for Sanger Seq
new sequences from algae cultures
id	loci	AccessionNumber	superkingdom	phylum	class	order	family	genus	species	culture collection
CCAP_254_12_UPA	23S rDNA UPA	PV115106	Eukaryota	Chlorophyta	Chlorophyceae	Sphaeropleales	Neochloridaceae	Neochloris	Neochloris pyrenoidosa	Culture Collection of Algae and Protozoa (CCAP)
ASIB_IB208_UPA	23S rDNA UPA	PV115100	Eukaryota	Stramenopiles	Eustigmatophyceae	Eustigmatales	Eustigmataceae	Eustigmatos	Eustigmatos polyphem	Algensammlung am Institut für Botanik, Innsbruck
ASIB_T10_UPA	23S rDNA UPA	PV115101	Eukaryota	Stramenopiles	Eustigmatophyceae	Eustigmatales	Chlorobotryaceae	Vischeria	Vischeria punctata	Algensammlung am Institut für Botanik, Innsbruck
SAG_33_83_UPA	23S rDNA UPA	PV115130	Eukaryota	Stramenopiles	Eustigmatophyceae	Eustigmatales	Chlorobotryaceae	Vischeria	Vischeria stellata	SAG Culture Collection of Algae, Göttingen
CCAP_860_1B_UPA	23S rDNA UPA	PV115116	Eukaryota	Stramenopiles	Eustigmatophyceae	Eustigmatales	Chlorobotryaceae	Vischeria	Vischeria vischeri	Culture Collection of Algae and Protozoa (CCAP)
SAG_848_1_UPA	23S rDNA UPA	PV115136	Eukaryota	Stramenopiles	Eustigmatophyceae	Eustigmatales	Monodopsidaceae	Monodopsis	Monodopsis subterranea	SAG Culture Collection of Algae, Göttingen
SAG_8_83_UPA	23S rDNA UPA	PV115132	Eukaryota	Stramenopiles	Eustigmatophyceae	Eustigmatales	Monodopsidaceae	Monodopsis	Monodopsis unipapilla	SAG Culture Collection of Algae, Göttingen
CAUP_Q302_UPA	23S rDNA UPA	PV115102	Eukaryota	Stramenopiles	Eustigmatophyceae	Eustigmatales	Pseudocharaciopsidaceae	Pseudocharaciopsis	Pseudocharaciopsis ovalis	CAUP Culture Collection of Algae
SAG_2216_UPA	23S rDNA UPA	PV115129	Eukaryota	Stramenopiles	Eustigmatophyceae	Goniochloridales	Goniochloridaceae	Trachydiscus	Trachydiscus sp	SAG Culture Collection of Algae, Göttingen
SAG_NA2018_006_UPA	23S rDNA UPA	PV115138	Eukaryota	Stramenopiles	Eustigmatophyceae	Goniochloridales	Goniochloridaceae	Trachydiscus	Trachydiscus sp	SAG Culture Collection of Algae, Göttingen
K_0597_UPA	23S rDNA UPA	PV115126	Eukaryota	Stramenopiles	Xanthophyceae	Botrydiales	Botrydiaceae	Asterosiphon	Asterosiphon dichotomus	NORCCA
SAG_805_1_UPA	23S rDNA UPA	PV115179	Eukaryota	Stramenopiles	Xanthophyceae	Botrydiales	Botrydiaceae	Botrydium	Botrydium becherianum	SAG Culture Collection of Algae, Göttingen
CCAP_805_3b_UPA	23S rDNA UPA	PV115107	Eukaryota	Stramenopiles	Xanthophyceae	Botrydiales	Botrydiaceae	Botrydium	Botrydium granulatum	Culture Collection of Algae and Protozoa (CCAP)
SAG_805_4_UPA	23S rDNA UPA	PV115180	Eukaryota	Stramenopiles	Xanthophyceae	Botrydiales	Botrydiaceae	Botrydium	Botrydium granulatum	SAG Culture Collection of Algae, Göttingen
SAG_2596_UPA	23S rDNA UPA	PV115160	Eukaryota	Stramenopiles	Xanthophyceae	Botrydiales	Botrydiaceae	Botrydium	Botrydium spec	SAG Culture Collection of Algae, Göttingen
SAG_805_5_UPA	23S rDNA UPA	PV115181	Eukaryota	Stramenopiles	Xanthophyceae	Botrydiales	Botrydiaceae	Botrydium	Botrydium stoloniferum	SAG Culture Collection of Algae, Göttingen
SAG_243_80_UPA	23S rDNA UPA	PV115155	Eukaryota	Stramenopiles	Xanthophyceae	Mischococcales	Botrydiopsidaceae	Botrydiopsis	Botrydiopsis alpina	SAG Culture Collection of Algae, Göttingen
CCAP_806_2_UPA	23S rDNA UPA	PV115108	Eukaryota	Stramenopiles	Xanthophyceae	Mischococcales	Botrydiopsidaceae	Botrydiopsis	Botrydiopsis arhiza	Culture Collection of Algae and Protozoa (CCAP)
SAG_30_83_UPA	23S rDNA UPA	PV115161	Eukaryota	Stramenopiles	Xanthophyceae	Mischococcales	Botrydiopsidaceae	Botrydiopsis	Botrydiopsis callosa	SAG Culture Collection of Algae, Göttingen
SAG_6_83_UPA	23S rDNA UPA	PV115175	Eukaryota	Stramenopiles	Xanthophyceae	Mischococcales	Botrydiopsidaceae	Botrydiopsis	Botrydiopsis intercedens	SAG Culture Collection of Algae, Göttingen
SAG_806_3_UPA	23S rDNA UPA	PV115182	Eukaryota	Stramenopiles	Xanthophyceae	Mischococcales	Botrydiopsidaceae	Botrydiopsis	Botrydiopsis intercedens	SAG Culture Collection of Algae, Göttingen
SAG_31_83_UPA	23S rDNA UPA	PV115162	Eukaryota	Stramenopiles	Xanthophyceae	Mischococcales	Botrydiopsidaceae	Botrydiopsis	Botrydiopsis pyrenoidosa	SAG Culture Collection of Algae, Göttingen
SAG_2473_UPA	23S rDNA UPA	PV115156	Eukaryota	Stramenopiles	Xanthophyceae	Mischococcales	Botrydiopsidaceae	Botrydiopsis	Botrydiopsis spec	SAG Culture Collection of Algae, Göttingen
SAG_36_84_UPA	23S rDNA UPA	PV115168	Eukaryota	Stramenopiles	Xanthophyceae	Mischococcales	Botrydiopsidaceae	Botrydiopsis	Botrydiopsis spec	SAG Culture Collection of Algae, Göttingen
SAG_62_94_UPA	23S rDNA UPA	PV115176	Eukaryota	Stramenopiles	Xanthophyceae	Mischococcales	Botrydiopsidaceae	Botrydiopsis	Botrydiopsis spec	SAG Culture Collection of Algae, Göttingen
SAG_5_90_UPA	23S rDNA UPA	PV115170	Eukaryota	Stramenopiles	Xanthophyceae	Mischococcales	Botryochloridaceae	Chlorellidium	Chlorellidium tetrabotrys	SAG Culture Collection of Algae, Göttingen
SAG_811_1_UPA	23S rDNA UPA	PV115186	Eukaryota	Stramenopiles	Xanthophyceae	Mischococcales	Botryochloridaceae	Chlorellidium	Chlorellidium tetrabotrys	SAG Culture Collection of Algae, Göttingen
SAG_53_91_UPA	23S rDNA UPA	PV115171	Eukaryota	Stramenopiles	Xanthophyceae	Mischococcales	Botryochloridaceae	Sphaerosorus	Sphaerosorus composita	SAG Culture Collection of Algae, Göttingen
CCAP_809_2_UPA	23S rDNA UPA	PV115110	Eukaryota	Stramenopiles	Xanthophyceae	Mischococcales	Centritractaceae	Bumilleriopsis	Bumilleriopsis filiformis	Culture Collection of Algae and Protozoa (CCAP)
SAG_809_2_UPA	23S rDNA UPA	PV115184	Eukaryota	Stramenopiles	Xanthophyceae	Mischococcales	Centritractaceae	Bumilleriopsis	Bumilleriopsis filiformis	SAG Culture Collection of Algae, Göttingen
CCAP_809_3_UPA	23S rDNA UPA	PV115111	Eukaryota	Stramenopiles	Xanthophyceae	Mischococcales	Centritractaceae	Bumilleriopsis	Bumilleriopsis peterseniana	Culture Collection of Algae and Protozoa (CCAP)
SAG_809_3_UPA	23S rDNA UPA	PV115185	Eukaryota	Stramenopiles	Xanthophyceae	Mischococcales	Centritractaceae	Bumilleriopsis	Bumilleriopsis peterseniana	SAG Culture Collection of Algae, Göttingen
SAG_33_93_UPA	23S rDNA UPA	PV115163	Eukaryota	Stramenopiles	Xanthophyceae	Mischococcales	Centritractaceae	Bumilleriopsis	Bumilleriopsis spec	SAG Culture Collection of Algae, Göttingen
SAG_34_93_UPA	23S rDNA UPA	PV115167	Eukaryota	Stramenopiles	Xanthophyceae	Mischococcales	Centritractaceae	Bumilleriopsis	Bumilleriopsis spec	SAG Culture Collection of Algae, Göttingen
SAG_57_94_UPA	23S rDNA UPA	PV115173	Eukaryota	Stramenopiles	Xanthophyceae	Mischococcales	Centritractaceae	Bumilleriopsis	Bumilleriopsis spec	SAG Culture Collection of Algae, Göttingen
SAG_58_94_UPA	23S rDNA UPA	PV115174	Eukaryota	Stramenopiles	Xanthophyceae	Mischococcales	Centritractaceae	Bumilleriopsis	Bumilleriopsis spec	SAG Culture Collection of Algae, Göttingen
SAG_79_94_UPA	23S rDNA UPA	PV115178	Eukaryota	Stramenopiles	Xanthophyceae	Mischococcales	Centritractaceae	Bumilleriopsis	Bumilleriopsis spec	SAG Culture Collection of Algae, Göttingen
SAG_69_90_UPA	23S rDNA UPA	PV115177	Eukaryota	Stramenopiles	Xanthophyceae	Mischococcales	Centritractaceae	Pseudobumilleriopsis	Pseudobumilleriopsis pyrenoidosa	SAG Culture Collection of Algae, Göttingen
SAG_847_1_UPA	23S rDNA UPA	PV115192	Eukaryota	Stramenopiles	Xanthophyceae	Mischococcales	Mischococcaceae	Mischococcus	Mischococcus sphaerocephalus	SAG Culture Collection of Algae, Göttingen
ACOI_1515_UPA	23S rDNA UPA	PV115097	Eukaryota	Stramenopiles	Xanthophyceae	Mischococcales	Ophiocytiaceae	Ophiocytium	Ophiocytium arbuscula	ACOI - Coimbra Collection of Algae
ACOI_1017_UPA	23S rDNA UPA	PV115095	Eukaryota	Stramenopiles	Xanthophyceae	Mischococcales	Ophiocytiaceae	Ophiocytium	Ophiocytium capitatum	ACOI - Coimbra Collection of Algae
ACOI_1505_UPA	23S rDNA UPA	PV115096	Eukaryota	Stramenopiles	Xanthophyceae	Mischococcales	Ophiocytiaceae	Ophiocytium	Ophiocytium maius	ACOI - Coimbra Collection of Algae
SAG_855_1_UPA	23S rDNA UPA	PV115193	Eukaryota	Stramenopiles	Xanthophyceae	Mischococcales	Ophiocytiaceae	Ophiocytium	Ophiocytium maius	SAG Culture Collection of Algae, Göttingen
CCAP_855_2_UPA	23S rDNA UPA	PV115115	Eukaryota	Stramenopiles	Xanthophyceae	Mischococcales	Ophiocytiaceae	Ophiocytium	Ophiocytium majus	Culture Collection of Algae and Protozoa (CCAP)
ACOI_298_UPA	23S rDNA UPA	PV115099	Eukaryota	Stramenopiles	Xanthophyceae	Mischococcales	Ophiocytiaceae	Ophiocytium	Ophiocytium mucronatum	ACOI - Coimbra Collection of Algae
ACOI_2954_UPA	23S rDNA UPA	PV115098	Eukaryota	Stramenopiles	Xanthophyceae	Mischococcales	Ophiocytiaceae	Ophiocytium	Ophiocytium parvulum	ACOI - Coimbra Collection of Algae
CCAP_860_3_UPA	23S rDNA UPA	PV115117	Eukaryota	Stramenopiles	Xanthophyceae	Mischococcales	Pleurochloridaceae	Pleurochloris	Pleurochloris meiringensis	Culture Collection of Algae and Protozoa (CCAP)
SAG_2574_UPA	23S rDNA UPA	PV115158	Eukaryota	Stramenopiles	Xanthophyceae	Mischococcales	Pleurochloridaceae	Pleurochloris	Pleurochloris meiringensis	SAG Culture Collection of Algae, Göttingen
SAG_2575_UPA	23S rDNA UPA	PV115159	Eukaryota	Stramenopiles	Xanthophyceae	Mischococcales	Pleurochloridaceae	Pleurochloris	Pleurochloris meiringensis	SAG Culture Collection of Algae, Göttingen
SAG_813_1_UPA	23S rDNA UPA	PV115187	Eukaryota	Stramenopiles	Xanthophyceae	Mischococcales	Pleurochloridaceae	Pleurochloris	Pleurochloris meiringensis	SAG Culture Collection of Algae, Göttingen
SAG_39_98_UPA	23S rDNA UPA	PV115169	Eukaryota	Stramenopiles	Xanthophyceae	Mischococcales	Pleurochloridaceae	Pseudopleurochloris	Pseudopleurochloris antarctica	SAG Culture Collection of Algae, Göttingen
SAG_835_2a_UPA	23S rDNA UPA	PV115188	Eukaryota	Stramenopiles	Xanthophyceae	Tribonematales	Heteropediaceae	Heterococcus	Heterococcus caespitosus	SAG Culture Collection of Algae, Göttingen
SAG_835_9_UPA	23S rDNA UPA	PV115191	Eukaryota	Stramenopiles	Xanthophyceae	Tribonematales	Heteropediaceae	Heterococcus	Heterococcus caespitosus	SAG Culture Collection of Algae, Göttingen
CCAP_835_2A_UPA	23S rDNA UPA	PV115112	Eukaryota	Stramenopiles	Xanthophyceae	Tribonematales	Heteropediaceae	Heterococcus	Heterococcus chaespitosus	Culture Collection of Algae and Protozoa (CCAP)
CCAP_835_3_UPA	23S rDNA UPA	PV115113	Eukaryota	Stramenopiles	Xanthophyceae	Tribonematales	Heteropediaceae	Heterococcus	Heterococcus chodatii	Culture Collection of Algae and Protozoa (CCAP)
SAG_3334_UPA	23S rDNA UPA	PV115164	Eukaryota	Stramenopiles	Xanthophyceae	Tribonematales	Heteropediaceae	Heterococcus	Heterococcus conicus	SAG Culture Collection of Algae, Göttingen
SAG_3335_UPA	23S rDNA UPA	PV115165	Eukaryota	Stramenopiles	Xanthophyceae	Tribonematales	Heteropediaceae	Heterococcus	Heterococcus conicus	SAG Culture Collection of Algae, Göttingen
SAG_835_4_UPA	23S rDNA UPA	PV115189	Eukaryota	Stramenopiles	Xanthophyceae	Tribonematales	Heteropediaceae	Heterococcus	Heterococcus crassulus	SAG Culture Collection of Algae, Göttingen
SAG_835_5_UPA	23S rDNA UPA	PV115190	Eukaryota	Stramenopiles	Xanthophyceae	Tribonematales	Heteropediaceae	Heterococcus	Heterococcus fuornensis	SAG Culture Collection of Algae, Göttingen
SAG_2420_UPA	23S rDNA UPA	PV115154	Eukaryota	Stramenopiles	Xanthophyceae	Tribonematales	Heteropediaceae	Heterococcus	Heterococcus leptosiroides	SAG Culture Collection of Algae, Göttingen
CCAP_835_7_UPA	23S rDNA UPA	PV115114	Eukaryota	Stramenopiles	Xanthophyceae	Tribonematales	Heteropediaceae	Heterococcus	Heterococcus marietanii	Culture Collection of Algae and Protozoa (CCAP)
SAG_3337_UPA	23S rDNA UPA	PV115166	Eukaryota	Stramenopiles	Xanthophyceae	Tribonematales	Heteropediaceae	Heterococcus	Heterococcus ramosissimus	SAG Culture Collection of Algae, Göttingen
SAG_2163_UPA	23S rDNA UPA	PV115145	Eukaryota	Stramenopiles	Xanthophyceae	Tribonematales	Heteropediaceae	Heterococcus	Heterococcus virginis	SAG Culture Collection of Algae, Göttingen
SAG_835_1_UPA	23S rDNA UPA	PV115133	Eukaryota	Stramenopiles	Xanthophyceae	Tribonematales	Heteropediaceae	Heterococcus	Heterococcus viridis	SAG Culture Collection of Algae, Göttingen
SAG_835_3_UPA	23S rDNA UPA	PV115134	Eukaryota	Stramenopiles	Xanthophyceae	Tribonematales	Heteropediaceae	Heterococcus	Heterococcus viridis	SAG Culture Collection of Algae, Göttingen
SAG_835_7_UPA	23S rDNA UPA	PV115135	Eukaryota	Stramenopiles	Xanthophyceae	Tribonematales	Heteropediaceae	Heterococcus	Heterococcus viridis	SAG Culture Collection of Algae, Göttingen
SAG_56_94_UPA	23S rDNA UPA	PV115172	Eukaryota	Stramenopiles	Xanthophyceae	Tribonematales	Heteropediaceae	Heterococcus	Heterococcus viridis	SAG Culture Collection of Algae, Göttingen
SAG_808_1_UPA	23S rDNA UPA	PV115183	Eukaryota	Stramenopiles	Xanthophyceae	Tribonematales	Tribonemataceae	Bumilleria	Bumilleria sicula	SAG Culture Collection of Algae, Göttingen
CCAP_808_3_UPA	23S rDNA UPA	PV115109	Eukaryota	Stramenopiles	Xanthophyceae	Tribonematales	Tribonemataceae	Bumilleria	Bumilleria sp_	Culture Collection of Algae and Protozoa (CCAP)
SAG_2157_UPA	23S rDNA UPA	PV115141	Eukaryota	Stramenopiles	Xanthophyceae	Tribonematales	Tribonemataceae	Bumilleria	Bumilleria spec	SAG Culture Collection of Algae, Göttingen
SAG_2158_UPA	23S rDNA UPA	PV115142	Eukaryota	Stramenopiles	Xanthophyceae	Tribonematales	Tribonemataceae	Bumilleria	Bumilleria spec	SAG Culture Collection of Algae, Göttingen
SAG_2159_UPA	23S rDNA UPA	PV115143	Eukaryota	Stramenopiles	Xanthophyceae	Tribonematales	Tribonemataceae	Bumilleria	Bumilleria spec	SAG Culture Collection of Algae, Göttingen
SAG_2160_UPA	23S rDNA UPA	PV115144	Eukaryota	Stramenopiles	Xanthophyceae	Tribonematales	Tribonemataceae	Bumilleria	Bumilleria spec	SAG Culture Collection of Algae, Göttingen
CCAP_880_1_UPA	23S rDNA UPA	PV115118	Eukaryota	Stramenopiles	Xanthophyceae	Tribonematales	Tribonemataceae	Tribonema	Tribonema aequale	Culture Collection of Algae and Protozoa (CCAP)
SAG_880_1_UPA	23S rDNA UPA	PV115137	Eukaryota	Stramenopiles	Xanthophyceae	Tribonematales	Tribonemataceae	Tribonema	Tribonema aequale	SAG Culture Collection of Algae, Göttingen
SAG_200_80_UPA	23S rDNA UPA	PV115139	Eukaryota	Stramenopiles	Xanthophyceae	Tribonematales	Tribonemataceae	Tribonema	Tribonema aequale	SAG Culture Collection of Algae, Göttingen
K_0162_UPA	23S rDNA UPA	PV115119	Eukaryota	Stramenopiles	Xanthophyceae	Tribonematales	Tribonemataceae	Tribonema	Tribonema minus	NORCCA
K_0340_UPA	23S rDNA UPA	PV115121	Eukaryota	Stramenopiles	Xanthophyceae	Tribonematales	Tribonemataceae	Tribonema	Tribonema regulare	NORCCA
CCAC_1248_UPA	23S rDNA UPA	PV115103	Eukaryota	Stramenopiles	Xanthophyceae	Tribonematales	Tribonemataceae	Tribonema	Tribonema sp	Central Collection of Algal Cultures (CCAC)
CCAC_5527B_UPA	23S rDNA UPA	PV115104	Eukaryota	Stramenopiles	Xanthophyceae	Tribonematales	Tribonemataceae	Tribonema	Tribonema sp	Central Collection of Algal Cultures (CCAC)
CCAC_5758B_UPA	23S rDNA UPA	PV115105	Eukaryota	Stramenopiles	Xanthophyceae	Tribonematales	Tribonemataceae	Tribonema	Tribonema sp	Central Collection of Algal Cultures (CCAC)
SAG_2164_UPA	23S rDNA UPA	PV115146	Eukaryota	Stramenopiles	Xanthophyceae	Tribonematales	Tribonemataceae	Tribonema	Tribonema spec	SAG Culture Collection of Algae, Göttingen
SAG_2165_UPA	23S rDNA UPA	PV115147	Eukaryota	Stramenopiles	Xanthophyceae	Tribonematales	Tribonemataceae	Tribonema	Tribonema spec	SAG Culture Collection of Algae, Göttingen
SAG_2166_UPA	23S rDNA UPA	PV115148	Eukaryota	Stramenopiles	Xanthophyceae	Tribonematales	Tribonemataceae	Tribonema	Tribonema spec	SAG Culture Collection of Algae, Göttingen
SAG_2168_UPA	23S rDNA UPA	PV115149	Eukaryota	Stramenopiles	Xanthophyceae	Tribonematales	Tribonemataceae	Tribonema	Tribonema spec	SAG Culture Collection of Algae, Göttingen
SAG_2171_UPA	23S rDNA UPA	PV115150	Eukaryota	Stramenopiles	Xanthophyceae	Tribonematales	Tribonemataceae	Tribonema	Tribonema spec	SAG Culture Collection of Algae, Göttingen
SAG_2176_UPA	23S rDNA UPA	PV115151	Eukaryota	Stramenopiles	Xanthophyceae	Tribonematales	Tribonemataceae	Tribonema	Tribonema spec	SAG Culture Collection of Algae, Göttingen
SAG_21_94_UPA	23S rDNA UPA	PV115140	Eukaryota	Stramenopiles	Xanthophyceae	Tribonematales	Tribonemataceae	Tribonema	Tribonema ulotrichoides	SAG Culture Collection of Algae, Göttingen
SAG_22_94_UPA	23S rDNA UPA	PV115152	Eukaryota	Stramenopiles	Xanthophyceae	Tribonematales	Tribonemataceae	Tribonema	Tribonema utriculosum	SAG Culture Collection of Algae, Göttingen
SAG_23_94_UPA	23S rDNA UPA	PV115153	Eukaryota	Stramenopiles	Xanthophyceae	Tribonematales	Tribonemataceae	Tribonema	Tribonema viride	SAG Culture Collection of Algae, Göttingen
K_0339_UPA	23S rDNA UPA	PV115120	Eukaryota	Stramenopiles	Xanthophyceae	Tribonematales	Tribonemataceae	Tribonema	Tribonema vulgare	NORCCA
SAG_2180_UPA	23S rDNA UPA	PV115073	Eukaryota	Stramenopiles	Xanthophyceae	Tribonematales	Xanthonemataceae	Xanthonema	Xanthonema bristolianum	SAG Culture Collection of Algae, Göttingen
SAG_2570_UPA	23S rDNA UPA	PV115076	Eukaryota	Stramenopiles	Xanthophyceae	Tribonematales	Xanthonemataceae	Xanthonema	Xanthonema bristolianum	SAG Culture Collection of Algae, Göttingen
SAG_2576_UPA	23S rDNA UPA	PV115079	Eukaryota	Stramenopiles	Xanthophyceae	Tribonematales	Xanthonemataceae	Xanthonema	Xanthonema bristolianum	SAG Culture Collection of Algae, Göttingen
SAG_2285_UPA	23S rDNA UPA	PV115080	Eukaryota	Stramenopiles	Xanthophyceae	Tribonematales	Xanthonemataceae	Xanthonema	Xanthonema bristolianum	SAG Culture Collection of Algae, Göttingen
SAG_2577_UPA	23S rDNA UPA	PV115081	Eukaryota	Stramenopiles	Xanthophyceae	Tribonematales	Xanthonemataceae	Xanthonema	Xanthonema bristolianum	SAG Culture Collection of Algae, Göttingen
SAG_2579_UPA	23S rDNA UPA	PV115082	Eukaryota	Stramenopiles	Xanthophyceae	Tribonematales	Xanthonemataceae	Xanthonema	Xanthonema bristolianum	SAG Culture Collection of Algae, Göttingen
SAG_2185_UPA	23S rDNA UPA	PV115083	Eukaryota	Stramenopiles	Xanthophyceae	Tribonematales	Xanthonemataceae	Xanthonema	Xanthonema exile	SAG Culture Collection of Algae, Göttingen
SAG_2186_UPA	23S rDNA UPA	PV115084	Eukaryota	Stramenopiles	Xanthophyceae	Tribonematales	Xanthonemataceae	Xanthonema	Xanthonema exile	SAG Culture Collection of Algae, Göttingen
SAG_2573_UPA	23S rDNA UPA	PV115085	Eukaryota	Stramenopiles	Xanthophyceae	Tribonematales	Xanthonemataceae	Xanthonema	Xanthonema exile	SAG Culture Collection of Algae, Göttingen
SAG_2286_UPA	23S rDNA UPA	PV115086	Eukaryota	Stramenopiles	Xanthophyceae	Tribonematales	Xanthonemataceae	Xanthonema	Xanthonema exile	SAG Culture Collection of Algae, Göttingen
SAG_836_1_UPA	23S rDNA UPA	PV115069	Eukaryota	Stramenopiles	Xanthophyceae	Tribonematales	Xanthonemataceae	Xanthonema	Xanthonema hormidioides	SAG Culture Collection of Algae, Göttingen
SAG_2179_UPA	23S rDNA UPA	PV115072	Eukaryota	Stramenopiles	Xanthophyceae	Tribonematales	Xanthonemataceae	Xanthonema	Xanthonema hormidioides	SAG Culture Collection of Algae, Göttingen
SAG_2188_UPA	23S rDNA UPA	PV115074	Eukaryota	Stramenopiles	Xanthophyceae	Tribonematales	Xanthonemataceae	Xanthonema	Xanthonema hormidioides	SAG Culture Collection of Algae, Göttingen
SAG_2288_UPA	23S rDNA UPA	PV115075	Eukaryota	Stramenopiles	Xanthophyceae	Tribonematales	Xanthonemataceae	Xanthonema	Xanthonema hormidioides	SAG Culture Collection of Algae, Göttingen
SAG_836_3_UPA	23S rDNA UPA	PV115077	Eukaryota	Stramenopiles	Xanthophyceae	Tribonematales	Xanthonemataceae	Xanthonema	Xanthonema montanum	SAG Culture Collection of Algae, Göttingen
SAG_2192_UPA	23S rDNA UPA	PV115091	Eukaryota	Stramenopiles	Xanthophyceae	Tribonematales	Xanthonemataceae	Xanthonema	Xanthonema mucicola	SAG Culture Collection of Algae, Göttingen
SAG_60_94_UPA	23S rDNA UPA	PV115092	Eukaryota	Stramenopiles	Xanthophyceae	Tribonematales	Xanthonemataceae	Xanthonema	Xanthonema mucicola	SAG Culture Collection of Algae, Göttingen
SAG_2194_UPA	23S rDNA UPA	PV115093	Eukaryota	Stramenopiles	Xanthophyceae	Tribonematales	Xanthonemataceae	Xanthonema	Xanthonema mucicola	SAG Culture Collection of Algae, Göttingen
SAG_2193_UPA	23S rDNA UPA	PV115094	Eukaryota	Stramenopiles	Xanthophyceae	Tribonematales	Xanthonemataceae	Xanthonema	Xanthonema sessile	SAG Culture Collection of Algae, Göttingen
SAG_836_4_UPA	23S rDNA UPA	PV115070	Eukaryota	Stramenopiles	Xanthophyceae	Tribonematales	Xanthonemataceae	Xanthonema	Xanthonema solidum	SAG Culture Collection of Algae, Göttingen
SAG_35_95_UPA	23S rDNA UPA	PV115068	Eukaryota	Stramenopiles	Xanthophyceae	Tribonematales	Xanthonemataceae	Xanthonema	Xanthonema spec	SAG Culture Collection of Algae, Göttingen
SAG_836_5_UPA	23S rDNA UPA	PV115071	Eukaryota	Stramenopiles	Xanthophyceae	Tribonematales	Xanthonemataceae	Xanthonema	Xanthonema spec	SAG Culture Collection of Algae, Göttingen
SAG_2191_UPA	23S rDNA UPA	PV115078	Eukaryota	Stramenopiles	Xanthophyceae	Tribonematales	Xanthonemataceae	Xanthonema	Xanthonema spec	SAG Culture Collection of Algae, Göttingen
SAG_2189_UPA	23S rDNA UPA	PV115087	Eukaryota	Stramenopiles	Xanthophyceae	Tribonematales	Xanthonemataceae	Xanthonema	Xanthonema spec	SAG Culture Collection of Algae, Göttingen
SAG_2182_UPA	23S rDNA UPA	PV115088	Eukaryota	Stramenopiles	Xanthophyceae	Tribonematales	Xanthonemataceae	Xanthonema	Xanthonema spec	SAG Culture Collection of Algae, Göttingen
SAG_2187_UPA	23S rDNA UPA	PV115089	Eukaryota	Stramenopiles	Xanthophyceae	Tribonematales	Xanthonemataceae	Xanthonema	Xanthonema spec	SAG Culture Collection of Algae, Göttingen
SAG_2181_UPA	23S rDNA UPA	PV115090	Eukaryota	Stramenopiles	Xanthophyceae	Tribonematales	Xanthonemataceae	Xanthonema	Xanthonema spec	SAG Culture Collection of Algae, Göttingen
K_0583_UPA	23S rDNA UPA	PV115125	Eukaryota	Stramenopiles	Xanthophyceae	Vaucheriales	Vaucheriaceae	Vaucheria	Vaucheria bursata	NORCCA
K_0385_UPA	23S rDNA UPA	PV115122	Eukaryota	Stramenopiles	Xanthophyceae	Vaucheriales	Vaucheriaceae	Vaucheria	Vaucheria canalicularis	NORCCA
K_0387_UPA	23S rDNA UPA	PV115123	Eukaryota	Stramenopiles	Xanthophyceae	Vaucheriales	Vaucheriaceae	Vaucheria	Vaucheria erythrospora	NORCCA
K_1088_UPA	23S rDNA UPA	PV115128	Eukaryota	Stramenopiles	Xanthophyceae	Vaucheriales	Vaucheriaceae	Vaucheria	Vaucheria frigada	NORCCA
SAG_745_1b_UPA	23S rDNA UPA	PV115131	Eukaryota	Stramenopiles	Xanthophyceae	Vaucheriales	Vaucheriaceae	Vaucheria	Vaucheria sessilis	SAG Culture Collection of Algae, Göttingen
K_0388_UPA	23S rDNA UPA	PV115124	Eukaryota	Stramenopiles	Xanthophyceae	Vaucheriales	Vaucheriaceae	Vaucheria	Vaucheria synandra	NORCCA
K_1085_UPA	23S rDNA UPA	PV115127	Eukaryota	Stramenopiles	Xanthophyceae	Vaucheriales	Vaucheriaceae	Vaucheria	Vaucheria taylorii	NORCCA
SAG_2569_UPA	23S rDNA UPA	PV115157	Eukaryota	Stramenopiles	Xanthophyceae				unidentified Xanthophyte	SAG Culture Collection of Algae, Göttingen
CCAP_806_2_full_rbcL	rbcL	PV617327	Eukaryota	Stramenopiles	Xanthophyceae	Mischococcales	Botrydiopsidaceae	Botrydiopsis	Botrydiopsis arhiza	Culture Collection of Algae and Protozoa (CCAP)
SAG_806_3_full_rbcL	rbcL	PV637755	Eukaryota	Stramenopiles	Xanthophyceae	Mischococcales	Botrydiopsidaceae	Botrydiopsis	Botrydiopsis intercedens	SAG Culture Collection of Algae, Göttingen
SAG_62_94_full_rbcL	rbcL	PV637756	Eukaryota	Stramenopiles	Xanthophyceae	Mischococcales	Botrydiopsidaceae	Botrydiopsis	Botrydiopsis spec	SAG Culture Collection of Algae, Göttingen
F5I9_rbcL	rbcL	PV637757	Eukaryota	Stramenopiles	Xanthophyceae	Tribonematales	Tribonemataceae	Tribonema	Tribonema spec.	arable land Frankenhausen
F1A8_rbcL	rbcL	PV637758	Eukaryota	Stramenopiles	Xanthophyceae	Tribonematales	Xanthonemataceae	Xanthonema	Xanthonema spec	arable land Frankenhausen
SEA7-2_rbcL	rbcL	PV637759	Eukaryota	Stramenopiles	Xanthophyceae	Tribonematales	Xanthonemataceae	Xanthonema	Xanthonema spec	arable land Biodiversity Exploratories
SEA7-1_rbcL	rbcL	PV637760	Eukaryota	Stramenopiles	Xanthophyceae	Tribonematales	Tribonemataceae	Tribonema	Tribonema spec.	arable land Biodiversity Exploratories
EIC2I-2-nr1_rbcL	rbcL	PV637761	Eukaryota	Stramenopiles	Xanthophyceae	Tribonematales	Heteropediaceae	Heterococcus	Heterococcus spec.	arable land Eichsfeld

## Sheet: 5 - 18S all ASV table
18S-All
Raw data has been rarefied and a theshold has been apllied, also plants and metazoa were excluded
Field	F1	F2	F3	F4	F5	FS1	FS2	FS3	FS4	FS5	FH1	FH2	FH3	FH4	FH5	FK1	FK2	FK3	FK4	FK5
ASVs	March					July					November					July (conventional)					Sequence	Seq_length	qseqid	sseqid	pident	length	mismatch	gapopen	qstart	qend	sstart	send	evalue	bitscore	superkingdom	phylum	class	genus	species	NormBitscore
ASV_991	0	0	0	0	0	0	0	0	0	0	0	0	0	0	0	0	0	14	0	0	AGCTCCAATAGCGTATATTAAAGTTGTTGCAGTTAAAAAGCTCGTAGTTGAATATCTGGCCGGTGCTGTTCTTGGCTCCCTGAGTCGGTTCAGCGCCTGGTTATCCGTATGGGAAACCAGCTCGACCTTCACTGTGTCGGCTGGCGGATCATACACTTTACTTTGAAAAAATTAGAGTGTTTCAGGCAGGCAATTGCTTGGATACTGTAGCATGGAATAATGGAATAGGACTTTGACCTATTTGTTGGTTTCTCGAGGTCAAAGTAATGATTAATAGGGACAGTTGGGGGCATTCGTATTTAATTGTCAGAGGTGAAATTCTTGGATTTTTTAAAGACGAACTTATGCGAAAGCATTTGCCAAGGATGTTTTCA	374	ASV_991	OM278536.1	99.465	374	2	0	1	374	558	931	0	680	Eukaryota	Alveolata	Colpodea	Bresslauides	Bresslauides discoideus	1.81818
ASV_422	0	0	0	0	0	0	0	22	13	18	16	17	0	0	0	0	0	0	0	0	AGCTCCAATAGCGTATATTAAAGTTGTTGCAGTTAAAAAGCTCGTAGTTGAATATCTGGCCGGTGCTGTTCTCGGCTCCCTGAGTCGGTTCAGCGCCTGGTTATCCGTATGGGAAACTAGCTCGACCTTCACTGTGTCGGCTAGTGGATCATACACTTTACTTTGAAAAAATTAGAGTGTTTCAGGCAGGCAATTGCTTGGATACTGTAGCATGGAATAATGGAATAGGACTTTGACCTATTTGTTGGTTTCTCGAGGTCAAAGTAATGATTAATAGGGACAGTTGGGGGCATTCGTATTTAATTGTCAGAGGTGAAATTCTTGGATTTTTTAAAGACGAACTTATGCGAAAGCATTTGCCAAGGATGTTTTCA	374	ASV_422	LC441007.1	99.465	374	1	1	1	374	536	908	0	678	Eukaryota	Alveolata	Colpodea	Colpoda	Colpoda cucullus	1.81283
ASV_612	0	0	0	0	0	0	0	0	0	0	0	0	24	12	15	0	0	0	0	0	AGCTCCAATAGCGTATATTAAAGTTGTTGCAGTTAAAAAGCTCGTAGTTGAATATCTGGCCGGTGCTGTTCTCGGCTCCCTGAGTCGGTTCAGCGCCTGGTCATCCGTATGGGAAACTAGCTCGACCTTCACTGGTCGGCTAGTGGATCATACACTTTACTTTGAAAAAATTAGAGTGTTTCAGGCAGGCAATTGCTTGGATACTGTAGCATGGAATAATGGAATAGGACTTTGACCTATTTGTTGGTTTCTCGAGGTCAAAGTAATGATTAATAGGGACAGTTGGGGGCATTCGTATTTAATTGTCAGAGGTGAAATTCTTGGATTTTTTAAAGACGAACTTATGCGAAAGCATTTGCCAAGGATGTTTTCA	373	ASV_612	LC441007.1	100	373	0	0	1	373	536	908	0	689	Eukaryota	Alveolata	Colpodea	Colpoda	Colpoda cucullus	1.84718			ASV number
ASV_956	0	0	0	0	0	0	0	0	0	0	0	0	0	0	0	0	0	0	0	23	AGCTCCAATAGCGTATATTAAAGTTGTTGCAGTTAAAAAGCTCGTAGTTGAATATCTGGCCGGTGCTGTTCTTGGCTCCCTGAGTCGGTTCAGCGCCTGGTTATCCGTATGGGAAACTAGCTCGACCTTCACTGTGTCGGCTAGTGGATCATACACTTTACTTTGAAAAAATTAGAGTGTTTCAGGCAGGCAATTGCTTGGATACTGTAGCATGGAATAATGGAATAGGACTTTGACCTATTTGTTGGTTTCTCGAGGTCAAAGTAATGATTAATAGGGACAGTTGGGGGCATTCGTATTTAATTGTCAGAGGTGAAATTCTTGGATTTTTTAAAGACGAACTTATGCGAAAGCATTTGCCAAGGATGTTTTCA	374	ASV_956	LC441007.1	99.198	374	2	1	1	374	536	908	0	673	Eukaryota	Alveolata	Colpodea	Colpoda	Colpoda cucullus	1.79947	green algae	Chlorophyceae	90
ASV_461	0	0	0	0	0	0	0	0	0	0	0	22	17	0	0	0	0	14	0	0	AGCTCCAATAGCGTATATTAAAGTTGTTGCAGTTAAAAAGCTCGTAGTTGAATTTCTGGCCGGCGCTGTTCACGGCTCTCGCAGTCGGTTCAGGAGCCTGGTCATCCGTATGGGAAGCTAGCACGTCCTTCAGTGGTCGGCTAGTGGATCATACACTTTACTTTGAAAAAATTAGAGTGTTTCAGGCAGGCAATTGCTTGGATACTGCAGCATGGAATAATGGAATAGGACTTTGACCTATTTGTTGGTTTCTTGAGGTCAAAGTAATGATTAATAGGGACAGTTGGGGGCATCCGTATTTAATTGTCAGAGGTGAAATTCTTGGATTTATTAAAGACGAACTTATGCGAAAGCATTTGCCAAGGATGTTTTCA	374	ASV_461	MH715344.1	100	374	0	0	1	374	523	896	0	691	Eukaryota	Alveolata	Colpodea	Colpoda	Colpoda sp.	1.84759		Trebouxiophyceae	35
ASV_1215	14	0	0	0	0	0	0	0	0	0	0	0	0	0	0	0	0	0	0	0	AGCTCCAATAGCGTATATTAAAGTTGTTGCAGTTAAAAAGCTCGTAGTTGAATTTCTGGCCGGCGCTGTTCCTGGCTCTCGCAGTCGGTTCAGGAGCTTGGTCATCCGTATGGGAAGCTAGCACGTCCTTCAGTGGTCGGCTAGTGGATCATACACTTTACTTTGAAAAAATTAGAGTGTTTCAGGCAGGCAATTGCTTGGATACTGCAGCATGGAATAATGGAATAGGACTTTGACCTATTTGTTGGTTTCTTGAGGTCAAAGTAATGATTAATAGGGACAGTTGGGGGCATCCGTATTTAATTGTCAGAGGTGAAATTCTTGGATTTATTAAAGACGAACTTATGCGAAAGCATTTGCCAAGGATGTTTTCA	374	ASV_1215	MT001205.1	100	374	0	0	1	374	511	884	0	691	Eukaryota	Alveolata	Colpodea	Colpoda	Colpoda sp.	1.84759		Ulvophyceae	9
ASV_1162	0	0	0	0	0	0	0	0	0	0	0	0	0	0	0	0	0	16	0	0	AGCTCCAATAGCGTATATTAAAGTTGTTGCAGTTAAAAAGCTCGTAGTTGAATTTCTGGCCGGCGCTGTTCTCGGCTCTCGCAGTCGGTTCAGGGCTTGGTCATCCGTATGGGAAGCTAGCTCGGCCTTCACTGGTCGGTTAGTGGATCATACACTTTACTTTGAAAAAATTAGAGTGTTTCAGGCAGGCAATTGCTTGGATACTGCAGCATGGAATAATGGAATAGGACTTTGACCTATTTGTTGGTTTCTTGAGGTCAAAGTAATGATTAATAGGGACAGTTGGGGGCATCCGTATTTAATTGTCAGAGGTGAAATTCTTGGATTTATTAAAGACGAACTTATGCGAAAGCATTTGCCAAGGATGTTTTCA	373	ASV_1162	LC764481.1	99.465	374	1	1	1	373	563	936	0	678	Eukaryota	Alveolata	Colpodea	Colpoda	Colpoda steini	1.81769		Klebsormidiophyceae	2
ASV_380	0	0	0	0	0	0	0	0	0	0	16	14	14	21	0	0	0	0	0	0	AGCTCCAATAGCGTATATTAAAGTTGTTGCAGTTAAAAAGCTCGTAGTTGAATTTCTGGCCAGCGCTGTTCTCGGCTCTCTGAGTCGGTTCAGTGTTTGGTCATCCGTATGGGAAGCTAGCTCGGCCTTCACTGGTCGGCTAGTGGATCATACACTTTACTTTGAAAAAATTAGAGTGTTTCAGGCAGGCAATTGCTTGGATACTTCAGCATGGAATAATGGAATAGGACTTTGACCTATTTGTTGGTTTCTTCGAGGTCAAGGTAATGATTAATAGGGACAGTTGGGGGCATTCATATTTAATTGTCAGAGGTGAAATTCTTGGATTTATTAAAGATGAACTTATGCGAAAGCATTTGCCAAGGATGTTTTCA	374	ASV_380	KP691461.1	99.198	374	3	0	1	374	1	374	0	675	Eukaryota	Alveolata	Colpodea	NA	Colpodea sp. BioMarKs_Marine_Colpodea_OTU_3	1.80481		Zygnematophyceae	0
ASV_392	0	0	0	0	0	0	27	23	0	0	0	0	0	0	21	0	0	12	0	0	AGCTCCAATAGCGTATATTAAAGTTGTTGCAGTTAAAAAGCTCGTAGTTGAATTTCTGGCCAGCGCTGTTCTTGGCTCTCTGAGTCGGCTCAGTGTTTGGTCATCCGTATGGGAAGCTAGCTCGGCCTTCACTGGTCGGCTAGTGGATCATACACTTTACTTTGAAAAAATTAGAGTGTTTCAGGCAGGCAATTGCTTGGATACTTCAGCATGGAATAATGGAATAGGACTTTGACCTATTTGTTGGTTTCTTCGAGGTCAAGGTAATGATTAATAGGGACAGTTGGGGGCATTCATATTTAATTGTCAGAGGTGAAATTCTTGGATTTATTAAAGATGAACTTATGCGAAAGCATTTGCCAAGGATGTTTTCA	374	ASV_392	KP691461.1	99.733	374	1	0	1	374	1	374	0	686	Eukaryota	Alveolata	Colpodea	NA	Colpodea sp. BioMarKs_Marine_Colpodea_OTU_3	1.83422		SUM	136
ASV_762	0	12	0	0	0	0	0	0	15	0	0	0	0	0	0	0	0	0	0	0	AGCTCCAATAGCGTATATTAAAGTTGTTGCAGTTAAAAAGCTCGTAGTTGAATTTCTGGCCAGCGCTGTTCTCGGCTCTCTGAGTCGGTTCAGTGTTTGGTCATCCGTATGGGAAGCTAGCTCGGCCTTCACTGGTCGGCTAGTGGATCATACACTTTACTTTGAAAAAATTAGAGTGTTTCAGGCAGGCAATTGCTTGGATACTTCAGCATGGAATAATGGAATAGGACTTTGACCTATTTGTTGGTTTCTTGAGGTCAAAGTAATGATTAATAGGGACAGTTGGGGGCATTCGTATTTAATTGTCAGAGGTGAAATTCTTGGATTTATTAAAGACGAACTTATGCGAAAGCATTTGCCAAGGATGTTTTCA	373	ASV_762	KP691461.1	98.128	374	6	1	1	373	1	374	0	651	Eukaryota	Alveolata	Colpodea	NA	Colpodea sp. BioMarKs_Marine_Colpodea_OTU_3	1.74531	Stramenopiles
ASV_800	0	0	0	0	0	0	0	0	0	0	0	0	0	0	0	0	0	0	0	16	AGCTCCAATAGCGTATATTAAAGTTGTTGCAGTTAAAAAGCTCGTAGTTGAATTTCTGGCCAGCGCTGTTCTTGGCTCTCTGAGTCGGCTCAGTGTTTGGTCATCCGTATGGGAAGCTAGCTCGGCCTTCACTGGTCGGCTAGTGGATCATACACTTTACTTTGAAAAAATTAGAGTGTTTCAGGCAGGCAATTGCTTGGATACTGTCAGCATGGAATAATGGAATAGGACTTTGACCTATTTGTTGGTTTCTCGAGGTCAAAGTAATGATTAATAGGGACAGTTGGGGGCATTCGTATTTAATTGTCAGAGGTGAAATTCTTGGATTTTTTAAAGACGAACTTATGCGAAAGCATTTGCCAAGGATGTTTTCA	374	ASV_800	KP691461.1	98.133	375	5	2	1	374	1	374	0	652	Eukaryota	Alveolata	Colpodea	NA	Colpodea sp. BioMarKs_Marine_Colpodea_OTU_3	1.74332		Diatomeae	34
ASV_905	0	0	0	0	0	0	0	0	0	0	0	0	0	0	0	0	0	0	13	0	AGCTCCAATAGCGTATATTAAAGTTGTTGCAGTTAAAAAGCTCGTAGTTGAATTTCTGGCGAGCGCTGTTCTTGGCTCTCTGAGTCGGCTCAGTGTTTCGTCATCCGTATGGGAAGCTAGCTCGGCCTTCACTGGTCGGCTAGTGGATCATACACTTTACTTTGAAAAAATTAGAGTGTTTCAGGCAGGCAATTGCTTGGATACTTCAGCATGGAATAATGGAATAGGACTTTGACCTATTTGTTGGTTTCTTCGAGGTCAAGGTAATGATTAATAGGGACAGTTGGGGGCATTCATATTTAATTGTCAGAGGTGAAATTCTTGGATTTATTAAAGATGAACTTATGCGAAAGCATTTGCCAAGGATGTTTTCA	374	ASV_905	KP691461.1	99.198	374	3	0	1	374	1	374	0	675	Eukaryota	Alveolata	Colpodea	NA	Colpodea sp. BioMarKs_Marine_Colpodea_OTU_3	1.80481		Eustigmatophyceae	1
ASV_972	0	0	0	0	0	0	0	0	0	24	0	0	0	0	0	0	0	0	0	0	AGCTCCAATAGCGTATATTAAAGTTGTTGCAGTTAAAAAGCTCGTAGTTGAATTTCTGGCCAGCGCTGTTCTTGGCTCTCTGAGTCGGCTCAGTGTTTGGTCATCCGTATGGGAAGCTAGCTCGGCCTTCACTGGTCGGCTAGTGGATCATACACTTTACTTTGAAAAAATTAGAGTGTTTCAGGCAGGCAATTGCTTGGATACTTCAGCATGGAATAATGGAATAGGACTTTGACCTATTTGTTGGTTTTTCTCTCAAGGTCAAGGTAATGATTAATAGGGACAGTTGGGGGCATTCGTATTTAATTGTCAGAGGTGAAATTCTTGGATTTATTAAAGACGAACTTATGCGAAAGCATTTGCCAAGGATGTTTTCA	377	ASV_972	KP691461.1	98.143	377	4	2	1	377	1	374	0	654	Eukaryota	Alveolata	Colpodea	NA	Colpodea sp. BioMarKs_Marine_Colpodea_OTU_3	1.73475		Xanthophyceae	20
ASV_1047	0	0	0	0	0	23	0	0	0	0	0	0	0	0	0	0	0	0	0	0	AGCTCCAATAGCGTATATTAAAGTTGTTGCAGTTAAAAAGCTCGTAGTTGAATTTCTGGTCAGCGCTGTTCTTGGCTCTCTGAGTCGGCTCAGTGTTTGGTCATCCGTATGGGAAGCTAGCTCGGCCTTCACTGGTCGGCTAGTGGATCATACACTTTACTTTGAAAAAATTAGAGTGTTTCAGGCAGGCAATTGCTTGGATACTTCAGCATGGAATAATGGAATAGGACTTTGACCTATTTGTTGGTTTCTTCGAGGTCAAGGTAATGATTAATAGGGACAGTTGGGGGCATTCATATTTAATTGTCAGAGGTGAAATTCTTGGATTTATTAAAGATGAACTTATGCGAAAGCATTTGCCAAGGATGTTTTCA	374	ASV_1047	KP691461.1	100	374	0	0	1	374	1	374	0	691	Eukaryota	Alveolata	Colpodea	NA	Colpodea sp. BioMarKs_Marine_Colpodea_OTU_3	1.84759
ASV_236	0	0	0	0	0	0	0	19	17	24	12	17	30	17	0	0	0	14	0	24	AGCTCCAATAGCGTATATTAAAGTTGTTGCAGTTAAAAAGCTCGTAGTCGAAGTTCTGGCTGGTCCTGTTTCCGGCTCCGGTCGACTCAGGACCTAGTCATCCGTCGGAGAACCCTTGTCGTCCTTTACTGGTCGCTTGGGGGAACTGACCCTTTACTTTGAAAAAATTAGAGTGTTTCAGGCAGGCTCTCGCCCGAATACTCCAGCATGGAATAATGGAATAGGACTTTCTTCTATTTTGTTGGTTATTAGTGGAAAGTAATGATTAATAGGGACAGTTGGGGGCATTCGTACTTAATTGTCAGAGGTGAAATTCTTGGATTTATTAAAGACGAACTAATGCGAAAGCATTTGCCAAGGATGTTTTCA	369	ASV_236	EU039905.1	99.187	369	3	0	1	369	545	913	0	665	Eukaryota	Alveolata	Colpodea	Platyophrya	Platyophrya bromelicola	1.80217
ASV_822	0	0	0	0	0	0	0	0	0	0	0	0	0	0	0	0	0	14	0	0	AGCTCCAATAGCGTATATTAAAGTTGTTGCAGTTAAAAAGCTCGTAGTCGAAGTTCTGGCTGGCCCTGTTTCCGGCTCCGGTCGACTCAGGGCCTAGTCATCCGTCGGAGAACCCTTGTCGTCCTTTACTGGTCGCTTGGGGGAACTGACCCTTTACTTTGAAAAAATTAGAGTGTTTCAGGCAGGCTCTCGCCCGAATACTCCAGCATGGAATAATGGAATAGGACTTTCTTCTATTTTGTTGGTTATTAGTGGAAAGTAATGATTAATAGGGACAGTTGGGGGCATTCGTACTTAATTGTCAGAGGTGAAATTCTTGGATTTATTAAAGACGAACTAATGCGAAAGCATTTGCCAAGGATGTTTTCA	369	ASV_822	EU039905.1	98.645	369	5	0	1	369	545	913	0	654	Eukaryota	Alveolata	Colpodea	Platyophrya	Platyophrya bromelicola	1.77236		SUM	55
ASV_1082	19	0	0	0	0	0	0	0	0	0	0	0	0	0	0	0	0	0	0	0	AGCTCCAATAGCGTATATTAAAGTTGTTGCAGTTAAAAAGCTCGTAGTCGAAGTTCTGGCTGGTCCTGTTTCCGGCTCCGGTCGACTCAGGACCTAGTCATCCGTCGGAGAACCCTTGTCGTCCTTCACTGGTCGCTTGGGGGAACTGACCCTTTACTTTGAAAAAATTAGAGTGTTTCAGGCAGGCTCTCGCCCGAATACTCCAGCATGGAATAATGGAATAGGACTTTCTTCTATTTTGTTGGTTATTAGTGGAAAGTAATGATTAATAGGGACAGTTGGGGGCATTCGTACTTAATTGTCAGAGGTGAAATTCTTGGATTTATTAAAGACGAACTAATGCGAAAGCATTTGCCAAGGATGTTTTCA	369	ASV_1082	EU039905.1	99.458	369	2	0	1	369	545	913	0	671	Eukaryota	Alveolata	Colpodea	Platyophrya	Platyophrya bromelicola	1.81843
ASV_195	0	17	0	16	0	18	0	21	18	22	25	17	24	0	0	0	0	0	0	25	AGCTCCAATAGCGTATACTAAAGTTGTTGCAGTTAAAAAGCTCGTAGTTGAATTTCTGGTCTTGGATCTCGGTCTGCCTCAAACGAGGTATGTACCAGGGATCTGAGACCATCCTCGAGGAAAACATGTCTGTCATTAAGTTAATGGGCATGGGATCCTCGTCATTTACTGTGAGCAAAATAGGGTGTTCAAAGCAGGCTTATGCCGTTGAATACATTAGCATGGAATAATAAGATAAGACCTTGGTCTATTTTGTTGGTTTGTACTCCAAGGTAATGATTAATAGGGATAGTTGGGGGTATTCGTATTCAATTGTCAGAGGTGAAATTCTTGGATTTATGGAAGACGAACTACTGCGAAAGCATTTACCAAGGATGTTTTCA	383	ASV_195	MK796081.1	99.478	383	2	0	1	383	386	768	0	697	Eukaryota	Alveolata	Conoidasida	Cryptosporidium	Cryptosporidium sp.	1.81984	others
ASV_619	0	0	0	0	0	0	0	0	0	0	0	0	0	12	0	0	0	0	0	0	AGCTCCAATAGCGTATACTAAAGTTGTTGCAGTTAAAAAGCTCGTAGTTGAATTTCTGGTCTTGGATTTCGGTCTGCCTCAAACGAGGTATGTACCAGGGATCTGAGACCATCCTCGAGGAAAACATGTCTGTCATTCAGTTAATGGGCATGGGATCCTCGTCATTTACTGTGAGCAAAATAGGGTGTTCAAAGCAGGCTTATGCCGTTGAATACATTAGCATGGAATAATAAGATAAGACCTTGGTCTATTTTGTTGGTTTGTACTCCAAGGTAATGATTAATAGGGATAGTTGGGGGTATTCGTATTCAATTGTCAGAGGTGAAATTCTTGGATTTATGGAAGACGAACTACTGCGAAAGCATTTACCAAGGATGTTTTCA	383	ASV_619	MK796081.1	100	383	0	0	1	383	386	768	0	708	Eukaryota	Alveolata	Conoidasida	Cryptosporidium	Cryptosporidium sp.	1.84856		Dinophyceae	2
ASV_906	0	0	0	0	0	0	0	0	0	0	0	0	0	0	0	0	0	0	12	0	AGCTCCAATAGCGTATACTAAAGTTGTTGCAGTTAAAAAGCTCGTAGTTGAATTTCTGGTCTTGGATTTCGGTCTGCCTCAAACGAGGTATGTACCAGGGATCTGAGACCATCCTCGAGGAAAACATGTCTGTCATTAAGTTAATGGGCATGGGATCCTCGTCATTTACTGTGAGCAAAATAGGGTGTTCAAAGCAGGCTTATGCCGTTGAATACATTAGCATGGAATAATAAGATAAGACCTTGGTCTATTTTGTTGGTTTGTACTCCAAGGTAATGATTAATAGGGATAGTTGGGGGTATTCGTATTCAATTGTCAGAGGTGAAATTCTTGGATTTATGGAAGACGAACTACTGCGAAAGCATTTACCAAGGATGTTTTCA	383	ASV_906	MK796081.1	99.739	383	1	0	1	383	386	768	0	702	Eukaryota	Alveolata	Conoidasida	Cryptosporidium	Cryptosporidium sp.	1.8329
ASV_87	0	0	0	0	0	43	374	37	55	78	0	0	0	0	0	0	0	0	0	0	AGCTCCAATAGCGTATATTAAAGTTGTTGCAGTTAAAACGCTCGTAGTTGAAGTTGTGGTAGTAATAATGGGTCATCTTTAACGAGCATGCACTTATTGTTATTGCCATTATTCCGGAATATGCAGGGTAACCTGTATATTTGGAACTGTTACTTTGAGAAAATTAGAGTGTTTCAAGCAGGCGTAATGCTTTGAATACTCCAGCATGGAATGACAACAAAGGACTCAAGTCTTTCTTGTTGGTTTAAGGAGTTGAGTAATGATTAAGAGGAACAGTCGGGGGTATTCGTATTCAGTCGCTAGAGGTGAAATTCTTAGATTGACTGAAGACGAACTACTGCGAAGGCATCTACCATGGATGTTTTCA	367	ASV_87	AF457127.1	95.64	367	16	0	1	367	579	945	1.15e-163	590	Eukaryota	Alveolata	Conoidasida	Monocystis	Monocystis agilis	1.60763
ASV_215	0	0	0	0	0	0	159	0	0	0	0	0	0	0	0	0	0	0	0	0	AGCTCCAATAGCGTATATTAAAGTTGTTGCAGTTAAAACGCTCGTAGTTGAAGTTGTGGTAGTAATAATGGGTCATCTTTAACGAGCATGCACTTATTGTTATTGCCATTATTCCGGTATATGCAGGGTAACCTGTATAGTTGGAACTGTTACTTTGAGAAAATTAGAGTGTTTCAAGCAGGCGTAATGCTTTGAATACTCCAGCATGGAATGACAACAAAGGACTCAAGTCTTTCTTGTTGGTTTAAGGAGTTGAGTAATGATTAAGAGGAACAGTCGGGGGTATTCGTATTCAGTTGCTAGAGGTGAAATTCTTAGATTGACTGAAGACGAACTACTGCGAAGGCATCTACCATGGATGTTTTCA	367	ASV_215	AF457127.1	95.368	367	17	0	1	367	579	945	5.37e-162	584	Eukaryota	Alveolata	Conoidasida	Monocystis	Monocystis agilis	1.59128		SUM	193
ASV_271	0	0	0	0	0	33	53	29	28	23	0	0	0	0	0	0	0	0	0	0	AGCTCCAATAGCGTATATTAAAGTTGTTGCAGTTAAAACGCTCGTAGTTGAAGTTGTGGTAGTAATAATGGGTCATCTTTAACGAGCATGCACTTATTGTTATTGCCATTATTCCGGTATATGCAGGGTAACCTGTATAGTTGGAACTGTTACTTTGAGAAAATTAGAGTGTTTCAAGCAGGCGTAATGCTTTGAATACTCCAGCATGGAATGACAACAAAGGACTCAAGTCTTTCTTGTTGGTTTAAGGAGTTGAGTAATGATTAAGAGGAACAGTCGGGGGTATTCGTATTCAGTCGCTAGAGGTGAAATTCTTAGATTGACTGAAGACGAACTACTGCGAAGGCATCTACCATGGATGTTTTCA	367	ASV_271	AF457127.1	95.64	367	16	0	1	367	579	945	1.15e-163	590	Eukaryota	Alveolata	Conoidasida	Monocystis	Monocystis agilis	1.60763
ASV_360	0	26	0	0	0	0	27	0	0	0	0	22	0	0	0	0	0	0	0	0	AGCTCCAATAGCGTATATTAAAGTTGTTGCAGTTAAAACGCTCGTAGTTGAAATTGTGGTAATAACAATGGGTCATCTTTAACGAGCATGCACTTATTGTTGTTGCCATTATTCCGGTATATGCAGGGTAACCTGTATATTCGGAACTGTTACTTTGAGAAAATTAGAGTGTTTCAAGCAGGCGTAATGCTTTGAATACTCCAGCATGGAATGACAACAAAGGACTCAAGTCTTTCTTGTTGGTTTAAGGAGTTGAGTAATGATTAAGAGGAACAGTCGGGGGTATTCGTATTCATTCGCTAGAGGTGAAATTCTTAGATTGACTGAAGACGAACTACTGCGAAGGCATCTACCATGGATGTTTTCA	367	ASV_360	AF457127.1	96.458	367	13	0	1	367	579	945	1.15e-168	606	Eukaryota	Alveolata	Conoidasida	Monocystis	Monocystis agilis	1.65123
ASV_464	0	0	0	0	0	0	68	0	0	0	0	0	0	0	0	0	0	0	0	0	AGCTCCAATAGCGTATATTAAAGTTGTTGCAGTTAAAACGCTCGTAGTTGAAGTTGTGGTAGTAATAATGGGTCATCTTTAACGAGCATGCACTTATTGTTATTGCCATTATTCCAGTATATGCAGGGTAACCTGTATAGTTGGAACTGTTACTTTGAGAAAATTAGAGTGTTTCAAGCAGGCGTAATGCTTTGAATACTCCAGCATGGAATGACAACAAAGGACTCAAGTCTTTCTTGTTGGTTTAAGGAGTTGAGTAATGATTAAGAGGAACAGTCGGGGGTATTCGTATTCAGTCGCTAGAGGTGAAATTCTTAGATTGACTGAAGACGAACTACTGCGAAGGCATCTACCATGGATGTTTTCA	367	ASV_464	AF457127.1	95.368	367	17	0	1	367	579	945	5.37e-162	584	Eukaryota	Alveolata	Conoidasida	Monocystis	Monocystis agilis	1.59128		Chrysophyceae (incl. Synurophyceae)	11
ASV_497	0	0	0	0	0	0	60	0	0	0	0	0	0	0	0	0	0	0	0	0	AGCTCCAATAGCGTATATTAAAGTTGTTGCAGTTAAAACGCTCGTAGTTGAAGTTGTGGTAGTAATAATGGGTCATCTTTAACGAGCATGCACTTATTGTTATTGCCATTATTCCGGAATATGCAGGGTAACCTGTATATTTGGAACTGTTACTTTGAGAAAATTAGAGTGTTTCAAGCAGGCGTAATGCTTTGAATACTCCAGCATGGAATGACAACAAAGGACTCGAGTCTTTCTTGTTGGTTTAAGGAGTTGAGTAATGATTAAGAGGAACAGTCGGGGGTATTCGTATTCAGTCGCTAGAGGTGAAATTCTTAGATTGACTGAAGACGAACTACTGCGAAGGCATCTACCATGGATGTTTTCA	367	ASV_497	AF457127.1	95.368	367	17	0	1	367	579	945	5.37e-162	584	Eukaryota	Alveolata	Conoidasida	Monocystis	Monocystis agilis	1.59128
ASV_569	0	0	0	0	0	17	0	0	0	12	0	0	0	0	0	0	0	0	0	0	AGCTCCAATAGCGTATATTAAAGTTGTTGCAGTTAAAACGCTCGTAGTTGAAATTGTGGTAATAACAATGGGTCATCTTTAACGAGCATGCACTTATTGTTGTTGCCATTATTCCGGTATATGCAGGGTAACCTGTATATTCGGAACTGTTACTTTGAGAAAATTAGAGTGTTTCAAGCAGGCGTAATGCTTTGAATACTCCAGCATGGAATGACAACAAAGGACTCAAGTCTTTCTTGTTGGTTTAAGGAGTTGAGTAATGATTAAGAGGAACAGTCGGGGGTATTCGTATTCAGTCGCTAGAGGTGAAATTCTTAGATTGACTGAAGACGAACTACTGCGAAGGCATCTACCATGGATGTTTTCA	367	ASV_569	AF457127.1	96.73	367	12	0	1	367	579	945	2.46e-170	612	Eukaryota	Alveolata	Conoidasida	Monocystis	Monocystis agilis	1.66757
ASV_679	0	0	0	0	0	0	35	0	0	0	0	0	0	0	0	0	0	0	0	0	AGCTCCAATAGCGTATATTAAAGTTGTTGCAGTTAAAACGCTCGTAGTTGAAGTTGTGGTAGTAATAATGGGTCATCTTTAACGAGCATGCACTTATTGTTATTGCCATTATTCCGGAATATGCAGGGTAACTTGTATATTTGGAACTGTTACTTTGAGAAAATTAGAGTGTTTCAAGCAGGCGTAATGCTTTGAATACTCCAGCATGGAATGACAACAAAGGACTCAAGTCTTTCTTGTTGGTTTAAGGAGTTGAGTAATGATTAAGAGGAACAGTCGGGGGTATTCGTATTCAGTCGCTAGAGGTGAAATTCTTAGATTGACTGAAGACGAACTACTGCGAAGGCATCTACCATGGATGTTTTCA	367	ASV_679	AF457127.1	95.368	367	17	0	1	367	579	945	5.37e-162	584	Eukaryota	Alveolata	Conoidasida	Monocystis	Monocystis agilis	1.59128
ASV_689	0	0	0	0	0	0	0	0	0	0	0	17	0	0	0	0	0	0	0	0	AGCTCCAATAGCGTATATTAAAGTTGTTGCAGTTAAAACGCTCGTAGTTGAAATTGTGGTAATAACAATGGGTCATCTCTAACGAGCATGCACCTATTGCTACTGCCATTATTCCGATATATGCGGGGTAACCTGTATATTCGGGACTGTTACTTTGAGAAAATTAGAGTGTTTCAAGCAGGCGTAATGCTTTGAATACTCCAGCATGGAATGACAACAAAGGACTCATATCCTTCTTGTTGGTTTAAGGAGTTGAGTAATGATTAAGAGGAACAGTCGGGGGTATTCGTATTCAGTCGTTAGAGGTGAAATTCTTAGATTGACTGAAGACGAACTACTGCGAAGGCATCTACCATGGATGTTTTCA	367	ASV_689	AF457127.1	100	367	0	0	1	367	579	945	0	678	Eukaryota	Alveolata	Conoidasida	Monocystis	Monocystis agilis	1.84741
ASV_920	0	0	0	0	0	0	0	0	0	0	0	0	0	0	0	0	0	0	13	0	AGCTCCAATAGCGTATATTAAAGTTGTTGCAGTTAAAACGCTCGTAGTTGAAATTCTGCTAGTGAGAATGGGTCATCTCTTTGAGTATGTACTTGTTGTCATTGGCATTAATCCGATCCATTCAGCGGGTTAAACCGTTGGATATTCGGAGCTGTTACTTTGAGAAAATTAGAGTGTTTCAAGCAGGCGTAATGCCTTGAATACTCCAGCATGGAATAACAAGTAAGGACTCAAGTTCTTCTTGTTGGTTTAAGGACCTGAGTAATGATTAAGAGGAACAGTCGGGGGTATTCGTACTCGGTCGTCAGAGGTGAAATTCTTAGATTGACTGAAGACGAACTACTGCGAAGGCATCTACCATGGATGTTTTCA	372	ASV_920	EF024769.1	98.387	372	6	0	1	372	514	885	0	654	Eukaryota	Alveolata	Conoidasida	NA	Cryptosporidiidae environmental sample	1.75806
ASV_601	0	0	0	0	0	0	0	0	0	0	0	0	0	0	0	0	0	0	26	0	AGCTCCAATAGCGTATATTAAAGTTGTTGCAGTTAAAAAGCTCGTAGTTGAAACTCTGCAAGCAGCAGTGGGTCGTCACTTGTGATTGTACTTAGCTGTTGCTAGCATATGGTTCTGTTTTCGTAGTGGCAACACTGCGGAGCTGGGCCGTGTTACTTTGAGAAAATTAGAGTGTTTCAAGCAGGCTTATGCCTTGAATACTCCAGCATGGAATAACGAGTAAGGACCGAGGTTCTTCTTGTTGGTTTAAGGACTTCAGTAATGATTAAGAGGAACAGTTGGGGGCATTTGTATTTGGCAGTCAGAGGTGAAATTCTTAGATTTGCCAAAGACAAACTACTGCGAAAGCATCTGCCAAGAATGTTTTCA	369	ASV_601	FJ459761.1	81.698	377	53	12	1	369	533	901	2.19e-76	300	Eukaryota	Alveolata	Conoidasida	Stylocephalus	Stylocephalus giganteus	0.813008
ASV_40	20	19	0	304	0	0	0	0	224	15	12	20	0	260	0	0	0	0	67	0	AGCTCCAATAGCGTATATTAAAATTGCTGCAGTTAAAGCGTCCGTAGTTGAATTTCGTTCAAATTGAATAGTGCCGAGTTTTCCTCGTGTTAATTCGAGCCCTTTTCGATTAGAACTTGGGTGAGATGGATTCGTTTCGGCGAGTTCGTTTCGCTCCGTTACTTTGAGCAAATTGGAGTGCTCCAACCAGGCTTAAGCTTGAACAGCTCAGCATGGAATAACAAGATAAGACTTTAGTTCTTCTTGTTGGTGACATGAACTAATAGTAATGGTTGATAAGGACATACGGGGGCATTTGTACTTGCTGGAGAGAGGTGAAATTCTAAGACCCAGCAAAGACAAACAAGTGCGAAAGCATTTGCCCAGTATGTACCTG	376	ASV_40	EF024723.1	97.872	376	8	0	1	376	572	947	0	651	Eukaryota	Alveolata	Dinophyceae	NA	Heterocapsaceae environmental sample	1.73138
ASV_53	32	0	0	204	0	25	0	0	156	0	36	0	12	294	0	0	0	0	20	0	AGCTCCAATAGCGTATATTAAAATTGCTGCAGTTAAAGCGTCCGTAGTTGAATTTCGTTCAAATTGAATAGTGCCGAGTTTTCCTCGTGTTAATTCGAGCACTTTTTGATTAGAACTTGGGTGAGATGGACTCGTTTCGGCGAGTTCGTTTCGCTCCGTTACTTTGAGCAAATTGGAGTGCTCCAACCAGGCTTAAGCTTGAACAGCTCAGCATGGAATAACAAGATAAGACTTTAGTTCTTCTTGTTGGTGACATGAACTAATAGTAATGGTTGATAAGGACATACGGGGGCATTTGTACTTGCTGGAGAGAGGTGAAATTCTAAGACCCAGCAAAGACAAACAAGTGCGAAAGCATTTGCCCAGTATGTACCTG	376	ASV_53	EF024723.1	97.606	376	9	0	1	376	572	947	2.49e-180	645	Eukaryota	Alveolata	Dinophyceae	NA	Heterocapsaceae environmental sample	1.71543
ASV_386	0	0	13	0	0	32	20	27	0	0	0	0	0	0	0	0	0	0	0	0	AGCTCCAATAGCGTATATTAAAGTTGTTGCAGTTAAAAAGCTCGTAGTCGAAGTTCTGGCTGGTCCTGTTTCCGGCTCCGGTCGACTCAGGACCTAGTCATCCGTCGGAGAACCCTTGTCGTCCTTTACTGGTCGCTTGGGGGAACTGACCCTTTACTTTGAAAAAATTAGAGTGTTTCAGGCAGGCTCTCGCCCGAATACTCCAGCATGGAATAATGGAATAGGACTTTCTTCTATTTTGTTGGTTATTAGACGAAAGTAATGATTAATAGGGACAGTTGGGGGCATTCGTACTTAATTGTCAGAGGTGAAATTCTTGGATTTATTAAAGACGAACTAATGCGAAAGCATTTGCCAAGGATGTTTTCA	369	ASV_386	EF024263.1	99.458	369	2	0	1	369	562	930	0	671	Eukaryota	Alveolata	Oligohymenophorea	NA	Orchitophryidae environmental sample	1.81843
ASV_470	0	0	0	0	0	0	0	0	0	0	0	0	0	0	0	0	0	0	0	12	AGCTCCAATAGCGTATATTAAAGTTGTTGCAGTTAAAAAGCTCGTAGTCGAAGTTCTGGCTGGTCCTGTTTCCGGCTCCGGTCGACTCAGGACCTAGTCATCCGTCGGAGAACTCTTGTCGTCCTTTACTGGTCGCTTGAGGGAACTGACCCTTTACTTTGAAAAAATTAGAGTGTTTCAGGCAGGCTCTCGCCCGAATACTCCAGCATGGAATAATGGAATAGGACTTTCTTCTATTTTGTTGGTTATTAGTGGAAAGTAATGATTAATAGGGACAGTTGGGGGCATTCGTACTTAATTGTCAGAGGTGAAATTCTTGGATTTATTAAAGACGAACTAATGCGAAAGCATTTGCCAAGGATGTTTTCA	369	ASV_470	EF024263.1	99.458	369	2	0	1	369	562	930	0	671	Eukaryota	Alveolata	Oligohymenophorea	NA	Orchitophryidae environmental sample	1.81843
ASV_758	0	0	0	0	0	0	0	0	0	0	0	0	0	20	0	0	0	0	0	0	AGCTCCAATAGCGTATATTAAAGTTGTTGCAGTTAAAACGCTCGTAGTTGAAACTTTGGTAGTAATTATGGGTTATCTCTTTGAGTATGTACCTATTGTTACTATCATTATTCCGATCTATGCAGGGGGTAATTCCCTTGTGTTCTCGGAACCGTTACTTTGAGAAAATTAGAGTGTTTCAAGCAGGCGTGATGCTTTGAATACTCCAGCATGGAATGACAACAAAGGACTCAGCGCCTTCTTGTTGGTTTAAGGAGTTGAGTAATGATTAAGAGGAGCAGTCGGGGGTATTCGTATTCAGTCGTTAGAGGTGAAATTCTTAGATTGACTAAAGACGAACTACTGCGAAGGCATCTACCATGGATGTTTTCA	372	ASV_758	EF024426.1	97.581	372	7	1	1	372	578	947	1.48e-177	636	Eukaryota	Alveolata	Oligohymenophorea	NA	Orchitophryidae environmental sample	1.70968
ASV_233	42	27	49	35	15	0	0	0	0	0	0	0	0	0	0	0	0	0	0	0	AACTCCAAGAGTGTATCTTAATGTTGCTGCAGTTAAAAAGCTCGTAGTTGAACCTCTGGCTAGTGGAGGCCCACCTGGGCATTCCGCTAGTCATCCGCTCGGGGAAGCAGTATTTCTTTAATCGGTTTTACTGTAGATCCAGCATTTTACTTTGAAGAAATTAGAGTGTTCCTGGCAGGCTTAGCTTGCATATATTAGCATGGAATAATGGAATAGGACCTTGTCTGTTTTATTGGTTGACAGATAGGTAATGATTAACAGGGACAGTCGGGGGCATTCGTACTCAGTGGCTAGAGGTGAAATTCTTAGATTCGCTGAAGACGAACTAATGCGAAAGCATTTGCCAAGGATGTTTTCA	358	ASV_233	KX258192.1	96.369	358	13	0	1	358	548	905	1.12e-163	590	Eukaryota	Alveolata	Phyllopharyngea	Phascolodon	Phascolodon vorticella	1.64804
ASV_453	0	0	0	0	0	0	0	0	0	0	0	0	0	0	0	0	16	12	0	0	AACTCCAAGAGTGTATCTTAATGTTGCTGCAGTTAAAAAGCTCGTAGTTGAACCTCTGGCTAGTGAAGGCCCATCCGGGCAATTCGCTAGTCATCCGCTCGGGGAAGCAGTATTTCTTTAATCGGTTTTACTGTAGATCCAGCATTTTACTTTGAAGAAATTAGAGTGTTCCTGGCAGGCTTAGCTTGCATATATTAGCATGGAATAATGGAATAGGACCTTGTCTGTTTTATTGGTTGACAGATAGGTAATGATTAACAGGGACAGTCGGGGGCATTCGTACTCAGTGGCTAGAGGTGAAATTCTTAGATTCGCTGAAGACGAACTAATGCGAAAGCATTTGCCAAGGATGTTTTCA	358	ASV_453	KX258192.1	96.369	358	13	0	1	358	548	905	1.12e-163	590	Eukaryota	Alveolata	Phyllopharyngea	Phascolodon	Phascolodon vorticella	1.64804
ASV_994	12	0	0	0	0	0	0	0	0	0	0	0	0	0	0	0	0	0	0	0	AACTCCAAGAGTGTATCTTAATGTTGCTGCAGTTAAAAAGCTCGTAGTTGAACTTCTGGCTGTTGAGTCTGCTACTTTGTGGACTCGGCAGTCATCCGCTAGGAGAAGTAGTATTTCTGTCAAAGGTTTTACTACGGACCCAGCATTTTACTTTGAAGAAATTAGAGTGTTCCTGGCAGGCTAAGCTTGCATATATTAGCATGGAATAATGGAATAGGACCTTTTCTGTTTTATTGGTTGACAGATAGGTAATGATTAACAGGGACAGTCGGGGGCATTCGTACTCAGTGGCTAGAGGTGAAATTCTTAGATTCACTGAAGACGAACTAATGCGAAAGCATTTGCCAAGGATGTTTTCA	359	ASV_994	JN867021.1	98.886	359	4	0	1	359	548	906	3.07e-179	641	Eukaryota	Alveolata	Phyllopharyngea	Pseudochilodonopsis	Pseudochilodonopsis fluviatilis	1.78552
ASV_860	0	0	0	0	0	0	0	14	0	0	0	0	0	0	0	0	0	0	0	0	AGCTCCAATAGCGTATATTAAAGTTGTTGCAGTTAAAAAGCTCGTAGTTGAATTTCTGGCCAGCGTTGCGTCTGGCTCTCTGAGTCGACGTACTCGCTTGGTCATCCGTATGGGAAGCCTGCTCGGCCTTCACTGGTCGGCTGGTGGATCATACACTTTACTTTGAAAAAATTAGAGTGTTTCAGGCAGGCAATTGCTTGGATACTTCAGCATGGAATAATGGAATAGGACTTTGACCTATTTGTTGGTTTCTTCGAGGTCAAGGTAATGATTAATAGGGACAGTTGGGGGCATTCATATTTAATTGTCAGAGGTGAAATTCTTGGATTTATTAAAGATGAACTTATGCGAAAGCATTTGCCAAGGATGTTTTCA	375	ASV_860	EF023327.1	97.884	378	5	2	1	375	577	954	0	651	Eukaryota	Alveolata	Prostomatea	NA	Prorodontidae environmental sample	1.736
ASV_919	0	0	0	0	0	0	0	0	0	15	0	0	0	0	0	0	0	0	0	0	AGCTCCAATAGCGTATATTAAAGTTGTTGCAGTTAAAAAGCTCGTAGTTGAATTTCTGGCCAGCGTTGCGTCTGGCTCTCTGAGTCGACGTACTCGCTTGGTCATCCGTATGGGAAGCCTGCTCGGCCTTCACTGGTCGGCTGGTGGATCATACACTTTACTTTGAAAAAATTAGAGTGTTTCAGGCAGGCAATTGCTTGGATACTTCAGCATGGAATAATGGAATAGGACTTTGACCTATTTGTTGGTTTTTCTCTCAAGGTCAAGGTAATGATTAATAGGGACAGTTGGGGGCATTCGTATTTAATTGTCAGAGGTGAAATTCTTGGATTTATTAAAGACGAACTTATGCGAAAGCATTTGCCAAGGATGTTTTCA	378	ASV_919	EF023327.1	99.471	378	2	0	1	378	577	954	0	688	Eukaryota	Alveolata	Prostomatea	NA	Prorodontidae environmental sample	1.82011
ASV_560	0	0	0	0	0	0	0	0	0	0	0	0	0	0	0	0	0	0	13	0	AGCTCCAATAGCATATATTAAAGTTGTTGCAGTTAAAAAGCTCGTAGTTGGACCTCTGGAGGACTGCCAATGTCCGCTTCGGCGTGCGCAGCGGCGGTCTTCCATCCTTCTGTTAACTCTTCTTGGCCTTAACTGGCTGGTTGAGGGCTCAGATATTTTACCTTGAGAAAATTAGAGTGTTTCAGGCAGGCTTGCGCCCGAATACATTAGCATGGAATAATAGAATAAGACTTCGGTCTCCTTTGTTGGTTTGAGGGATTGGAGTAATGATTAATAGGGACAGTTGGGGGCATTAGTATTTAATTGTCAGAGGTGAAATTCTCGGATTTGTTAAAGACTAACTTATGCGAAAGCATTTGCCAAGGATGTTTTCA	374	ASV_560	KU175624.1	99.198	374	3	0	1	374	498	871	0	675	Eukaryota	Alveolata	Spirotrichea	Anteholosticha	Anteholosticha rectangula	1.80481
ASV_1095	0	0	0	0	0	0	0	0	0	0	0	0	0	0	15	0	0	0	0	0	AGCTCCAATAGCATATATTAAAGTTGTTGCAGTTAAAAAGCTCGTAGTTGAATTTCTGGAGGAGTGCCAATGTCGGCTCGATGCTTGTGCAGCGGCGCTCTTCCATCCTTCTGTTAACGTTTCACGGTATTAACTTACTGGTTGCGGGCTCAGATATTTTACCTTGAGAAAATTAGAGTGTTTCAGGCAGGCTTGCGCCCGAATACATTAGCATGGAATAATAGAATAGGACTTTAGTCTCCTTTGTTGGTTTGAGGGACTGGAGTAATGATTAATAGGGACAGTTGGGGGCATTAGTATTTAATTGTCAGAGGTGAAATTCTCGGATTTGTTAAAGACTAACTTATGCGAAAGCATTTGCCAAGGATGTTTTCA	375	ASV_1095	MN879408.1	99.202	376	2	1	1	375	516	891	0	676	Eukaryota	Alveolata	Spirotrichea	Holostichides	Holostichides sp. SKu-2019a	1.80267
ASV_224	0	0	0	0	0	0	16	0	21	16	0	15	0	17	0	0	0	0	22	14	AGCTCCAATAGCGTATATTAAAGTTGTTGCAGTTAAAAAGCTCGTAGTTGGACTTCTGGGAGGATGCCAATGTCCGCTCGTTAGCGTGTGCAGCGGCGTCCTTCCATCCTTCTGTTAACGTTTCTTGGTATTCAGTTACTGGTTTCGGGCTCAGATATTTTACCTTGAGAAAATTAGAGTGTTTCAGGCAGGCTTGCGCCGGAATACATTAGCATGGAATAATAGAATAGGACTTTAGTCTCCTTTGTTGGTTTGAGGGACTGAAGTAATGATTAATAGGGATAGTTGGGGGCATTAGTATTTAATTGTCAGAGGTGAAATTCTCGGATTTGTTAAAGACTAACTTATGCGAAAGCATTTGCCAAGGATGTTTTCA	376	ASV_224	MT247895.1	99.734	376	1	0	1	376	566	941	0	689	Eukaryota	Alveolata	Spirotrichea	Metagonostomum	Metagonostomum gonostomoida	1.83245
ASV_74	43	35	15	26	27	50	37	36	28	41	48	34	42	47	42	18	15	35	40	57	AGCTCCAATAGCGTATATTAAAGTTGTTGCAGTTAAAAAGCTCGTAGTTGGATTTCTGGGAGGGTGCCAATGTCCGCTCGTTCGCGTGTGCAGCGGCGCCCTTCCATCCTTCTGTTAACGTTTCTTGGTATTCAGTTACTGGTTTCGGGCTCAGATATTTTACCTTGAGAAAATTAGAGTGTTTCAGGCAGGCTTGCGCCGGAATACATTAGCATGGAATAATAGAATAGGACTTTAGTCTCCTTTGTTGGTTTGAGGGACTGAAGTAATGATTAATAGGGATAGTTGGGGGCATTAGTATTTAATTGTCAGAGGTGAAATTCTCGGATTTGTTAAAGACTAACTTATGCGAAAGCATTTGCCAAGGATGTTTTCA	376	ASV_74	MK265247.1	100	376	0	0	1	376	446	821	0	695	Eukaryota	Alveolata	Spirotrichea	Parabistichella	Parabistichella multilineae	1.8484
ASV_166	0	0	0	0	0	18	0	23	39	42	0	0	0	12	24	0	14	0	32	65	AGCTCCAATAGCGTATATTAAAGTTGTTGCAGTTAAAAAGCTCGTAGTTGGATTTCTGGGAGGGTGCCAATGTCCGCTTGTTCGCGAGTGCAGCGGCGCCCTTCCATCCTTCTGTTAACGTTTCTTGGTATTCAGTTACTGGTTTCGGGCTCAGATATTTTACCTTGAGAAAATTAGAGTGTTTCAGGCAGGCTTGCGCCGGAATACATTAGCATGGAATAATAGAATAGGACTTTAGTCTCCTTTGTTGGTTTGAGGGACTGAAGTAATGATTAATAGGGATAGTTGGGGGCATTAGTATTTAATTGTCAGAGGTGAAATTCTCGGATTTGTTAAAGACTAACTTATGCGAAAGCATTTGCCAAGGATGTTTTCA	376	ASV_166	MK287978.1	100	376	0	0	1	376	447	822	0	695	Eukaryota	Alveolata	Spirotrichea	Paraholosticha	Paraholosticha muscicola	1.8484
ASV_341	0	0	0	0	0	0	0	0	0	0	0	20	0	0	17	0	0	0	0	26	AGCTCTAATAGCATACGTTAAAGTTGTTGCGGTTAAAACGCTCGTAGTCGGCTTAAGATTATCAGAGTCTCGATCTGCAAGCCTGGGTCAGCTGCCTTTCGGGGCGCGCTGGGTGCGTGGTGAAGGAGGGCGGTAGTCAAGTGTGCCTCTGGTCGTCCTTCGGGTCACAGGGTTCGGTTTCGGCCGGGCCTGGCTGGTGGTACCACTTACCATGATTAAACTGGGTTGATCAAGTAAGGTCGTTCGATCTTGCACAGCACAGCATGGTATAAATCTAGCTTGCTTGGCCTCTCCTCGGGGGGTTGGGTGGGCAGAAGCGATAGGGGTGTTCGAGGGTGACCGAATTGCCGGGCGAGTGGTGAAATACGTTGACCCTGGCAAGTCGACCAAAGGCGAAAG…	420	ASV_341	AY062881.1	100	420	0	0	1	420	596	1015	0	776	Eukaryota	Amoebozoa	Eumycetozoa	Didymium	Didymium dachnayum	1.84762
ASV_111	0	0	12	0	421	0	0	0	0	0	0	0	0	0	0	0	0	0	0	0	AGCTCTAATAGCATACGTTAAAGTTGTTGCGGTTAAAACGCTCGTAGTCGGCTACAGACCATCAGAAGCCTGACCTGTGACCCCGGGACCGCTGCCTTTCGGGGCGCGCTGGGAGAACGGAGACGGTGGGCGGTGGTCAAGTGTACCTTTGGCTGTCCTTCGGGTCACAGAACCGGTTTCGGCCGGTTCGGCTGGGGGTACCACTTACCATGACCAAACTGGGTTGATCAAGTAAGGTCGTTCGATCTTGCACAGCACAGCATGGCATAAAACTAACCGGTCAGGCCTTCCCTCGTGGGGGTCGGGCTGGTAAAAGCGAAAGGGGTGTTCGAGGGTGACCGAATTGCCGGGCGAGTGGTGAAATACGTTGACCCTGGCAAGTCGACCAAAGGCGAAAGC…	419	ASV_111	AY321114.1	100	419	0	0	1	419	615	1033	0	774	Eukaryota	Amoebozoa	Eumycetozoa	Didymium	Didymium sp. Hpl	1.84726
ASV_996	0	0	0	0	0	0	0	0	0	0	0	0	15	0	0	0	0	0	0	0	AGCTCCAATAGCGTATATTAAAGTTGTTGCAGTTAAAAAGCTCGTAGTCGAAGCTCGGGGTGGGCTCCGGCCCGGTCTGCCGGGATGGTGTGTACTGGCCGGACCACCCTTCCTTCCAGTCGTGCTACCCCTCGCCCTTAACTGGGTGGGGGGCGAGCTCTGGATCGTTTACTTTGAAAAAATTAGAGTGTTTAAAGCAGGCCTACATTGCGCCTTGAATACTGCAGCATGGGATAATGGAATAGGGTCCGGCACCCTTTTTCGTTGGTTTTCGCGTGCGGGACAATGGTTAATAGAATCGGTTGGGGATATTCATATTTAATTGCTAGAGGTGAAATTCTTGGATTTATGAAAGATGAACTTGTGCGAAAGCATTTATCAAGGATGCTTTCA	393	ASV_996	KP864096.1	84.635	397	53	7	1	393	579	971	2.25e-106	399	Eukaryota	Amoebozoa	Variosea	Dictyamoeba	Dictyamoeba vorax	1.01527
ASV_186	0	0	0	0	0	0	0	14	14	17	22	0	16	25	33	0	0	0	0	20	GGCTCTAGTAGCGTATATTAAAGTTGTTGCAGTTAAAAAGCTCGTAGTCTGACTTCGGGCTGGGCTGTGAAGGCTCACCGCAAGGTGGGACGGATAGCCTGGCCTTACCCTCTGATGTGCTCTCTGCTCTTAACTGAGTGGATCTGTCGCACAGAGGCGTTTACCTTGAGCAAATTGAGGTGTTCAAGGCAGGCATAATCGCTCGTACACGTTAGCATGGGATAATGAAATAGGGCCTTGGGTTCGCTGTTGCCGGTTGGTGAGCCCGGGCAATGATCAACAGGGGCGGTCGGGGTGCTTCATATGCAGGCGCTAGAGGTGAAATTCTTGGACCGTCTGCAGATGCCCAGATGCGAAAGCGTTGCACCAGTACGTCCCCA	380	ASV_186	GU320603.1	100	380	0	0	1	380	572	951	0	702	Eukaryota	Amoebozoa	Variosea	Filamoeba	Filamoeba sp. COHH 87	1.84737
ASV_163	16	22	0	15	0	28	23	18	12	14	30	17	23	12	12	0	0	0	0	0	AGCTCCAATAGCGTATATTAAAGTTGTTGCAGTTAAAAAGCTCGTAGTTGGATCTTGAAGTTCTTTCTTGTACCGTCTCTGCCGGAAGGTAGAGGCGTATAGGAATCCTTCTAACTCTCGGAGGTGGCCTTCTGCTCTTAACTGGGTGGTTGGTTGCGCCGAGACGTTTACCTTGAAAAAATTAGAGTGTTCAAAGCAGGCTACTAGCTAGCCCTGAATAGATTAGCATGGGATAATGGAATACGACGTTGTTCGGTTTCGTTGGTTTACGGACGGCGTAATGATCAATAGGACTGATCGGGGTTATTCATATTTAATTGTCAGAGGTGAAATTCTTAGATTCTTTAAAGATGAACGAGGGCGAAAGCATCTAACAAGGGTGCTTCCA	388	ASV_163	KP219431.1	100	388	0	0	1	388	553	940	0	717	Eukaryota	Amoebozoa	Variosea	Flamella	Flamella pleistocenica	1.84794
ASV_615	0	0	0	0	0	0	17	0	0	0	0	0	0	0	0	0	0	0	0	0	AGCTCCAATAGCGTATATTAAAGTTGTTGCAGTTAAAAAGCTCGTAGTTGGATTTTGGGGAATTCTCGGAGAGATCGGTCTGCCGAACAGGTGTGTACTGTCTTTCCTTCCCTTCTTGTGGGTTTGGTTCAATCTGTCCTTAACTGGATGGATTGTTTTACCTCCCGCTCGTTTACTTTGAAAAAATTAGAGTGTTTAAAGCAGGCGTTTTCCGCCCTGAATACATTAGCATGGGATAATAGAATAGGACTGTCTGTCTATTTTGTTGGTTTCTAGATGGATAGTAATGATTAATAGAGATGGTTGGGGACATTTATATTCCATGGTCAGAGGTGAAATTCTTGGATTCATGGAAGATAAACAAGTGCGAAAGCATTTGTCAAGGATGTTTTCA	394	ASV_615	KP864093.1	97.727	308	4	3	89	394	694	1000	9.93e-145	527	Eukaryota	Amoebozoa	Variosea	Ischnamoeba	Ischnamoeba sp. F4	1.33756
ASV_1085	0	0	12	0	0	0	0	0	0	0	0	0	0	0	0	0	0	0	0	0	AGCTCCAATAGCGTATATTAAAGTTGTTGCAGTTAAAAAGCTCGTAGTCGGATTTTGGGGTGGTATTTTAAATTGAGCCCGGTCTGCCGGGATGGTGTGTACTGGCTCAACCACCCTTCCTTCCAGTTTGCTGCTTCGTGCTCTTAACTGAGTGTGGAGTTTTTAGCTCTGGATCGTTTACTTTGAAAAAATTAGAGTGTTTAAAGCAGGCCTAATCAGTGCCTTGAATATTGCAGCATGGGATAATAGAATAGGACTTTGCGCCTATTTTGTTGGTTTCTAGGTGTAGAGTAATGATTAATAGAATTTGTTGGGGGTATTCATATTTAATTGTCAGAGGTGAAATTCTTGGATTTATGAAAGATGAACTTCTGCGAAAGCATTTATCAAGGATGTTTT…	401	ASV_1085	FJ544420.1	90.196	408	26	9	1	401	580	980	1.69e-142	520	Eukaryota	Amoebozoa	Variosea	Nematostelium	Nematostelium ovatum	1.29676
ASV_576	0	0	0	0	0	0	0	13	0	0	0	0	0	0	0	0	0	0	0	0	AGCTCTGATAGCGTATGCTAAAGTTGTTGTGGTTAAAAGGCTCGTAGTCTAAACCGACTGTCAGGAACTCACGTGTTGAATAAACTGTGAGGGATAGACGCATCTATTCATCGTAGCAACCCTTAGATGGGCGCTGCGTTTGGGTAGAGATCACCTTGAGTAAAACTATACGTTCAAGGTATGTTAAATGCATGTAAGATTCAGCATGGTATGATAGAATAAGGGTTCTGCATCTGAGCAGACGGAAGTAGGACCAATGATTAATAGGAGCGGTTGGGGGTGTTCATATTGTACCGGGAGAGGTGAAATTCTATGATCGGTACAAGATGTCCTAATGCGAAGGCATTCACCAAATACGCTTCCA	364	ASV_576	FJ766475.1	78.022	364	61	16	1	358	561	911	1.04e-49	211	Eukaryota	Amoebozoa	Variosea	Schizoplasmodiopsis	Schizoplasmodiopsis pseudoendospora	0.57967
ASV_785	0	0	0	18	0	0	0	0	0	0	0	0	0	0	0	0	0	0	0	0	AGCTCCAATAGCGTATATTAAAGTTGTTGCAGTTAAAAAGCTCGTAGTTGAACCTCGGGACTCGAGGGATCCGGTCAGCCGGGATGGCGAGTACTGATCCCTCCGTCCTTCCTTCCAGCGTGCCGCCTTCTGCTCTTAACTGAGTGGGGGGACCGGCTCTGGATCGTTTACTTTGAAAAAATTAGAGTGTTTAAAGCAGGCCCTTTGGCCCTGAATACATTAGCATGGGATAATGGAATAGGACCGAGCTCCTATTTTGTTGGTTTCTAGGGGTTCAGTAATGATTAATGGAGATGGTCGGGGTGATTCATATTTAATTGTCAGAGGTGAAATTCTTGGATTTATGAAAGATGAACTCATGCGAAAGCGTTTCACAAGGACGTTTTCA	388	ASV_785	KP719190.1	82.707	399	55	12	1	388	581	976	3.8e-89	342	Eukaryota	Amoebozoa	Variosea	Schoutedamoeba	Schoutedamoeba minuta	0.881443
ASV_642	0	0	0	0	0	18	0	0	0	0	0	0	0	0	0	0	0	0	0	0	AGCTCCAATAGCGTATATTAAAGTTGTTGCAGTTAAAAAGCTCGTAGTTGGATTCAGGGGCTTCCTTACAGCGACCTGCCTCAAAGGTAGGTTTCGCTTATGGGTTGCTCATATCATCTTCCGGATCGTACTCCTCTGCCCTTAATTGGGTGGGGGAGTGGTTCTGGATCGTTTACTTTGAAAAAATTAGGGTGTTTAAAGCAGGCTACTATTATGCCTTGAATAGATTAGCATGGGATAATGGAACACGACTCAGTTGCAGTTTTGTTGGGCTTGGGCGACTGGGTAATGATCAATAGAAACGATCGGGGTTATTCATATTTAATTGTCAGAGGTGAAATTCTTAGATTCTTTAAAGATGAACCTATGCGAAAGCATCTAACAAGGGCGCTTTCA	396	ASV_642	KP864099.1	100	396	0	0	1	396	532	927	0	732	Eukaryota	Amoebozoa	Variosea	Telaepolella	Telaepolella sp. Tib190	1.84848
ASV_1291	14	0	0	0	0	0	0	0	0	0	0	0	0	0	0	0	0	0	0	0	AGCTCTTCTAGTGTACATCGAAGTTGATGCAGTTAAAAAGCTCGTAGTCGGAGATGTTGGAGTCGGGGAAAAACTGCTTGGCGTCCGAAAGGATGTCCAGGCGACCCGCTCCATTTATTTTTGAATGGATGTTCGTTTGTAGCAATACAGGCGGACCTCTCCTTCAAATCGTTTACTTTGAGGAAATTAGAGTGTTCATAACAGTCGTTTGACTGAATATTTTAGCATGGGATAATGAAATATGACATACAGCTTGTATTTTATGGTTTTTTGAAGCGGTAGTAATGATTAATGGGAGTAGATGGGGCTGCCTGTATTGAGAAGCTAGAGGTGAAATTCTATGATTTTCTCAGGACAAACAAATGCGAAAGCATCCAGCCAGTATATATCCG	392	ASV_1291	JQ271789.1	78.607	402	62	17	1	392	570	957	1.11e-59	244	Eukaryota	Amoebozoa		NA	Tubulinea group 04 sp. P18	0.622449
ASV_624	0	0	0	0	0	0	0	0	0	0	0	0	0	0	0	0	0	0	17	14	AGCTCCAATAGTGTATATTAAAGTTGCTGCGGTTAAAAAGCTCGTAGTTGGATTTCGGGGGCATTCAGGCCAAAGCTCGTCCTTGTGGCGTGGCTGGGTCTGGGCTTCCTACGTTTGGATAGTGGGCAACCGCTTCCAATCTTTTACTTTGAAAAAATTAGAGTGTTCAAAGCAGGCGTAACCTTGCCATTGAATATTACAGCATGGGATAATAGAATATGACGTTGGTCTTATTTTGTTGGTTTCTAAGGCTGATGTAATGATTAATAGGGATAGTTGGGGTCGCTCGTATTGAGTTGTCAGAGGTGAAATTCTAGGATTTACTCAAGACGAACTAATGCGAAAGCATTCGACAAGGATGTTTTCA	367	ASV_624	EF023499.1	92.973	370	16	7	1	367	608	970	7.1e-146	531	Eukaryota	Amoebozoa		NA	uncultured Hartmannellidae	1.44687
ASV_674	0	0	0	0	0	0	0	0	0	0	0	0	0	15	13	0	0	0	0	0	AGCTCCAATAGTGTATATTAAAGTTGCTGCGGTTAAAAAGCTCGTAGTTGGATTTCGAAAGTGTTAGTGTCAAAGCTCGCCCTTGTGGTGTGGCTCGATACTCCCTTTCTATTATTGGATAGTGGGCAACCGCTTCCAATCATTTACTTTGAAAAAATTAGAGTGTTCAAAGCAGGCGTAACCTTGCCATTGAATATTACAGCATGGGATAATAGAATATGACGTTGGTCTTATTTTGTTGGTTTCTAAGGCTGATGTAATGATTAATAGGGATAGTTGGGGTCGCTCGTATTGAGTTGTCAGAGGTGAAATTCTAGGATTTACTCAAGACGAACTAATGCGAAAGCATTCGACAAGGATGTTTTCA	367	ASV_674	EF023499.1	92.162	370	19	7	1	367	608	970	7.15e-141	514	Eukaryota	Amoebozoa		NA	uncultured Hartmannellidae	1.40054
ASV_725	0	0	0	0	0	0	0	0	0	0	0	0	12	0	0	0	0	0	0	0	AGCTCCAATAGTGTATATTAAAGTTGCTGCGGTTAAAAAGCTCGTAGTTGGATTTCGGGGGCATTCAGGCCAAAGCTCGTCCTTGTGGCGTGGCTGGGTCTGGGCTTCCTACGTTTGGATAGTGGGCAACCGCTTCCAATCATTTACTTTGAAAAAATTAGAGTGTTCAAAGCAGGCGTAACCTTGCCATTGAATATTACAGCATGGGATAATAGAATATGACGTTGGTCTTATTTTGTTGGTTTCTAAGGCTGATGTAATGATTAATAGGGATAGTTGGGGTCGCTCGTATTGAGTTGTCAGAGGTGAAATTCTAGGATTTACTCAAGACGAACTAATGCGAAAGCATTCGACAAGGATGTTTTCA	367	ASV_725	EF023499.1	93.243	370	15	7	1	367	608	970	1.53e-147	536	Eukaryota	Amoebozoa		NA	uncultured Hartmannellidae	1.46049
ASV_787	0	0	0	0	0	0	0	0	0	0	12	0	0	0	0	0	0	0	0	0	AGCTCCAATAGTGTATATTAAAGTTGCTGCGGTTAAAAAGCTCGTAGTTGGATTTCGAAAGTGTTAGTGTCAAAGTTCGCCCTTGTGGTGTGACTCGATACTCCCTTTCTATTATTGGATAGTGGGCAACCGCTTCCAATCATTTACTTTGAAAAAATTAGAGTGTTCAAAGCAGGCGTAACCTTGCCATTGAATATTACAGCATGGGATAATAGAATATGACGTTGGTCTTATTTTGTTGGTTTCTAAGGCTGATGTAATGATTAATAGGGATAGTTGGGGTCGCTCGTATTGAGTTGTCAGAGGTGAAATTCTAGGATTTACTCAAGACGAACTAATGCGAAAGCATTCGACAAGGATGTTTTCA	367	ASV_787	EF023499.1	91.622	370	21	7	1	367	608	970	1.55e-137	503	Eukaryota	Amoebozoa		NA	uncultured Hartmannellidae	1.37057
ASV_414	0	0	0	0	0	0	0	0	0	0	0	0	0	0	15	0	0	0	0	0	AGCTCCAATAGTGTATATTAAAGTTGCTGCGGTTAAAAAGCTCGTAGTTGGATTTCGGAATGTCGCCGGTCAAAGCTCGTCCTTGTGGCGTGGCTGGATTGGTGCTTCCTAGCTTCGGATTGGCCAGCAATGGTCTCCGATCATTTACTTTGAAAAAATTAGAGTGTTCAAAGCAGGCGTAACCTTGCCATTGAATATTACAGCATGGGATAATAGAATATGACGTTGGTCTTATTTTGTTGGTTTCTAAGGCTGATGTAATGATTAATAGGGATAGTTGGGGTCGCTCGTATTGAGTTGTCAGAGGTGAAATTCTAGGATTTACTCAAGACGAACTAATGCGAAAGCATTCGACAAGGATGTTTTCA	368	ASV_414	MN097066.1	95.687	371	13	3	1	368	3	373	8.95e-165	593	Eukaryota	Amoebozoa		NA	uncultured Leptomyxa	1.61141
ASV_171	13	12	12	0	0	21	0	0	0	0	31	22	19	0	18	0	12	15	0	0	AGCTCCAATAGCGTATATTAAAGTTGTTGCAGTTAAAAAGCTCGTAGTCGGACTTTGGAAGCCAGTGTAGTTCGGTCTGCCGTGATGGTGTGTACTAACTATGCGCTTCTTCCTTCCAGATGTCTCTAGCTGCTCTTAACTGGGTGGCTAGTTGGCGCTGGATCGTTTACCTTGAAAAAATTAGAGTGTTTAAAGCAGGCTAATCTTTTGCCTTGAATATATTAGCATGGGATAATGGAATAGGACTCGGCTCCTGTTTCGTTGGTTTGAGTGGCTGAGTAATGATTAATAGAGACAGTTGGGGGCGTTCATATTTAATTGTCAGAGGTGAAATTCTTGGATTTATGAAAGATGAACCTATGCGAAAGCATTCGCCAAGGATGTTTTCA	389	ASV_171	MN508059.1	99.486	389	2	0	1	389	547	935	0	708	Eukaryota	Amoebozoa				1.82005
ASV_132	0	16	0	14	0	0	13	0	13	0	57	63	44	57	50	0	0	17	28	29	AGCTCCAATAGCGTATATTAAAGTTGTTGAGGTTAAAAAGCTCGTAGTTGAACCTTGGGCCTAGCCGGCCGGTCCGCCTCACCGCGTGCACTGGCTCGGCTGGGTCTTTCCTTCTGGAGAACCGCATGCCCTTCACTGGGTGTGCTGGGGAACCAGGACTTTTACTCTGAATAAATTAGATCGCTTAAAGAAGGCCTATGCTCGAATACATTAGCATGGAATAATAGAATAGGACGTGTGGTTCTATTTTGTTGGTTTCTAGGACCGCCGTAATGATTAATAGGGACAGTCGGGGGCATCAGTATTCAATTGTCAGAGGTGAAATTCTTGGATTTATTGAAGACTAACTACTGCGAAAGCATTTGCCAAGGATGTTTTCA	380	ASV_132	EU710829.1	100	380	0	0	1	380	511	890	0	702	Eukaryota	Ascomycota		Chaetomium	Chaetomium sp. 15002	1.84737
ASV_190	76	58	33	22	20	0	0	0	0	0	0	12	0	0	0	0	0	0	0	0	AGCTCCAATAGCGTATATTTAAGTTGTTGCAGTTAAAAAGCTCGTAGTTGGATTTCGGGTGGGTCCGTGCGGTCCGTCTCTGATGTGTACTGCTCGGGCCTTCCTTTCTGTCGGGGACGGGTTCCTGGACTTCATTGTCCGGGACTCGGAGTCGACGAGGTTACTTTGAGTAAATTAGAGTGTTCAAAGCAGGCCTACGCTCTGAATACATTAGCATGGAATAACACGATAGGACTCTGGCCTATCTTGTTGGTCTGTAGGACCGGAGTAATGATTAAGAGGGACAGTCGGGGGCATTCGTATTTCATTGTCAGAGGTGAAATTCTTGGATTTATGAAAGACGAACTTCTGCGAAAGCATTTGCCAAGGATGTTTTCA	378	ASV_190	AY271674.1	99.735	378	1	0	1	378	561	938	0	693	Eukaryota	Chlorophyta	Chlorophyceae	Actinochloris	Actinochloris sp. BCP-LG3VF20	1.83333
ASV_296	0	0	0	0	0	0	12	16	0	0	0	0	0	0	0	0	22	0	12	12	AGCTCCAATAGCGTATATTTAAGTTGTTGCAGTTAAAAAGCTCGTAGTTGGATTTCGGGTGGGTCCGTGCGGTCCGTCTCTGATGTGTACTGCTCGGGCCTTCCTTTCTGTCGGGGACGGGTTCCTGGACTTCACTGTCCGGGACTCGGAGTCGACGAGGTTACTTTGAGTAAATTAGAGTGTTCAAAGCAGGCCTACGCTCTGAATACATTAGCATGGAATAACACGATAGGACTCTGGCCTATCTTGTTGGTCTGTAGGACCGGAGTAATGATTAAGAGGGACAGTCGGGGGCATTCGTATTTCATTGTCAGAGGTGAAATTCTTGGATTTATGAAAGACGAACTTCTGCGAAAGCATTTGCCAAGGATGTTTTCA	378	ASV_296	AY271674.1	100	378	0	0	1	378	561	938	0	699	Eukaryota	Chlorophyta	Chlorophyceae	Actinochloris	Actinochloris sp. BCP-LG3VF20	1.84921
ASV_436	0	12	0	0	0	0	0	17	0	0	0	0	0	0	0	0	0	0	0	0	AGCTCCAATAGCGTATATTTAAGTTGTTGCAGTTAAAAAGCTCGTAGTTGGATTTCGGGCGGGTCGCGGCGGTCCGCCTCTGGTGTGCACTGCCGCTGGCCCGCCTTTCTGTCGGGGACGCGCTCCTGGGCTTCACTGTCCGGGACGCGGGCTCGACGAGGTTACTTTGAGTAAATTAGAGTGTTCAAAGCAGGCGATCGCCCTGAATACATTAGCATGGAATAGCACGATAGGACTCTGGCCTATTCTGCTGGTCTGTAGGACCGGAGTAATGATTAAGAGGGACAGTCGGGGGCATTCGTATTTCATTGTCAGAGGTGAAATTCTTGGATTTATGAAAGACGAACTTCTGCGAAAGCATTTGCCAAGGATGTTTTCA	379	ASV_436	MH703777.1	98.421	380	5	1	1	379	564	943	0	667	Eukaryota	Chlorophyta	Chlorophyceae	Actinochloris	Actinochloris sphaerica	1.75989
ASV_307	21	19	0	13	12	0	0	0	0	0	0	0	0	0	0	0	0	0	0	0	AGCTCCAATAGCGTATATTTAAGTTGTTGCAGTTAAAAAGCTCGTAGTTGGATTTCGGATGGGTTGCTGCGGTCCGCCTCTGGTGAGTACTGCTGTGGCCTATCTTTCTGCCGGGGACGGGCTCCTGGGCTTAACTGTCCGGGACTCGGAGTCGGCGATGTTACTTTGAGTAAATTAGAGTGTTCAAAGCAGGCCTACGCTCTGAATACTTTAGCATGGAATAACACGATAGGACTCTGGCCTATCTTGTTGGTCTGTAGGACCGGAGTAATGATTAAGAGGGACAGTCGGGGGCATTCGTATTTCATTGTCAGAGGTGAAATTCTTGGATTTATGAAAGACGAACTACTGCGAAAGCATTTGCCAAGGATGTTTTCA	378	ASV_307	MG582205.1	99.735	378	1	0	1	378	551	928	0	693	Eukaryota	Chlorophyta	Chlorophyceae	Bracteacoccus	Bracteacoccus bullatus	1.83333
ASV_330	0	14	0	0	0	21	0	31	19	0	0	0	0	0	21	0	0	0	0	0	AGCTCCAATAGCGTATATTTAAGTTGTTGCAGTTAAAAAGCTCGTAGTTGGATTTCGGATGGGTTGCTGCGGTCCGCCTCTGGTGAGTACTGCTGTGGCCTATCTTTCTGCCGGGGACGGGCTCCTGGGCTTCACTGTCCGGGACTCGGAGTCGGCGATGTTACTTTGAGTAAATTAGAGTGTTCAAAGCAGGCCTACGCTCTGAATACTTTAGCATGGAATAACACGATAGGACTCTGGCCTATCTTGTTGGTCTGTAGGACCGGAGTAATGATTAAGAGGGACAGTCGGGGGCATTCGTATTTCATTGTCAGAGGTGAAATTCTTGGATTTATGAAAGACGAACTACTGCGAAAGCATTTGCCAAGGATGTTTTCA	378	ASV_330	MG582205.1	100	378	0	0	1	378	551	928	0	699	Eukaryota	Chlorophyta	Chlorophyceae	Bracteacoccus	Bracteacoccus bullatus	1.84921
ASV_308	0	0	0	0	0	26	0	17	12	33	0	0	19	0	0	0	0	0	0	0	AGCTCCAATAGCGTATATTTAAGTTGTTGCAGTTAAAAAGCTCGTAGTTGGATTTCGGGTGGGTTGCAGCGGTCCGCCTCTGGTGAGTACTGCTGCGGCCTACCTTTCTGCCGGGGACGGGCTCCTGGGCTTAATTGTCCGGGACTCGGAGTCGGCGATGTTACTTTGAGTAAATTAGAGTGTTCAAAGCAGGCCTACGCTCTGAATACTTTAGCATGGAATAACACGATAGGACTCTGGCCTATCTTGTTGGTCTGTAGGACCGGAGTAATGATTAAGAGGGACAGTCGGGGGCATTCGTATTTCATTGTCAGAGGTGAAATTCTTGGATTTATGAAAGACGAACTACTGCGAAAGCATTTGCCAAGGATGTTTTCA	378	ASV_308	JQ259940.1	99.735	378	1	0	1	378	562	939	0	693	Eukaryota	Chlorophyta	Chlorophyceae	Bracteacoccus	Bracteacoccus glacialis	1.83333
ASV_638	0	0	0	0	0	0	38	0	0	0	0	0	0	0	0	0	0	0	0	0	AGCTCCAATAGCGTATATTTAAGTTGTTGCAGTTAAAAAGCTCGTAGTTGGATTTCGGGTGGGTTGCAGCGGTCCGCCTCTGGTGAGTACTGCTGCGGCCTACCTTTCTGCCGGGGACGGGCTCCTGGGCTTAATTGTCCGGGACTCGGAGTCGGCGATGTTACTTTGAGAAAATTAGAGTGTTCAAAGCAGGCCTACGCTCTGAATACTTTAGCATGGAATAACACGATAGGACTCTGGCCTATCTTGTTGGTCTGTAGGACCGGAGTAATGATTAAGAGGGACAGTCGGGGGCATTCGTATTTCATTGTCAGAGGTGAAATTCTTGGATTTATGAAAGACGAACTACTGCGAAAGCATTTGCCAAGGATGTTTTCA	378	ASV_638	JQ259940.1	100	378	0	0	1	378	562	939	0	699	Eukaryota	Chlorophyta	Chlorophyceae	Bracteacoccus	Bracteacoccus glacialis	1.84921
ASV_55	0	0	12	0	0	55	59	32	21	63	59	73	45	40	67	31	64	44	78	46	AGCTCCAATAGCGTATATTTAAGTTGTTGCAGTTAAAAAGCTCGTAGTTGGATTTCGGATGGGTTGCAGCGGTCCGCCTCTGGTGAGTACTGCTGTGGCCTATCTTTCTGCCGGGGACGGGCTCCTGGGCTTCACTGTCCGGGACTCGGAGTCGGCGATGTTACTTTGAGTAAATTAGAGTGTTCAAAGCAGGCCTACGCTCTGAATACTTTAGCATGGAATAACACGATAGGACTCTGGCCTATCTTGTTGGTCTGTAGGACCGGAGTAATGATTAAGAGGGACAGTCGGGGGCATTCGTATTTCATTGTCAGAGGTGAAATTCTTGGATTTATGAAAGACGAACTACTGCGAAAGCATTTGCCAAGGATGTTTTCA	378	ASV_55	MG582206.1	100	378	0	0	1	378	898	1275	0	699	Eukaryota	Chlorophyta	Chlorophyceae	Bracteacoccus	Bracteacoccus occidentalis	1.84921
ASV_60	0	28	0	0	0	108	143	70	97	109	68	48	33	39	46	0	14	15	25	12	AGCTCCAATAGCGTATATTTAAGTTGTTGCAGTTAAAAAGCTCGTAGTTGGATTTCGGATGGGGTGCAGCGGTCCGGCTTCGCTGAGTACTGCTGTGACCCATCTTTCTGCCGGGGACGGGCTCCTGGGCTTCACTGTCCGGGACTCGGAGTCGGCGTTGTTACTTTGAGTAAATTAGAGTGTTCAAAGCAGGCCTACGCTCTGAATACTTTAGCATGGAATAACACGATAGGACTCTGGCCTATCTTGTTGGTCTGTAGGACCGGAGTAATGATTAAGAGGGACAGTCGGGGGCATTCGTATTTCATTGTCAGAGGTGAAATTCTTGGATTTATGAAAGACGAACTACTGCGAAAGCATTTGCCAAGGATGTTTTCA	378	ASV_60	MW075317.1	100	378	0	0	1	378	564	941	0	699	Eukaryota	Chlorophyta	Chlorophyceae	Bracteacoccus	Bracteacoccus sp. CAUP H6006	1.84921
ASV_484	0	0	0	0	0	0	0	0	0	0	0	0	0	0	0	0	0	18	0	0	AGCTCCAATAGCGTATATTTAAGTTGTTGCAGTTAAAAAGCTCGTAGTTGGATTTCGGGCGGTTCGCGGCGGTCCGCCTTTGGTGTGCACTGCCGTCGATCCGCCTTACTGTCGAGGACGTGCTCCTGGCTTCATTGCTGGGACACGGGTTCGGCTTGGTTACTTTGAGTAAATTAGAGTGTTCAAAGCAGGCGATCGCCCTGAATACATTAGCATGGAATAGCACGATAGGACTCTGGCCTATTCTGCTGGTCTGTAGGACCGGAGTAATGATTAAGAGGGACAGTCGGGGGCATTCGTATTTCTATGACAGAGGTGAAATTCTTGGACCCTAGAAAGACGAACTTCTGCGAAAGCATTTGCCAAGGATGTTTTCA	377	ASV_484	AB701517.2	94.474	380	16	5	1	377	446	823	7.16e-161	580	Eukaryota	Chlorophyta	Chlorophyceae	Chlamydomonas	Chlamydomonas coccoides	1.53846
ASV_523	0	0	0	0	0	0	0	0	0	0	0	0	0	0	12	0	0	0	0	0	AGCTCCAATAGCGTATATTTAAGTTGTTGCAGTTAAAAAGCTCGTAGTTGGATTTCGGGTGGGTCTTAGCGGTCCGCCTCTGGTGTGTACTGCTAGGGCCTATCTTTCTGCCGGGGACGGGCTCCTGGGTTTAATCGCCTGGGACTCGGAGTCGGCGAGGTTACTTTGAGTAAATTAGAGTGTTCAAAGCAAGCCTTCGCTCTGAATACATTAGCATGGAATAACACGATAGGACTCTGGCCTATCTTGTTGGTCTGTAGGACCGGAGTAATGATTAAGAGGGACAGTCGGGGGCATTCGTATTTCATTGTCAGAGGTGAAATTCTTGGATTTATGAAAGACGAACTTCTGCGAAAGCATTTGCCAAGGATGTTTTCA	378	ASV_523	KX781323.1	99.735	378	1	0	1	378	423	800	0	693	Eukaryota	Chlorophyta	Chlorophyceae	Chlamydomonas	Chlamydomonas reinhardtii	1.83333
ASV_557	0	0	0	0	0	0	0	0	0	0	18	0	12	0	0	0	0	0	0	0	AGCTCCAATAGCGTATATTTAAGTTGTTGCAGTTAAAAAGCTCGTAGTTGGATTTCGGGTGGGTCTTAGCGGTCCGCCTCTGGTGTGTACTGCTAGGGCCTATCTTTCTGCCGGGGACGGGCTCCTGGGTTTAATCGCCTGGGACTCGGAGTCGGCGAGGTTACTTTGAGTAAATTAGAGTGTTCAAAGCAAGCCTACGCTCTGAATACATTAGCATGGAATAACACGATAGGACTCTGGCCTATCTTGTTGGTCTGTGGGACCGGAGTAATGATTAAGAGGGACAGTCGGGGGCATTCGTATTTCATTGTCAGAGGTGAAATTCTTGGATTTATGAAAGACGAACTTCTGCGAAAGCATTTGCCAAGGATGTTTTCA	378	ASV_557	KX781323.1	99.735	378	1	0	1	378	423	800	0	693	Eukaryota	Chlorophyta	Chlorophyceae	Chlamydomonas	Chlamydomonas reinhardtii	1.83333
ASV_690	0	0	0	0	0	0	0	0	0	0	0	28	0	0	0	0	0	0	0	0	AGCTCCAATAGCGTATATTTAAGTTGTTGCAGTTAAAAAGCTCGTAGTTGGATTTCGGGTGGGTCTTAGCGGTCCGCCTCTGGTGTGTACTGCTAGGGCCTATCTTTCTGCCGGGGACGGGCTCCTGGGTTTAATCGCCTGGGACTCGGAGTCGGCGAGGTTACTTTGAGTAAATTAGAGTGTTCAAAGCAAGCCTACGCTCTGAATACATTAGCATGGAATAACACGATAGGACTCTGGCCTATCTTGTTGGTCTGTAGGACCGGAGTAATGATTAAGAGGGACAGTCGGGGGCATTCGTATTTCATTGTCAGAGGTGAAATTCTTGGATTTATGAAAGACGAACTTCTGCGAAAGCATTTGCCAAGGATGTTTTCA	378	ASV_690	KX781323.1	100	378	0	0	1	378	423	800	0	699	Eukaryota	Chlorophyta	Chlorophyceae	Chlamydomonas	Chlamydomonas reinhardtii	1.84921
ASV_221	38	57	25	27	26	0	0	0	0	0	0	0	0	0	0	0	0	0	0	0	AGCTCCAATAGCGTATATTTAAGTTGTTGCAGTTAAAAAGCTCGTAGTTGGATTTCGGGTGGGTTCGAGTCGGTCCGCCTCTGGTGTGCACTGCTTGGGCCTACCTTTCTGTCGGGGACGGGCTCCTGGGGTTAATTCTTCGGGACTCGGAGTCGACGATGTTACTTTGAGTAAATTAGAGTGTTCAAAGCAAGCCTACGCTCTGAATACATTAGCATGGAATAACGCGATAGGACTCTGGCCTATCTTGTTGGTCTGTAGGACTGGAGTAATGATTAAGAGGGACAGTCGGGGGCATTCGTATTACATTGTCAGAGGTGAAATTCTTGGATTTATGTAAGACGAACTTCTGCGAAAGCATTTGCCAAGGATGTCTTCA	379	ASV_221	JN903985.1	99.736	379	1	0	1	379	563	941	0	695	Eukaryota	Chlorophyta	Chlorophyceae	Chlamydomonas	Chlamydomonas sp. ISBAL 1103	1.83377
ASV_228	0	0	0	15	0	33	26	16	29	27	12	0	0	0	15	0	0	0	0	0	AGCTCCAATAGCGTATATTTAAGTTGTTGCAGTTAAAAAGCTCGTAGTTGGATTTCGGGTGGGTTCGAGTCGGTCCGCCTCTGGTGTGCACTGCTTGGGCCTACCTTTCTGTCGGGGACGGGCTCCTGGGGTTAACTCTTCGGGACTCGGAGTCGACGATGTTACTTTGAGTAAATTAGAGTGTTCAAAGCAAGCCTACGCTCTGAATACATTAGCATGGAATAACGCGATAGGACTCTGGCCTATCTTGTTGGTCTGTAGGACTGGAGTAATGATTAAGAGGGACAGTCGGGGGCATTCGTATTACATTGTCAGAGGTGAAATTCTTGGATTTATGTAAGACGAACTTCTGCGAAAGCATTTGCCAAGGATGTCTTCA	379	ASV_228	JN903985.1	100	379	0	0	1	379	563	941	0	701	Eukaryota	Chlorophyta	Chlorophyceae	Chlamydomonas	Chlamydomonas sp. ISBAL 1103	1.8496
ASV_1316	0	0	0	0	0	0	0	0	0	0	0	0	12	0	0	0	0	0	0	0	AGCTCCAATAGCGTATATTTAAGTTGTTGCAGTTAAAAAGCTCGTAGTTGGATTTCGGGTGGGTTCGAGTCGGTCCGCCTCTGGTGTGCACTGCTTGGGCCTACCTTTCTGTCGGGGACGGGCTCCTGGGGTTAACTCTTCGGGACTCGGAGTCGACGATGTTACTTTGAGTAAATTAGAGTGTTCAAAGCAAGCCTACGCTCTGAATACATTAGCATGGAATAACGCGATAGGACTCTGGCCTATCTTGTTGGTCTGTAGGACTGGAGTAATGATTAAGAGGGACAGTCGGGGGCATTCGTATTACATTGTCAGAGGTGAAATTCTTGGATTTATGTAAGACGAACTTCTGCGAAAGCATTTGCCAAGGATGTTTTCA	379	ASV_1316	JN903985.1	99.736	379	1	0	1	379	563	941	0	695	Eukaryota	Chlorophyta	Chlorophyceae	Chlamydomonas	Chlamydomonas sp. ISBAL 1103	1.83377
ASV_44	0	0	0	0	0	89	187	40	43	47	78	120	41	30	77	31	114	43	23	62	AGCTCCAAAAGCGTATATTTAAGTTGTTGCAGTTAAAAGGCTCGTAGTCGAAACTCGGGTTCGGTCCAGCGGTCCGCCTCTGGTGTGCACTGCTGGTACTGTTCCTTTCTGTCGGGGACGGGCTCCTGGGCTTCACTGTCTGGGACCCGGGCTCGGCGAGGTTACTTTGAGTAAATTAGAGTGTTCAAAGCAGGCGATCGCCCTGAATACATTAGCATGGAATAGCACGATAGGACTCTGGCCTATCTTGCTGGTCTGTAGGACCGGAGTAATGATTAAGAGGGACAGTCGGGGGCATTGGTATTTCCGGGTCAGAGGTGAAATTCTTGGATTCCGGAAAGACCATCCACTGCGAAAGCATTTGCCAAGGATGTTTTCA	379	ASV_44	MK541777.1	100	379	0	0	1	379	587	965	0	701	Eukaryota	Chlorophyta	Chlorophyceae	Chlorococcum	Chlorococcum hypnosporum	1.8496
ASV_396	0	0	0	0	0	0	29	0	0	0	0	22	0	0	0	0	0	0	0	0	AGCTCCAAAAGCGTATATTTAAGTTGTTGCAGTTAAAAGGCTCGTAGTCGAAATTCGGGTTCGGTCCAGCGGTCCGCCTCTGGTGTGCACTGCTGGTACTGTTCCTTTCTGTCGGGGACGGGCTCCTGGGCTTCACTGTCTGGGACCCGGGCTCGGCGAGGTTACTTTGAGTAAATTAGAGTGTTCAAAGCAGGCGATCGCCCTGAATACATTAGCATGGAATAGCACGATAGGACTCTGGCCTATCTTGCTGGTCTGTAGGACCGGAGTAATGATTAAGAGGGACAGTCGGGGGCATTGGTATTTCCGGGTCAGAGGTGAAATTCTTGGATTCCGGAAAGACCATCCACTGCGAAAGCATTTGCCAAGGATGTTTTCA	379	ASV_396	MK541777.1	99.736	379	1	0	1	379	587	965	0	695	Eukaryota	Chlorophyta	Chlorophyceae	Chlorococcum	Chlorococcum hypnosporum	1.83377
ASV_421	0	0	0	0	0	18	0	0	0	0	0	0	0	0	0	0	0	0	0	15	AGCTCCAAAAGCGTATATTTAAGTTGTTGCAGTTAAAAGGCTCGTAGTCGAAACTCGGGTTCGGTCCAGCGGTCCGCCTCTGGTGTGCACTGCTGGTACTGTTCCTTTCTGTCGGGGACGGGCTCCTGGGCTTCACTGTCTGGGACCCGGGCTCGGCGAGGTTACTTTGAGTAAATTAGAGTGTTCAAAGCAGGCGATCGCCCTGAATACATTAGCATGGAATAGCACGATAGGACTCTGGCCTATTCTGCTGGTCTGTAGGACCGGAGTAATGATTAAGAGGGACAGTCGGGGGCATTCGTATTTCATTGTCAGAGGTGAAATTCTTGGATTTATGAAAGACGAACTTCTGCGAAAGCATTTGCCAAGGATGTTTTCA	379	ASV_421	MK541777.1	96.57	379	13	0	1	379	587	965	2.53e-175	628	Eukaryota	Chlorophyta	Chlorophyceae	Chlorococcum	Chlorococcum hypnosporum	1.65699
ASV_1	727	177	121	60	114	638	111	120	65	125	1356	495	445	159	206	6835	1547	1428	873	1449	AGCTCCAATAGCGTATATTTAAGTTGTTGCAGTTAAAAAGCTCGTAGTTGGATTTCGGATGTGTTGACGCGGTCTGCCTCTGGTATGTACTGCGTTCGATGCATCTTTCTGCTGGGGACGAGCTCCTGGGCTTAACTGTCTGGGACTCGGAATCAGCGAAGTGACCTTGAGCAAACAAGAGTGTTCAAAGCAAGCCTACGCTCTGAATTTTTTAGCATGGAATCACACGATAGGACTCTGGCCTATCTTGTTGGTCTGTAGGACCGGAGTAATGATTAAGAGGGACAGTCGGGGGCATTCGTATTTCATTGTCAGAGGTGAAATTCTTGGATTTATGAAAGACGAACTTCTGCGAAAGCATTTGCCAAGGATGTTTTCA	379	ASV_1	MT425946.1	100	379	0	0	1	379	581	959	0	701	Eukaryota	Chlorophyta	Chlorophyceae	Chlorococcum	Chlorococcum microstigmatum	1.8496
ASV_10	53	0	0	0	0	685	163	93	55	104	1069	366	239	136	250	541	208	170	72	163	AGCTCCAATAGCGTATATTTAAGTTGTTGCAGTTAAAAAGCTCGTAGTTGGATTTCGGATGTGTTGACGCGGTCTGCCTCTGGTATGTACTGCGTTCGATGCATCTTTCTGCTGGGGACGAGCTCCTGGGCTTAACTGTCTGGGACTCGGAATCAGCGAAGTGACCTTGAGCAAACAAGAGTGTTCAAAGCAAGCCTAAGCTCTGAATTTTTTAGCATGGAATCACACGATAGGACTCTGGCCTATCTTGTTGGTCTGTAGGACCGGAGTAATGATTAAGAGGGACAGTCGGGGGCATTCGTATTTCATTGTCAGAGGTGAAATTCTTGGATTTATGAAAGACGAACTTCTGCGAAAGCATTTGCCAAGGATGTTTTCA	379	ASV_10	MT425946.1	99.736	379	1	0	1	379	581	959	0	695	Eukaryota	Chlorophyta	Chlorophyceae	Chlorococcum	Chlorococcum microstigmatum	1.83377
ASV_409	0	0	0	0	0	0	0	0	0	0	0	0	0	0	0	34	0	0	0	0	AGCTCCAATAGCTAATATTTAAGTTGTTGCAGTTAAAAAGCTCGTAGTTGGATTTCGGATGTGTTGACGCGGTCTGCCTCTGGTATGTACTGCGTTCGATGCATCTTTCTGCTGGGGACGAGCTCCTGGGCTTAACTGTCTGGGACTCGGAATCAGCGAAGTGACCTTGAGCAAACAAGAGTGTTCAAAGCAAGCCTACGATCTGAATTTTTTAGCATGGAATCACACGATAGGACTCTGGCCTATCTTGTTGGTCTGTAGGACCGGAGTAATGATTAAGAGGGACAGTCGGGGGCATTCGTATTTCATTGTCAGAGGTGAAATTCTTGGATTTATGAAAGACGAACTTTTGCGAAAGCATTTGCCAAGGATGTTTTCA	379	ASV_409	MT425946.1	98.945	379	4	0	1	379	581	959	0	678	Eukaryota	Chlorophyta	Chlorophyceae	Chlorococcum	Chlorococcum microstigmatum	1.78892
ASV_463	0	0	0	0	0	0	0	0	0	0	0	0	0	0	0	16	0	12	0	0	AGCTCCAATAGCTAATATTTAAGTTGTTGCAGTTAAAAAGCTCGTAGTTGGATTTCGGATGTGTTGACGCGGTCTGCCTCTGGTATGTACTGCGTTCGATGCATCTTTCTGCTGGGGACGAGCTCCTGGGCTTAACTGTCTGGGACTCGGAATCAGCGAAGTGACCTTGAGCAAACAAGAGTGTTCAAAGCAAGCCTACGCTCTGAATTTTTTAGCATGGAATCACACGATAGGACTCTGGCCTATCTTGTTGGTCTGTAGGACCGGAGTAATGATTAAGAGGGACAGTCGGGGGCATTCGTATTTCATTGTCAGAGGTGAAATTCTTGGATTTATGAAAGACGAACTTCTGCGAAAGCATTTGCCAAGGATGTTTTCA	379	ASV_463	MT425946.1	99.472	379	2	0	1	379	581	959	0	689	Eukaryota	Chlorophyta	Chlorophyceae	Chlorococcum	Chlorococcum microstigmatum	1.81794
ASV_77	0	0	0	0	0	154	371	46	0	0	0	84	0	0	0	0	0	0	0	0	AGCTCCAATAGCGTATATTTAAGTTGTTGCAGTTAAAAAGCTCGTAGTTGGATTTCGGGTGCGTCGACGCGGTCTGCCTCTGGTACGTACTGCGCTCGGTGCACCTTTCTGCCGGGGACGGGCTCCTGGGCTTAACTGTCTGGGACTCGGAGTCGGCGAGGTGACCTTGAGCAAATAAGAGTGTTCAAAGCAAGCCTACGCTCTGAATTTTTTAGCATGGAATCACACGATAGGACTCTGGCCTATCTTGTTGGTCTGTAGGACCGGAGTAATGATTAAGAGGGACAGTCGGGGGCATTCGTATTTCATTGTCAGAGGTGAAATTCTTGGATTTATGAAAGACGAACTTCTGCGAAAGCATTTGCCAAGGATGTTTTCA	379	ASV_77	KF791539.1	99.472	379	2	0	1	379	559	937	0	689	Eukaryota	Chlorophyta	Chlorophyceae	Chlorococcum	Chlorococcum sp. JB1	1.81794
ASV_237	0	0	0	0	0	0	0	0	40	44	52	0	16	0	20	0	0	0	0	0	AGCTCCAATAGCGTATATTTAAGTTGTTGCAGTTAAAAAGCTCGTAGTTGGATTTCGGGTGCGTCGACGCGGTCTGCCTCTGGTACGTACTGCGCTCGGTGCACCTTTCTGCCGGGGACGGGCTCCTGGGCTTAACTGTCTGGGACTCGGAGTCGGCGAGGTGACCTTGAGCAAACAAGAGTGTTCAAAGCAAGCCTACGCTCTGAATTTTTTAGCATGGAATCACACGATAGGACTCTGGCCTATCTTGTTGGTCTGTAGGACCGGAGTAATGATTAAGAGGGACAGTCGGGGGCATTCGTATTTCATTGTCAGAGGTGAAATTCTTGGATTTATGAAAGACGAACTTCTGCGAAAGCATTTGCCAAGGATGTTTTCA	379	ASV_237	KF791539.1	99.208	379	3	0	1	379	559	937	0	684	Eukaryota	Chlorophyta	Chlorophyceae	Chlorococcum	Chlorococcum sp. JB1	1.80475
ASV_606	0	0	0	0	0	0	0	0	0	0	0	0	0	0	0	17	0	0	0	0	AGCTCCAATAGCGTATATTAAAGTTGCTGCAGTTAAAAAGCTCGTAGTTGGATTTCGGATGTGTTGACGCGGTCTGCCTCTGGTATGTACTGCGTTCGATGCATCTTTCTGCTGGGGACGAGCTCCTGGGCTTAACTGTCTGGGACTCGGAATCAGCGAAGTGACCTTGAGCAAACAAGAGTGTTCAAAGCAAGCCTACGCTCTGAATTTTTTAGCATGGAATCACACGATAGGACTCTGGCCTATCTTGTTGGTCTGTAGGACCGGAGTAATGATTAAGAGGGACAGTCGGGGGCATTCGTATTTCATTGTCAGAGGTGAAATTCTTGGATTTATGAAAGACGAACTTCTGCGAAAGCATTTGCCAAGGATGTTTTCA	379	ASV_606	KM985396.1	99.736	379	1	0	1	379	519	897	0	695	Eukaryota	Chlorophyta	Chlorophyceae	Chlorococcum	Chlorococcum sp. QUCCCM27	1.83377
ASV_177	0	0	0	0	0	0	14	0	0	0	22	42	0	0	0	0	39	28	22	27	AGCTCCAATAGCGTATATTTAAGTTGTTGCAGTTAAAAAGCTCGTAGTTGGATTTCGGGTGGGTTGACGCGGTCCGCCTCTGGTGTGCATTGCGTCGGTCCACCTTCCAGCCGGGGACGGGCTCCTGGGCTTCACTGTCTGGGACTCGGAGTCGGCGATGTTACTTTGAGTAAAATAAAGTGTTCAAAGCAGGCCTACGCTCTGAATACGTTAGCATGGAATAACGCGATAGGACTCTGGCCTATCCGTTGGTCTGTGGGACCGGAGTAATGATTAAGAGGAACAGTCGGGGGCATTCGTATTCCGTTGTCAGAGGTGAAATTCTTGGATTTACGGAAGACGAACTTCTGCGAAAGCATTTGCCAAGGATGTTTTCA	377	ASV_177	KM020121.1	100	377	0	0	1	377	564	940	0	697	Eukaryota	Chlorophyta	Chlorophyceae	Chlorococcum	Chlorococcum sp. SAG 23.83	1.84881
ASV_160	0	0	0	0	0	0	0	0	0	0	0	0	0	0	0	27	89	21	16	23	AGCTCCAAAAGCGTATATTTAAGTTGTTGCAGTTAAAAGGCTCGTAGTCGAAACTCGGGTTCGGTCCAGCGGTCCGCCTCTGGTGTGCACTGCTGGTACTGTTCCTTTCTGTCGGGGACGGGCTCTTGGACTTCATTGTCTGGGACCCGGGCTCGGCGAGGTTACTTTGAGTAAATTAGAGTGTTCAAAGCAGGCGATCGCCCTGAATACATTAGCATGGAATAGCACGATAGGACTCTGGCCTATCTTGCTGGTCTGTAGGACCGGAGTAATGATTAAGAGGGACAGTCGGGGGCATTGGTATTTCCGGGTCAGAGGTGAAATTCTTGGATTCCGGAAAGACCATCCACTGCGAAAGCATTTGCCAAGGATGTTTTCA	379	ASV_160	LC412911.1	99.472	379	2	0	1	379	561	939	0	689	Eukaryota	Chlorophyta	Chlorophyceae	Chlorococcum	Chlorococcum turfosum	1.81794
ASV_922	0	0	0	0	0	0	0	0	0	0	0	0	0	0	0	0	0	0	17	0	AGCTCCAATAGCGTATATTTAAGTTGTTGCAGTTAAAAAGCTCGTAGTTGGATTTCGGGTGGGTTTCAGCGGTCCGGCTTCTGCTGCGTACTGCTGAGGCCTATCTTTCCGTCGATGACATGCTCTTGGGCTTCACTGTCTGGGACTTGGAGTCGGCGAGGTTACTGTGAGTAAATTAGAGTGTTCAAAGCAGGCCTACGCTCTGAATACGTTAGCATGGAATAACATGATAGGACTCTGGCCTATCTTGTTGGTCTGTAGGACCGGAGTAATGATTAAGAGGGACAGTCGGGGGCATTCGTATTTCATTGTCAGAGGTGAAATTCTTGGATTTATGAAAGACGAACTTCTGCGAAAGCATTTGCCAAGGATGTTTTCA	379	ASV_922	OM729980.1	100	379	0	0	1	379	542	920	0	701	Eukaryota	Chlorophyta	Chlorophyceae	Chloromonas	Chloromonas augustae	1.8496
ASV_465	18	16	0	12	0	0	0	0	0	0	0	0	0	0	0	0	0	0	0	0	AGCTCCAATAGCGTATATTTAAGTTGTTGCAGTTAAAAAGCTCGTAGTTGGATTTCGGGTGGGTGTTAGCGGTCCGGCTCTGCTGTGTACTGCTAATGCCTACCTTTCTGTCGGGGACGGGCTCTTGGACTTTACTGTCCGGGACTCGGAGTCGACGAGGTTACTTTGAGTAAATTAGAGTGTTCAAAGCAGGCGTACGCTATGAATACATTAGCATGGAATAACACGATAGGACTCTGGCTTATCTTGTTGGTCTGTAAGACCGGAGTAATGATTAAGAGGGACAGTCGGGGGCATTCGTATTTCATTGTCAGAGGTGAAATTCTTGGATTTATGAAAGACGAACTTCTGCGAAAGCATTTGCCAAGGATGTTTTCA	378	ASV_465	FR854374.1	100	378	0	0	1	378	563	940	0	699	Eukaryota	Chlorophyta	Chlorophyceae	Chloromonas	Chloromonas subdivisa	1.84921
ASV_5	176	335	96	35	108	239	440	143	75	239	268	447	170	65	193	312	1527	372	251	585	AGCTCCAATAGCGTATATTTAAGTTGTTGCAGTTAAAAAGCTCGTAGTTGGATTTCGGGTGGGTGTCGCCGGTCTGCCTCTGGTATGTACTGGCGCTGCTCACCTTTCTGCCGGGGACGGGCTCCTGGGCTTAACTGTCTGGGACTCGGAGTCGGCGTTGTTACTTTGAGTAAATTAGAGTGTTCAAAGCAAGCCTTCGCTCTGAATACATTAGCATGGAATAACACGATAGGACTCTGGCCTATCTTGTTGGTCTGTAGGACCGGAGTAATGATTAAGAGGGACAGTCGGGGGCATTCGTATTTCATTGTCAGAGGTGAAATTCTTGGATTTATGAAAGACGAACTTCTGCGAAAGCATTTGCCAAGGATGTTTTCA	378	ASV_5	MT338814.1	100	378	0	0	1	378	579	956	0	699	Eukaryota	Chlorophyta	Chlorophyceae	Chlorosarcinopsis	Chlorosarcinopsis eremi	1.84921
ASV_21	107	125	153	171	184	94	94	128	141	140	149	149	186	200	223	0	13	0	31	26	AGCTCCAATAGCGTATATTTAAGTTGTTGCAGTTAAAAAGCTCGTAGTTGGATTTCGGGTGGGTTCTAGCGGTCCGCCTATGGTGAGTACTGCTATGGCCTTCCTTTCTGTCGGGGACGGGCTTCTGGGCTTAACTGTCCGGGACTCGGAGTCGACGTGGTTACTTTGAGTAAATTAGAGTGTTCAAAGCAGGCTTACGCCCTGAATACTTTAGCATGGAATAACACGATAGGACTCTGGCCTATCTTGTTGGTCTGTAGGACTGGAGTAATGATTAAGAGGGACAGTCGGGGGCATTCGTATTTCATTGTCAGAGGTGAAATTCTTGGATTTATGAAAGACGAACTACTGCGAAAGCATTTGCCAAGGATGTTTTCA	378	ASV_21	MT375484.1	100	378	0	0	1	378	533	910	0	699	Eukaryota	Chlorophyta	Chlorophyceae	Coelastrella	Coelastrella saipanensis	1.84921
ASV_51	44	67	52	57	59	42	33	62	71	61	54	51	67	88	112	0	0	14	12	0	AGCTCCAATAGCGTATATTTAAGTTGTTGCAGTTAAAAAGCTCGTAGTTGGATTTCGGGTGGGTTCTAGCGGTCCGCCTATGGTGAGTACTGCTATGGCCTACCTTTCTGTCGGGGACGGGCTTCTGGGCTTAACTGTCCGGGACTCGGAGTCGACGTGGTTACTTTGAGTAAATTAGAGTGTTCAAAGCAGGCTTACGCCCTGAATACTTTAGCATGGAATAACACGATAGGACTCTGGCCTATCTTGTTGGTCTGTAGGACTGGAGTAATGATTAAGAGGGACAGTCGGGGGCATTCGTATTTCATTGTCAGAGGTGAAATTCTTGGATTTATGAAAGACGAACTACTGCGAAAGCATTTGCCAAGGATGTTTTCA	378	ASV_51	MT375484.1	99.735	378	1	0	1	378	533	910	0	693	Eukaryota	Chlorophyta	Chlorophyceae	Coelastrella	Coelastrella saipanensis	1.83333
ASV_18	105	147	149	207	187	80	79	105	139	138	122	117	196	200	245	13	46	85	139	94	AGCTCCAATAGCGTATATTTAAGTTGTTGCAGTTAAAAAGCTCGTAGTTGGATTTCGGGTGGGTTCTAGCGGTCCGCCTATGGTGAGTACTGCTATGGCCTTCCTTTCTGTCGGGGACGGGCTTCTGGGCTTCACTGTCCGGGACTCGGAGTCGACGTGGTTACTTTGAGTAAATTAGAGTGTTCAAAGCAGGCTTACGCCCTGAATACTTTAGCATGGAATAACACGATAGGACTCTGGCCTATCTTGTTGGTCTGTAGGACTGGAGTAATGATTAAGAGGGACAGTCGGGGGCATTCGTATTTCATTGTCAGAGGTGAAATTCTTGGATTTATGAAAGACGAACTACTGCGAAAGCATTTGCCAAGGATGTTTTCA	378	ASV_18	MN688878.1	100	378	0	0	1	378	479	856	0	699	Eukaryota	Chlorophyta	Chlorophyceae	Coelastrella	Coelastrella sp. LQQ-1	1.84921
ASV_760	0	0	0	0	0	0	0	0	0	0	0	0	0	0	0	0	0	0	12	0	AGCTCCAATAGCGTATATTTAAGTTGTTGCAGTTAAAAAGCTCGTAGTTGGATTTCGGGTGGGCGGAGCCGATCTGCCCTTTGGGTATGCATTGGCTTTGCCTATCTTGCTGCCGGGGAGGCGCTCCTGGGCTTCATTGCTCGGGACGTTTAGTCGGCGAGGTTACTTTGAGTAAATTAGAGTGTTCAAAGCAGGCCTACGCTTTGCATACATCAGCATGGAATATCACGAGAGGACTCTGGCCTATCTTGTTGGTCTGTGGGACCGGAGTAATGATTAAGAGGGACAGTCGGGGGCATTCGTATTTCATTGTCAGAGGTGAAATTCTTGGATTTATGAAAGACGAACTTCTGCGAAAGCATTTGCCAAGGATGTTTTCA	380	ASV_760	MZ562721.1	100	380	0	0	1	380	563	942	0	702	Eukaryota	Chlorophyta	Chlorophyceae	Coleochlamys	Coleochlamys apoda	1.84737
ASV_412	0	0	0	0	0	0	0	0	0	0	16	22	17	0	29	0	0	0	0	0	AGCTCCAATAGCGTATATTTAAGTTGTTGCAGTTAAAAAGCTCGTAGTTGGATTTCGGGTGGGTTCCAGCGGTCCGCCTTTGGTGAGTACTGCTGAGGCCTACCTTTCTGTCAGTGACGGGCTCTTGGGCTTAACTGTCTGGGACTCGGATCTGGCGTGGTCACTTTGAGAAAATTAGAGTGTTCAAAGCAAGCTTACGCTCTGAATACTTTAGCATGGAATGACATGATAGGACTCTGGCCTATCTTGTTGGTCTGTAGGACCGGAGTAATGATTAAGAGGGACAGTCGGGGGCATTCGTATTTCATTGTCAGAGGTGAAATTCTTGGATTTATGAAAGACGAACTACTGCGAAAGCATTTGCCAAGGATGTTTTCA	378	ASV_412	MN708552.2	98.942	378	4	0	1	378	514	891	0	676	Eukaryota	Chlorophyta	Chlorophyceae	Deasonia	Deasonia sp. Yazd	1.78836
ASV_828	0	0	0	0	0	13	0	0	0	0	0	0	0	0	0	0	0	0	0	0	AGCTCCAATAGCGTATATTTAAGTTGTTGCAGTTAAAAAGCTCGTAGTTGGATTTCGGGTGGGTTCCAGCGGTCCGCCTATGGTGAGTACTGCTGAGGCCTACCTTTCTGTCAGTGACGGGCTCTTGGACTTAATTGTCTGGGACTCGGATCTGGCGTTGTCACTTTGAGAAAATTAGAGTGTTCAAAGCAAGCTTACGCTCTGAATACTTTAGCATGGAATGACATGATAGGACTCTGGCCTATCTTGTTGGTCTGTAGGACCGGAGTAATGATTAAGAGGGACAGTCGGGGGCATTCGTATTTCATTGTCAGAGGTGAAATTCTTGGATTTATGAAAGACGAACTACTGCGAAAGCATTTGCCAAGGATGTTTTCA	378	ASV_828	MN708552.2	100	378	0	0	1	378	514	891	0	699	Eukaryota	Chlorophyta	Chlorophyceae	Deasonia	Deasonia sp. Yazd	1.84921
ASV_584	0	0	0	0	0	0	0	0	0	0	15	24	0	0	0	0	0	0	0	0	AGCTCCAATAGCGTATATTTAAGTTGTTGCAGTTAAAAAGCTCGTAGTTGGATTTCGGGTGGGTTTCAGCGGTCCGCCTATGGTGAGTACTGCTGTGGCCTTCCTTACTGTTGGGGACCTGCTTCTGGGCTTCATTGTCCGGGACAGGGATTCAGCATGGTTACTTTGAGTAAATTGGAGTGTTCAAAGCAGGCTTACGCCGTGAACATTTTAGCATGGAATAACATGATAGGACTCTGCCCTATTCTGTTGGCCTGTAGGAGTGGAGTAATGATTAAGAGGAACAGTCGGGGGCATTCGTATTTCATTGTCAGAGGTGAAATTCTTGGATTTATGAAAGACGAACTACTGCGAAAGCATTTGCCAAGGATGTTTTCA	378	ASV_584	MK541737.1	100	378	0	0	1	378	530	907	0	699	Eukaryota	Chlorophyta	Chlorophyceae	Desmodesmus	Desmodesmus armatus	1.84921
ASV_99	47	41	21	21	24	29	34	18	27	31	67	57	31	32	51	0	0	0	13	0	AGCTCCAATAGCGTATATTTAAGTTGTTGCAGTTAAAAAGCTCGTAGTTGGATTTCGGGTGGGTTTCAGCGGTCCGCCTATGGTGAGTACTGCTGTGGCCTTCCTTACTGTCGGGGACCTGCTTCTGGGCTTCATTGTCCGGGACAGGGATTCGGCATGGTTACTTTGAGTAAATTAGAGTGTTCAAAGCAGGCTTACGCCGTGAATACTTTAGCATGGAATAACATGATAGGACTCTGCCCTATTCTGTTGGCCTGTAGGAGTGGAGTAATGATTAAGAGGAACAGTCGGGGGCATTCGTATTTCATTGTCAGAGGTGAAATTCTTGGATTTATGAAAGACGAACTACTGCGAAAGCATTTGCCAAGGATGTTTTCA	378	ASV_99	MN334590.1	100	378	0	0	1	378	184	561	0	699	Eukaryota	Chlorophyta	Chlorophyceae	Desmodesmus	Desmodesmus bicellularis	1.84921
ASV_268	13	0	0	0	13	0	0	0	0	0	17	26	0	18	12	0	0	0	0	0	AGCTCCAATAGCGTATATTTAAGTTGTTGCAGTTAAAAAGCTCGTAGTTGGATTTCGGATGGGTTCCAGCGGTCCGGCTCTGCTGTGTACTGCTGGGGCCTATCTTTCTGCCGGGGACGGGCTCCTGGGCGTTAAAACCCGGGACTCGGAGTCGGCGAGGTTACTTTGAGTAAATTAGAGTGTTCAAAGCAGGCCTACGCTCTGAATACATTAGCATGGAATAACGCGATAGGACTCTGGCCTATCTTGTTGGTCTGTGGGACCGGAGTAATGATTAAGAGGCGTGGTCGGGGGCATCCGTATTGCGTTGTCAGAGGTGAAATTCTTGGATTTACGCAAGACGAACCGCTGCGAAAGCGCTTGCCAAGGACGCGGCCA	378	ASV_268	KY086474.1	100	378	0	0	1	378	563	940	0	699	Eukaryota	Chlorophyta	Chlorophyceae	Desmotetra	Desmotetra sp. ACSSI 90	1.84921
ASV_445	0	0	0	0	0	20	33	17	0	24	0	0	0	0	0	0	0	0	0	0	AGCTCCAATAGCGTATATTTAAGTTGTTGCAGTTAAAAAGCTCGTAGTTGGATTTCGGGTGGGTTCTAGCGGTCTGCCTATGGTACGTACTACTAGGGCCTACCTTTCTGTCGGGGACGGGCTCCTGGGCTTAACTGTCCGGGACTCGGAGTCGACGTTGATACTTTGAGTAAATTAGAGTGTTCAAAGCAAGCCTACGCTCTGAATATTTTAGCATGGAATATCACGATAGGACTCTGGCCTATCTTGTTGGTCTGTAGGACCGGAGTAATGATTAAGAGGGACAGTCGGGGGCATTCGTATTTCATTGTCAGAGGTGAAATTCTTGGATTTATGAAAGACGAACTACTGCGAAAGCATTTGCCAAGGATGTTTTCA	378	ASV_445	KF673359.1	100	378	0	0	1	378	565	942	0	699	Eukaryota	Chlorophyta	Chlorophyceae	Dictyococcus	Dictyococcus varians	1.84921
ASV_41	45	25	15	0	0	127	66	57	15	47	120	82	75	20	76	67	97	40	12	44	AGCTCCAATAGCGTATATTTAAGTTGTTGCAGTTAAAAGGCTCGTAGTCGAATTTCGGATGCATCACAGTGATCCGCCTCTGGTGAGTATTGCTGTTGATGCATCTTTCTGTTGAGGACAGGCTCTCAGTCTTAATTGATTGGGACCTGGGCTCAACGAGGTTACTTTGAGTAAATTAGAGTGTTCAAAGCAGGCGATCGCCTTGAATACATTAGCATGGAATAGCACGATAGGACTCTGGCCTATCTTGCTGGTCTGTAGGACCGGAGTAATGATTAAGAGGGACAGTCGGGGACATTGGTATTTCCGAGCTAGAGGTGAAATTCTTGGATTTCGGAAAGACCAACTACTGCGAAAGCATTTGTCAAGGATGTTTTCA	379	ASV_41	MK541768.1	100	379	0	0	1	379	573	951	0	701	Eukaryota	Chlorophyta	Chlorophyceae	Eubrownia	Eubrownia isobilateralis	1.8496
ASV_81	0	0	0	0	0	0	0	0	0	0	0	0	0	0	0	105	125	44	21	54	AGCTCCAATAGCGTATATTTAAGTTGTTGCAGTTAAAAGGCTCGTAGTCGAATTTCGGATGCATCACAGTGATCCGCCTCTGGTGAGTATTGCTGTTGATGCATCTTTCTGTTGAGGACAGGCTCTCAGTCTTAATTGATTGGGACCTGGGCTCAACGAGGTTACTTTGAGTAAATTAGAGTGTTCAAAGCAGGCGATCGCCTTGAATACATTAGCATGGAATAGCATGATAGGACTCTGGCCTATCTTGCTGGTCTGTAGGACCGGAGTAATGATTAAGAGGGACAGTCGGGGACATTGGTATTTCCGAGCTAGAGGTGAAATTCTTGGATTTCGGAAAGACCAACTACTGCGAAAGCATTTGTCAAGGATGTTTTCA	379	ASV_81	MK541768.1	99.736	379	1	0	1	379	573	951	0	695	Eukaryota	Chlorophyta	Chlorophyceae	Eubrownia	Eubrownia isobilateralis	1.83377
ASV_614	0	0	0	0	0	0	0	0	0	0	29	22	0	0	0	0	0	0	0	0	AGCTCCAATAGCGTATATTTAAGTTGTTGCAGTTAAAAGGCTCGTAGTCGAATTTCGGATGCATCACAGTGATCCGCCTCTGGTGAGTATTGCTGTTGATGCATCTTTCTGTTGAGGACAGGCTCTCAGTCTTAATTGATTGGGACCTGGGCTTAACGAGGTTACTTTGAGTAAATTAGAGTGTTCAAAGCAGGCGATCGCCTTGAATACATTAGCATGGAATAGCACGATAGGACTCTGGCCTATCTTGCTGGTCTGTAGGACCGGAGTAATGATTAAGAGGGACAGTCGGGGACATTGGTATTTCCGAGCTAGAGGTGAAATTCTTGGATTTCGGAAAGACCAACTACTGCGAAAGCATTTGTCAAGGATGTTTTCA	379	ASV_614	MK541768.1	99.736	379	1	0	1	379	573	951	0	695	Eukaryota	Chlorophyta	Chlorophyceae	Eubrownia	Eubrownia isobilateralis	1.83377
ASV_31	42	81	14	22	20	41	47	25	15	24	32	74	36	26	32	47	244	108	71	92	AGCTCCAATAGCGTATATTTAAGTTGTTGCAGTTAAAAAGCTCGTAGTTGGATTTCGGGTGGGTTGACGCGGTCCGCCTCTGGTGTGCACTGCGTCGGTCCACCTTCCAGCCGGGGACGGGCTCCTGGGCTTCACTGTCTGGGACTCGGAGTCGGCGATGTTACTTTGAGTAAAATAAAGTGTTCAAAGCAGGCCTACGCTCTGAATACGTTAGCATGGAATAACGCGATAGGACTCTGGCCTATCCGTTGGTCTGTGGGACCGGAGTAATGATTAAGAGGAACAGTCGGGGGCATTCGTATTCCGTTGTCAGAGGTGAAATTCTTGGATTTACGGAAGACGAACTTCTGCGAAAGCATTTGCCAAGGATGTTTTCA	377	ASV_31	MH628096.1	100	377	0	0	1	377	584	960	0	697	Eukaryota	Chlorophyta	Chlorophyceae	Fasciculochloris	Fasciculochloris boldii	1.84881
ASV_563	13	17	0	0	0	0	0	0	0	0	0	0	0	0	0	0	0	0	0	0	AGCTCCAATAGCGTATATTTAAGTTGTTGCAGTTAAAAAGCTCGTAGTTGGATTTCGGGTGGGTTGACGCGGTCTGCCTCTGGTATGCACTGCGTCGGTCCACCTTCCAGCCGGGGACGGGCTCCTGGGCTTCACTGTCTGGGACTCGGAGTCGGCGATGTTACTTTGAGTAAAATAAAGTGTTCAAAGCAGGCCTACGCTCTGAATACGTTAGCATGGAATAACGCGATAGGACTCTGGCCTATCCGTTGGTCTGTGGGACCGGAGTAATGATTAAGAGGAACAGTCGGGGGCATTCGTATTCCGTTGTCAGAGGTGAAATTCTTGGATTTACGGAAGACGAACTTCTGCGAAAGCATTTGCCAAGGATGTTTTCA	377	ASV_563	MH628096.1	99.469	377	2	0	1	377	584	960	0	686	Eukaryota	Chlorophyta	Chlorophyceae	Fasciculochloris	Fasciculochloris boldii	1.81963
ASV_429	0	0	0	0	0	25	13	0	28	25	0	0	0	0	0	0	0	0	0	0	AGCTCCAATAGCGTATATTTAAGTTGTTGCAGTTAAAAAGCTCGTAGTTGGATTTCGGGTGGGTTCTAGCGGTCCGCCTATGGTGAGTACTGCTATGGCCTTCCTTTCTGTCGGGGACGGGCTTCTGGGCTTCACTGTCCGGGACTCGGAGTCGACGTGGTTACTTTGAGTAAATTAGAGTGTTCAAAGCAGGCTTACGCCAGAATACTTTAGCATGGAATAACACGATAGGACTCTGGCCTATCTTGTTGGTCTGTAGGACCGGAGTAATGATTAAGAGGGACAGTCGGGGGCATTCGTATTTCATTGTCAGAGGTGAAATTCTTGGATTTATGAAAGACGAACTACTGCGAAAGCATTTGCCAAGGATGTTTTCA	377	ASV_429	MT645779.1	100	377	0	0	1	377	565	941	0	697	Eukaryota	Chlorophyta	Chlorophyceae	Halochlorella	Halochlorella rubescens	1.84881
ASV_90	0	0	0	0	0	23	33	37	33	30	27	35	37	20	23	0	35	45	66	49	AGCTCCAATAGCGTATATTTAAGTTGTTGCAGTTAAAAAGCTCGTAGTTGGATTTCGGGCGGGGCGACGCGGTCCGCCTCTGGTGTGCACTGCGGCGTCCCGCCTTCCGGCCGGGGACGGGCTCCTGGGCTTCACTGTCCGGGACTCGGAGTCGGCGAGGTTACTTTGAGTAAATTAGAGTGTTCAAAGCAGGCCTACGCTCTGAATACGTTAGCATGGAATAACGCGATAGGACTCTGGCCTATCTCGTTGGTCTGTGGGACCGGAGTAATGATTAAGAGGGACGGTCGGGGGCATTCGTATTGCGTTGTCAGAGGTGAAATTCTTGGATTCACGCAAGACGAACTTCTGCGAAAGCATTTGCCAAGCACGCGCCCG	378	ASV_90	MT425956.1	100	378	0	0	1	378	584	961	0	699	Eukaryota	Chlorophyta	Chlorophyceae	Heterochlamydomonas	Heterochlamydomonas sp. ACSSI 328	1.84921
ASV_37	0	0	0	0	0	0	0	0	0	0	0	0	0	0	0	281	116	39	38	73	AGCTCCAATAGCGTATATTTAAGTTGTTGCAGTTAAAAGGCTCGTAGTCGAATTTCGGGTGCATCACAGTGATCCGCCTCTGGTGAGTATTGCTGTTGATGCATCTTTCTGTCGAGGACAGGCTCTCAGTCTTAATTGATTGGGACCTGGGCTCGGCGAGGTTACTTTGAGTAAATTAGAGTGTTCAAAGCAGGCGATCGCCTTGAATACATTAGCATGGAATAGCACGATAGGACTCTGGCCTATCTTGCTGGTCTGTAGGACCGGAGTAATGATTAAGAGGGACAGTCGGGGGCATTGGTATTTCCGAGCTAGAGGTGAAATTCTTGGATTTCGGAAAGACCAACTACTGCGAAAGCATTTGCCAAGGATGTTTTCA	379	ASV_37	MH102320.1	99.472	379	2	0	1	379	534	912	0	689	Eukaryota	Chlorophyta	Chlorophyceae	Heterotetracystis	Heterotetracystis akinetos	1.81794
ASV_336	0	0	0	0	0	0	0	0	0	0	0	0	0	0	0	34	17	0	0	0	AGCTCCAATAGCGTATATTTAAGTTGTTGCAGTTAAAAGGCTCGTAGTCGAATTTCGGGTGCATCACAGTGATCCGCCTCTGGTGAGTATTGCTGTTGATGCATCTTTCTGTCGAGGACAGGCTCCCAGTCTTAATTGATTGGGACCTGGGCTCGGCGAGGTTACTTTGAGTAAATTAGAGTGTTCAAAGCAGGCGATCGCCTTGAATACATTAGCATGGAATAGCACGATAGGACTCTGGCCTATCTTGCTGGTCTGTAGGACCGGAGTAATGATTAAGAGGGACAGTCGGGGGCATTGGTATTTCCGAGCTAGAGGTGAAATTCTTGGATTTCGGAAAGACCAACTACTGCGAAAGCATTTGCCAAGGATGTTTTCA	379	ASV_336	MH102320.1	99.208	379	3	0	1	379	534	912	0	684	Eukaryota	Chlorophyta	Chlorophyceae	Heterotetracystis	Heterotetracystis akinetos	1.80475
ASV_384	0	29	0	0	0	0	0	0	0	0	0	0	0	0	0	0	0	0	0	0	AGCTCCAATAGCGTATATTTAAGTTGTTGCAGTTAAAAAGCTCGTAGTTGGATTTCGGGTGGGATGGTGCGGTCCGCCTCTGGTGTGCACTGCTCCGTTCCACCTTCCTGCCGGGGACGGGCTCCTGGGCTTAACTGTTCGGGACTCGGAGTCGGCGAGGTTACTTTGAGTAAATTAGAGTGTTCAAAGCAGGCTTACGCTCTGAATACATTAGCATGGAATAACACGATAGGACTCTGGCCTATCTGTTGGTCTGTGGGACCGGAGTAATGATTAAGAGGGACAGTCGGGGGCATTCGTATTCCATTGTCAGAGGTGAAATTCTTGGATTTATGGAAGACGAACATCTGCGAAAGCATTTGCCAAGGATGTTTTCA	377	ASV_384	LT853997.1	98.939	377	4	0	1	377	561	937	0	675	Eukaryota	Chlorophyta	Chlorophyceae	Lobomonas	Lobomonas monstruosa	1.79045
ASV_430	21	29	0	0	0	0	0	0	0	0	0	13	0	0	0	0	0	0	0	0	AGCTCCAATAGCGTATATTTAAGTTGTTGCAGTTAAAAAGCTCGTAGTTGGATTTCGGGTGGGATGGTGCGGTCCGCCTCTGGTGTGCACTGCTCCGTTCCACCTTCCTGCCGGGGACGGGCTCCTGGGCTTCACTGTTCGGGACTCGGAGTCGGCGAGGTTACTTTGAGTAAATTAGAGTGTTCAAAGCAGGCCTACGCTCTGAATACATTAGCATGGAATAACACGATAGGACTCTGGCCTATCTGTTGGTCTGTGGGACCGGAGTAATGATTAAGAGGGACAGTCGGGGGCATTCGTATTCCATTGTCAGAGGTGAAATTCTTGGATTTATGGAAGACGAACATCTGCGAAAGCATTTGCCAAGGATGTTTTCA	377	ASV_430	LT853997.1	99.469	377	2	0	1	377	561	937	0	686	Eukaryota	Chlorophyta	Chlorophyceae	Lobomonas	Lobomonas monstruosa	1.81963
ASV_570	73	0	0	0	0	0	0	0	0	0	0	0	0	0	0	0	0	0	0	0	AGCTCCAATAGCGTATATTTAAGTTGTTGCAGTTAAAAAGCTCGTAGTTGGATTTCGGATGTGTTGACGCGGTCTGCCTCTGGTATGTACTGCGTTCGATGCATCTTTCTGCTGGGGACGAGCTCCTGGGCTTAATTGTCTGGGACTCGGAATCAGCGAAGTGACCTTGAGCAAACAAGAGTGTTCAAAGCAAGCCTACGCTCTGAATTTTTTAGCATGGAATCACACGATAGGACTCTGGCCTATCTTGTTGGTCTGTAGGACCGGAGTAATGATTAAGAGGGACAGTCGGGGGCATTCGTATTTCATTGTCAGAGGTGAAATTCTTGGATTTATGAAAGACGAACTTCTGCGAAAGCATTTGCCAAGGATGTTTTCA	379	ASV_570	AB983624.1	100	379	0	0	1	379	559	937	0	701	Eukaryota	Chlorophyta	Chlorophyceae	Macrochloris	Macrochloris rubrioleum	1.8496
ASV_120	266	77	19	32	27	0	0	0	13	0	36	15	12	0	0	0	0	0	0	0	AGCTCCAATAGCGTATATTTAAGTTGTTGCAGTTAAAAAGCTCGTAGTTGGATTTCGGATGTGTTGGCGCGGTCTGCCTCTGGTATGCACTGCGTTCGATGCATCTTTCTGCTGGGGACGTGCTCCTGGGCTTAATTGTCTGGGACACGGAATCAGCGAAGTGACCTTGAGCAAACAAGAGTGTTCAAAGCAAGCCTACGCTCTGAATTTTTTAGCATGGAATCACACGATAGGACTCTGGCCTATCTTGTTGGTCTGTAGGACCGGAGTAATGATTAAGAGGGACAGTCGGGGGCATTCGTATTTCATTGTCAGAGGTGAAATTCTTGGATTTATGAAAGACGAACTTCTGCGAAAGCATTTGCCAAGGATGTTTTCA	379	ASV_120	FJ946904.1	99.736	379	1	0	1	379	578	956	0	695	Eukaryota	Chlorophyta	Chlorophyceae	NA	Chlorococcales sp. VII3	1.83377
ASV_150	0	0	0	0	0	16	17	13	17	35	24	27	24	24	34	0	16	0	17	18	AGCTCCAATAGCGTATATTTAAGTTGTTGCAGTTAAAAAGCTCGTAGTTGGATTTCGGGTGGGTTCCAGCGGTCCGGCTCTGCTGTGTACTGCTGGGGCCTACCTTTCTGCCGGGGACGGGCTCCTGGGCGTCAAAACCCGGGACTCGGAGTCGGCGAGGTTACTTTGAGTAAATTAGAGTGTTCAAAGCAGGCCTACGCTCTGAATACATTAGCATGGAATAACGCGATAGGACTCTGGCCTATCTTGTTGGTCTGTGGGACCGGAGTAATGATTAAGAGGCGTGGTCGGGGGCATCCGTATTGCGTTGTCAGAGGTGAAATTCTTGGATTTACGCAAGACGAACCGCTGCGAAAGCGCTTGCCAAGGACGCGGCCA	378	ASV_150	JX446459.1	100	378	0	0	1	378	542	919	0	699	Eukaryota	Chlorophyta	Chlorophyceae	NA	Chlorophyceae sp. WJT24VFNP48	1.84921
ASV_114	29	59	30	15	16	35	41	30	20	32	17	49	42	17	22	0	15	0	0	0	AGCTCCAATAGCGTATATTTAAGTTGTTGCAGTTAAAAAGCTCGTAGTTGGATTTCGGGTGGGTTGGCTAGGTCCGCCTCTGGTGTGCACTTGGTCGATCCACCTTCCTGCCGGGGACGGGCTCCTGGGCTTAACTGTCTGGGACTCGGAGTCGGCGAGGTTACTTTGAGTAAATTAGAGTGTTCAAAGCAAGCCTACGCTCTGAATATGTTAGCATGGAATAACGCGATAGGACTCTGGCCTATCCGTTGGTCTGTGGGACCGGAGTAATGATTAAGAGGGACAGTCGGGGGCATTCGTATTGCGTTGTCAGAGGTGAAATTCTTGGATTTACGCAAGACGAACTTCTGCGAAAGCATTTGCCAAGGATGTTTTCA	377	ASV_114	MG022670.1	100	377	0	0	1	377	589	965	0	697	Eukaryota	Chlorophyta	Chlorophyceae	Neochlorosarcina	Neochlorosarcina negevensis	1.84881
ASV_323	0	14	0	0	0	0	0	0	0	0	16	32	0	15	28	0	0	0	0	0	AGCTCCAATAGCGTATATTTAAGTTGTTGCAGTTAAAAAGCTCGTAGTTGGATTTCGGGTGGGTTGGCGCGGTCCGCCTCTGGTGTGCACTGCGTCGGCTCACCTTCCAGCCGGGGACGGGCTCCTGGGCTTCACTGTCTGGGACTCGGAGTCGGCGAGGTTACTTTGAGTAAATTAGAGTGTTCAAAGCAGGCCTACGCTCTGAATACGTTAGCATGGAATAACGCGATAGGACTCTGGCCTATCCGTTGGTCTGTGGGACCGGAGTAATGATTAAGAGGGACAGTCGGGGGCATTCGTATTCCGTTGTCAGAGGTGAAATTCTTGGATTTACGGAAGACGAACTTCTGCGAAAGCATTTGCCAAGGATGTTTTCA	377	ASV_323	KR607495.1	99.204	377	3	0	1	377	535	911	0	680	Eukaryota	Chlorophyta	Chlorophyceae	Neochlorosarcina	Neochlorosarcina sempervirens	1.80371
ASV_510	0	0	0	0	0	0	0	0	0	0	0	0	13	0	0	0	0	0	0	0	AGCTCCAATAGCGTATATTTAAGTTGTTGCAGTTAAAAAGCTCGTAGTTGGATTTCGGGTGGGTTGGCGCGGTCCGCCTCTGGTGTGCACTGCGTCGGCTCACCTTCCAGCCGGGGACGGGCTCCTGGGCTTCACTGTCTGGGACTCGGAGTCGGCGAAGTTACTTTGAGTAAATTAGAGTGTTCAAAGCAAGCCTACGCTCTGAATACGTTAGCATGGAATAACGCGATAGGACTCTGGCCTATCCGTTGGTCTGTGGGACCGGAGTAATGATTAAGAGAGACAGTCGGGGGCATTCGTATTCCGTTGTCAGAGGTGAAATTCTTGGATTTACGGAAGACGAACTTCTGCGAAAGCATTTGCCAAGGATGTTTTCA	377	ASV_510	KR607495.1	99.735	377	1	0	1	377	535	911	0	691	Eukaryota	Chlorophyta	Chlorophyceae	Neochlorosarcina	Neochlorosarcina sempervirens	1.83289
ASV_711	0	0	0	0	0	0	0	0	0	0	0	0	0	0	0	0	0	0	12	0	AGCTCCAATAGCGTATATTTAAGTTGTTGCAGTTAAAAAGCTCGTAGTTGGATTTCGGGTGGGTTGGCGCGGTCCGCCTCTGGTGTGCACTGCGTCGGCTCACCTTCCAGCCGGGGACGGGCTCCTGGGCTTCACTGTCTGGGACTCGGAGTCGGCGATGTTACTTTGAGTAAATTAGAGTGTTCAAAGCAAGCCTACGCTCTGAATACGTTAGCATGGAATAACGCGATAGGACTCTGGCCTATCCGTTGGTCTGTGGGACCGGAGTAATGATTAAGAGAGACAGTCGGGGGCATTCGTATTCCGTTGTCAGAGGTGAAATTCTTGGATTTACGGAAGACGAACTTCTGCGAAAGCATTTGCCAAGGATGTTTTCA	377	ASV_711	KR607495.1	100	377	0	0	1	377	535	911	0	697	Eukaryota	Chlorophyta	Chlorophyceae	Neochlorosarcina	Neochlorosarcina sempervirens	1.84881
ASV_256	31	48	18	16	20	0	0	0	0	0	0	0	0	0	0	0	0	0	0	0	AGCTCCAATAGCGTATATTTAAGTTGTTGCAGTTAAAAAGCTCGTAGTTGGATTTCGGGTGGGTTGGCGCGGTCCGCCTCTGGTGTGCACTGCGTCGGTCCACCTTCCAGTCGGGGACGGGCTCCTGGGCTTAATTGTCTGGGACTCGGAGTCGACGATGTTACTTTGAGAAAAATAGAGTGTTCAAAGCAAGCCTACGCTCTGAATACGTTAGCATGGAATAACGCGATAGGACTCTGGCCTATCCGTTGGTCTGTGGGACCGGAGTAATGATTAAGAGGGACAGTCGGGGGCATTCGTATTCCGTTGTCAGAGGTGAAATTCTTGGATTTACGGAAGACGAACTTCTGCGAAAGCATTTGCCAAGGATGTTTTCA	377	ASV_256	KF791554.1	98.143	377	7	0	1	377	562	938	0	658	Eukaryota	Chlorophyta	Chlorophyceae	Neochlorosarcina	Neochlorosarcina sp. JB20	1.74536
ASV_439	19	26	0	0	0	0	0	0	0	0	0	0	0	0	0	0	0	0	0	0	AGCTCCAATAGCGTATATTTAAGTTGTTGCAGTTAAAAAGCTCGTAGTTGGATTTCGGGTGGGTTGGCGCGGTCCGCCTCTGGTGTGCACTGCGTCGGTCCACCTTCCAGTCGGGGACGGGCTCCTGGGCTTCACTGTCTGGGACTCGGAGTCGACGATGTTACTTTGAGAAAAATAGAGTGTTCAAAGCAAGCCTACGCTCTGAATACGTTAGCATGGAATAACGCGATAGGACTCTGGCCTATCCGTTGGTCTGTGGGACCGGAGTAATGATTAAGAGGGACAGTCGGGGGCATTCGTATTCCGTTGTCAGAGGTGAAATTCTTGGATTTACGGAAGACGAACTTCTGCGAAAGCATTTGCCAAGGATGTTTTCA	377	ASV_439	KF791554.1	98.674	377	5	0	1	377	562	938	0	669	Eukaryota	Chlorophyta	Chlorophyceae	Neochlorosarcina	Neochlorosarcina sp. JB20	1.77454
ASV_218	0	0	0	0	0	15	12	16	0	0	0	0	0	0	12	0	14	0	26	13	AGCTCCAATAGCGTATATTTAAGTTGTTGCAGTTAAAAAGCTCGTAGTTGGATTTCGGGTGGGCTCCACCGGTCCGCCTTTCAGGTGTGCACTGGCGGGGCCTACCTTGCTGCCGGGGACGGGCTCCTGGGCTTAACTGTCCGGGACTCGGAGTCGGCGAGGTTACTTTGAGTAAATTAGAGTGTTCAAAGCAGGCCTACGCTCTGAATACATTAGCATGGAATAACACGATAGGACTCTGGCCTATCTTGTTGGTCTGTAGGACCGGAGTAATGATTAAGAGGGACAGTCGGGGGCATTCGTATTTCATTGTCAGAGGTGAAATTCTTGGATTTATGAAAGACGAACTACTGCGAAAGCATTTGCCAAGGATGTTTTCA	380	ASV_218	KT153059.1	100	380	0	0	1	380	548	927	0	702	Eukaryota	Chlorophyta	Chlorophyceae	Neocystis	Neocystis brevis	1.84737
ASV_585	0	0	0	0	0	0	0	0	0	0	0	0	0	0	0	0	0	0	13	0	AGCTCCAATAGCGTATATTTAAGTTGTTGCAGTTAAAAAGCTCGTAGTTGGATTTCGGGTGGGTCCCACCGGTCCGCCTTTGGGTGAGCACTGGCGGGGCCTACCTTGCTGCCGGGGACGGGCTCCTGGGCTTAACTGTCCGGGACTCGGAGTCGGCGAGGTTACTTTGAGTAAATTAGAGTGTTCAAAGCAGGCCTACGCTCTGAATACATTAGCATGGAATAACACGATAGGACTCTGGCCTATCTTGTTGGTCTGTAGGACCGGAGTAATGATTAAGAGGGACAGTCGGGGGCATTCGTATTTCATTGTCAGAGGTGAAATTCTTGGATTTATGAAAGACGAACTACTGCGAAAGCATTTGCCAAGGATGTTTTCA	379	ASV_585	OM522657.1	98.947	380	3	1	1	379	577	956	0	678	Eukaryota	Chlorophyta	Chlorophyceae	Neocystis	Neocystis mucosa	1.78892
ASV_46	375	115	49	45	41	56	17	16	0	0	241	113	58	65	67	0	0	0	0	0	AGCTCCAATAGCGTATATTTAAGTTGTTGCAGTTAAAAAGCTCGTAGTTGGATTTCGGATGTGTTGACGCGGTCTGCCTCTGGTATGCACTGCGTTCGATGCATCTTTCTGCTGGGGACGTGTTCCTGGGCTTAATTGTCTGGGACACGGAATCAGCGAAGTGACCTTGAGCAAACAAGAGTGTTCAAAGCAAGCCTACGCTCTGAATTTTTTAGCATGGAATCACACGATAGGACTCTGGCCTATCTTGTTGGTCTGTAGGACCGGAGTAATGATTAAGAGGGACAGTCGGGGGCATTCGTATTTCATTGTCAGAGGTGAAATTCTTGGATTTATGAAAGACGAACTTCTGCGAAAGCATTTGCCAAGGATGTTTTCA	379	ASV_46	MK541716.1	100	379	0	0	1	379	586	964	0	701	Eukaryota	Chlorophyta	Chlorophyceae	Neospongiococcum	Neospongiococcum granatum	1.8496
ASV_156	70	28	0	14	0	17	0	0	0	15	53	37	17	38	17	0	0	0	0	0	AGCTCCAATAGCGTATATTTAAGTTGTTGCAGTTAAAAAGCTCGTAGTTGGATTTCGGATGTGTTGGCGCGGTCTGCCTCTGGTATGCACTGCGTTCGATGCATCTTTCTGCTGGAGACGTGTTCCTGGGCTTAATTGTCTGGGACACGGAATCAGCGAAGTGACCTTGAGCAAACAAGAGTGTTCAAAGCAAGCCTACGCTCTGAATTTTTTAGCATGGAATCACACGATAGGACTCTGGCCTATCTTGTTGGTCTGTAGGACCGGAGTAATGATTAAGAGGGACAGTCGGGGGCATTCGTATTTCATTGTCAGAGGTGAAATTCTTGGATTTATGAAAGACGAACTTCTGCGAAAGCATTTGCCAAGGATGTTTTCA	379	ASV_156	MK541716.1	99.472	379	2	0	1	379	586	964	0	689	Eukaryota	Chlorophyta	Chlorophyceae	Neospongiococcum	Neospongiococcum granatum	1.81794
ASV_419	15	0	0	0	0	22	0	0	0	0	20	13	0	0	0	0	0	0	0	0	AGCTCCAATAGCGTATATTTAAGTTGTTGCAGTTAAAAAGCTCGTAGTTGGATTTCGGATGTGTTGACGCGGTCTGCCTCTGGTATGCACTGCGTTCGATGCATCTTTCTGCTGGGAACGTGCTCCTGGGCTTAATTGTCTGGGACACGGAATCAGCGAAGTGACCTTGAGCAAACAAGAGTGTTCAAAGCAAGCCTACGCTCTGAATTTTTTAGCATGGAATCACACGATAGGACTCTGGCCTATCTTGTTGGTCTGTAGGACCGGAGTAATGATTAAGAGGGACAGTCGGGGGCATTCGTATTTCATTGTCAGAGGTGAAATTCTTGGATTTATGAAAGACGAACTTCTGCGAAAGCATTTGCCAAGGATGTTTTCA	379	ASV_419	MK541716.1	99.472	379	2	0	1	379	586	964	0	689	Eukaryota	Chlorophyta	Chlorophyceae	Neospongiococcum	Neospongiococcum granatum	1.81794
ASV_30	0	12	0	0	0	73	172	151	104	184	53	148	128	63	86	13	50	158	49	54	AGCTCCAATAGCGTATATTTAAGTTGTTGCAGTTAAAAAGCTCGTAGTTGGATTTCGGGCGGGTTCCTTCGGTCCGCCGATCGGTGGCACTGTTGGAGCCTGTCTTGCTGTCGGGGACGGGCTCCTGGGCTTAATTGTCCGGGACCCGGAGTCGACGAGGTTACTTTGAGTAAATTAGAGTGTTCAAAGCAAGCCTACGCTCTGAATACATTAGCATGGAATAACACGATAGGACTCTGGCCTATCTTGTTGGTCTGTGGGACCGGAGTAATGATTAAGAGGGACAGTCGGGGGCATTCGTATTTCATTGTCAGAGGTGAAATTCTTGGATTTATGAAAGACGAACTTCTGCGAAAGCATTTGCCAAGGATGTTTTCA	378	ASV_30	OR167035.1	100	378	0	0	1	378	571	948	0	699	Eukaryota	Chlorophyta	Chlorophyceae	Pleurastrum	Pleurastrum terricola	1.84921
ASV_375	0	0	0	0	0	16	0	21	13	28	0	0	0	0	0	0	0	0	0	0	AGCTCCAATAGCGTATATTTAAGTTGTTGCAGTTAAAAAGCTCGTAGTTGGATTTCGGGCGGGTTCCTTCGGTCTGCCGATCGGTGGTACTGTTGAGACTCGTCTTGCTGCCGGGGACGGGCTCCTGGGCTTAATTGTCCGGGACCCGGAGTCGGCGAGGTTACTTTGAGTAAATTAGAGTGTTCAAAGCAAGCCTACGCTCTGAATACATTAGCATGGAATAACACGATAGGACTCTGGCCTATCTTGTTGGTCTGTGGGACCGGAGTAATGATTAAGAGGGACAGTCGGGGGCATTCGTATTTCATTGTCAGAGGTGAAATTCTTGGATTTATGAAAGACGAACTTCTGCGAAAGCATTTGCCAAGGATGTTTTCA	378	ASV_375	OR167035.1	98.153	379	5	2	1	378	571	948	0	660	Eukaryota	Chlorophyta	Chlorophyceae	Pleurastrum	Pleurastrum terricola	1.74603
ASV_528	0	0	0	0	0	0	31	0	0	0	0	0	0	0	0	0	0	0	20	0	AGCTCCAATAGCGTATATTTAAGTTGTTGCAGTTAAAAAGCTCGTAGTTGGATTTCGGGCGGGTTCCTTCGGTCTGCCGATCGGTGGTACTGTTGAGACTCGTCTTGCTGCCGGGGACGGGCTCCTGGGCTTAATTGTCCGGGACCCGGAGTCGGCGAGGTTACTTTGAGTAAATTAGAGTGTTCAAAGCAAGCCTACGCTCTGAATACGTTAGCATGGAATAACACGATAGGACTCTGGCCTATCTTGTTGGTCTGTGGGACCGGAGTAATGATTAAGAGGGACAGTCGGGGGCATTCGTATTTCATTGTCAGAGGTGAAATTCTTGGATTTATGAAAGACGAACTTCTGCGAAAGCATTTGCCAAGGATGTTTTCA	378	ASV_528	OR167035.1	97.889	379	6	2	1	378	571	948	0	654	Eukaryota	Chlorophyta	Chlorophyceae	Pleurastrum	Pleurastrum terricola	1.73016
ASV_797	0	0	0	0	0	0	29	0	0	0	0	0	0	0	0	0	0	0	0	0	AGCTCCAATAGCGTATATTTAAGTTGTTGCAGTTAAAAAGCTCGTAGTTGGATTTCGGGCGGGTTCCTTCGGTCTGCCGATCGGTGGTACTGTTGTGACTCGTCTTGCTGCCGGGGACGGGCTCCTGGGCTTAATTGTCCGGGACCCGGAGTCGGCGAGGTTACTTTGAGTAAATTAGAGTGTTCAAAGCAAGCCTACGCTCTGAATACGTTAGCATGGAATAACACGATAGGACTCTGGCCTATCTTGTTGGTCTGTGGGACCGGAGTAATGATTAAGAGGGACAGTCGGGGGCATTCGTATTTCATTGTCAGAGGTGAAATTCTTGGATTTATGAAAGACGAACTTCTGCGAAAGCATTTGCCAAGGATGTTTTCA	378	ASV_797	OR167035.1	97.625	379	7	2	1	378	571	948	0	649	Eukaryota	Chlorophyta	Chlorophyceae	Pleurastrum	Pleurastrum terricola	1.71693
ASV_650	0	0	0	0	0	0	36	0	0	0	0	0	0	0	0	0	0	0	0	0	AGCTCCAATAGCGTATATTTAAGTTGTTGCAGTTAAAAAGCTCGTAGTTGGATTTCGGGCGCGCCCACGCGGTCTGCCCTCTGGGTACGCACTGCGGCGGGCGCGCCTTTCTGCCGGGGACGGGCTCCTGGGCTTCACTGTCTGGGACTCGGAGTCGGCGAGGTGACCTTGAGCAAACAAGAGTGTTCAAAGCAAGCCCACGCTCTGAATTTTTTAGCATGGAATCACACGATAGGACTCTGGCCTATCTTGTTGGTCTGTAGGACCGGAGTAATGATTAAGAGGGACAGTCGGGGGCATTCGTATTTCATTGTCAGAGGTGAAATTCTTGGATTTATGAAAGACGAACTTCTGCGAAAGCATTTGCCAAGGATGTTTTCA	381	ASV_650	KM985423.1	97.113	381	9	2	1	381	534	912	3.27e-179	641	Eukaryota	Chlorophyta	Chlorophyceae	Protosiphon	Protosiphon sp. QUCCCM75	1.68241
ASV_252	0	0	0	0	0	0	0	0	0	0	0	0	0	0	0	0	12	13	0	17	AGCTCCAATAGCGTATATTTAAGTTGTTGCAGTTAAAAAGCTCGTAGTTGGATTTCGGGTGTGCTGACGCGGTCTGCCTCTGGTATGTACTGCGGCCGGTGCACCTTTCTGCCGGGGACGAGCTCCTGGGCTTCACTGTCTGGGACTCGGAGTCGGCGAGGTGACCTTGAGCAAACAAGAGTGTTCAAAGCAAGCCTACGCTCTGAATTTTTTAGCATGGAATCACACGATAGGACTCTGGCCTATCTTGTTGGTCTGTAGGACCGGAGTAATGATTAAGAGGGACAGTCGGGGGCATTCGTATTTCATTGTCAGAGGTGAAATTCTTGGATTTATGAAAGACGAACTTCTGCGAAAGCATTTGCCAAGGATGTTTTCA	379	ASV_252	MH683927.1	100	379	0	0	1	379	518	896	0	701	Eukaryota	Chlorophyta	Chlorophyceae	Protosiphon	Protosiphon sp. YACCYB515	1.8496
ASV_316	0	0	0	0	0	14	0	14	0	0	0	17	0	0	0	0	0	0	0	16	AGCTCCAATAGCGTATATTTAAGTTGTTGCAGTTAAAAAGCTCGTAGTTGGATTTCGGGCGCGCCCACGCGGTCTGCCCTCTGGGTACGCACTGCGGCGGGCGCGCCTTTCTGCCGGGGACGGGCTCCTGGGCTTCACTGTCTGGGACTCGGAGTCGGCGAGGTGACCTTGAGCAAACAAGAGTGTTCAAAGCAAGCCTACGCTCTGAATTTTTTAGCATGGAATCACACGATAGGACTCTGGCCTATCTTGTTGGTCTGTAGGACCGGAGTAATGATTAAGAGGGACAGTCGGGGGCATTCGTATTTCATTGTCAGAGGTGAAATTCTTGGATTTATGAAAGACGAACTTCTGCGAAAGCATTTGCCAAGGATGTTTTCA	381	ASV_316	MH683927.1	96.85	381	10	2	1	381	518	896	1.52e-177	636	Eukaryota	Chlorophyta	Chlorophyceae	Protosiphon	Protosiphon sp. YACCYB515	1.66929
ASV_164	0	0	0	0	0	24	45	19	29	33	25	26	25	23	28	0	0	0	0	0	AGCTCCAATAGCGTATATTTAAGTTGTTGCAGTTAAAAAGCTCGTAGTTGGATTTCGGGTGGGTTCTAGCGGTCTGCCTTTGGTACGTACTACTAGGGCCTACCTTTCTGTCGGGGACGGGCTCCTGGGCTTAACTGTCCGGGACTCGGAGTCGACGTTGATACTTTGAGTAAATTAGAGTGTTCAAAGCAAGCCTACGCTCTGAATATTTTAGCATGGAATATCACGATAGGACTCTGGCCTATCTTGTTGGTCTGTAGGACCGGAGTAATGATTAAGAGGGACAGTCGGGGGCATTCGTATTTCATTGTCAGAGGTGAAATTCTTGGATTTATGAAAGACGAACTACTGCGAAAGCATTTGCCAAGGATGTTTTCA	378	ASV_164	OM909161.1	100	378	0	0	1	378	385	762	0	699	Eukaryota	Chlorophyta	Chlorophyceae	Pseudomuriella	Pseudomuriella engadinensis	1.84921
ASV_286	0	0	0	0	0	22	18	12	0	19	24	0	0	0	0	0	0	0	0	0	AGCTCCAATAGCGTATATTTAAGTTGTTGCAGTTAAAAAGCTCGTAGTTGGATTTCGGGTGGGTCCTAGCGGTCGGCCTATGGTCAGTACTGCTATGGCGCACCTTTCTGTCGGGGACGGGCTCCTGGGCTTCACTGTCCGGGACTCGGAGTCGACGTGGTCACTTTGAAAAAAATGGAGTGTTCAAAGCAGGCTTACGCTCTGAACAATTTAGCATGGAATGACACGATAGGACTCTGGCCTATCTTGTCGGTCTGTAGGACCGGAGTAATGATTAAGAGGGACAGTCGGGGGCATTCGTATTTCATTGTCAGAGGTGAAATTCTTGGATTTATGAAAGACGAACTACTGCGAAAGCATTTGCCAAGGATGTTTTCA	378	ASV_286	KC145434.1	100	378	0	0	1	378	512	889	0	699	Eukaryota	Chlorophyta	Chlorophyceae	Rotundella	Rotundella rotunda	1.84921
ASV_793	0	0	0	0	0	0	0	0	0	0	0	0	30	0	0	0	0	0	0	0	AGCTCCAATAGCGTATATTTAAGTTGTTGCAGTTAAAAAGCTCGTAGTTGGATTTCGGGTTCTCCGACGTGGTCTGCCTCTGGTATGTACTGCGGCCGGGGAGCCTTTCTGCCGGGGACGGGTTCCTGGGCTTTACTGTCTGGGACTCGGAGTCGGCGAGGTGACCTTGAGCAAACAAGAGTGTTCAAAGCAAGCCTACGCTCTGAATTTTTTAGCATGGAATCACACGATAGGACTCTGGCCTATCTTGTTGGTCTGTAGGACCGGAGTAATGATTAAGAGGGACAGTCGGGGGCATTCGTATTTCATTGTCAGAGGTGAAATTCTTGGATTTATGAAAGACGAACTTCTGCGAAAGCATTTGCCAAGGATGTTTTCA	379	ASV_793	OP133552.1	100	379	0	0	1	379	561	939	0	701	Eukaryota	Chlorophyta	Chlorophyceae	Spongiochloris	Spongiochloris lamellata	1.8496
ASV_38	38	30	33	0	17	122	119	132	50	129	123	131	165	54	117	0	0	21	0	15	AGCTCCAATAGCGTATATTTAAGTTGTTGCAGTTAAAAAGCTCGTAGTTGGATTTCGGGTTCTCCGACGTGGTCTGCCTCTGGTATGTACTGCGGCCGGGGAGCCTTTCTGCCGGGGACGGGTTCCTGGGCTTCACTGTCTGGGACTCGGAGTCGGCGAGGTGACCTTGAGCAAACAAGAGTGTTCAAAGCAAGCCTACGCTCTGAATTTTTTAGCATGGAATCACACGATAGGACTCTGGCCTATCTTGTTGGTCTGTAGGACCGGAGTAATGATTAAGAGGGACAGTCGGGGGCATTCGTATTTCATTGTCAGAGGTGAAATTCTTGGATTTATGAAAGACGAACTTCTGCGAAAGCATTTGCCAAGGATGTTTTCA	379	ASV_38	MK541715.1	100	379	0	0	1	379	584	962	0	701	Eukaryota	Chlorophyta	Chlorophyceae	Spongiochloris	Spongiochloris spongiosa	1.8496
ASV_64	0	16	0	0	0	0	0	0	0	0	20	66	24	0	16	27	185	64	46	62	AGCTCCAATAGCGTATATTTAAGTTGTTGCAGTTAAAAAGCTCGTAGTTGGATTTCGGGCGGGTCACGGCGGTCCGCCTCTGGTGTGCACTGCCGTTGGTCCGCCTTTCTGTCGGGGACGGGCTCCTGGGCTTCATTGTCCGGGACCCGGGTTCGACGAGGTTACTTTGAGTAAATTAGAGTGTTCAAAGCAGGCGATCGCCCTGAATACATTAGCATGGAATAGCACGATAGGACTCTGGCCTATTCTGCTGGTCTGTAGGACCGGAGTAATGATTAAGAGGGACAGTCGGGGGCATTCGTATTTCATTGTCAGAGGTGAAATTCTTGGATTTATGAAAGACGAACTTCTGCGAAAGCATTTGCCAAGGATGTTTTCA	379	ASV_64	MK541767.1	100	379	0	0	1	379	582	960	0	701	Eukaryota	Chlorophyta	Chlorophyceae	Spongiococcum	Spongiococcum aplanosporum	1.8496
ASV_509	0	0	0	0	0	0	0	0	0	0	0	13	0	0	0	0	0	0	0	0	AGCTCCAATAGCGTATATTTAAGTTGTTGCAGTTAAAAAGCTCGTAGTTGGATTTCGGGTGAGCCGACGCGGTCAGCCTTTGGTTTGCACTGCGACCGGCTCATCTTTCTGTCGGGGACGGGCTCCTGGGCTTTACTGTCTGGGACTCGGAGTCGACGAGGTGACCTTGAGCAAACAAGAGTGTTCAAAGCAAGCCTACGCTCTGAATTTTTTAGCATGGAATCACACGATAGGACTCTGGCCTATCTTGTTGGTCTGTAGGACCGGAGTAATGATTAAGAGGGACAGTCGGGGGCATTCGTATTTCATTGTCAGAGGTGAAATTCTTGGATTTATGAAAGACGAACTTCTGCGAAAGCATTTGCCAAGGATGTTTTCA	379	ASV_509	MF687231.1	99.736	379	1	0	1	379	535	913	0	695	Eukaryota	Chlorophyta	Chlorophyceae	Spongiosarcinopsis	Spongiosarcinopsis terrestris	1.83377
ASV_137	0	38	0	0	0	19	25	36	0	28	29	60	68	35	36	0	12	0	0	0	AGCTCCAATAGCGTATATTTAAGTTGTTGCAGTTAAAAAGCTCGTAGTTGGATTTCGGGCGGGGCGACGCGGTCCGCCTCTGGTGTGCACTGCGTTGTCCCGCCTTCCTGCCGGGGACGGGCTCCTGGGCTTCACTGTCCGGGACTCGGAGTCGGCGAGGTTACTTTGAGTAAATTAGAGTGTTCAAAGCAGGCCTACGCTCTGAATACATTAGCATGGAATAACGCGATAGGACTCTGGCCTATTTCGTTGGTCTGTGGGACCGGAGTAATGATTAAGAGGGACAGTCGGGGGCATTCGTATTCCGCTGCTAGAGGTGAAATTCTTGGATTTGCGGAAGACGAACTACTGCGAAAGCATTTGCCAAGGATGTTTTCA	378	ASV_137	KM020030.1	99.206	378	3	0	1	378	564	941	0	682	Eukaryota	Chlorophyta	Chlorophyceae	Tetracystis	Tetracystis diplobionticoidea	1.80423
ASV_555	21	0	18	0	12	0	0	0	0	0	0	0	0	0	0	0	0	0	0	0	AGCTCCAATAGCGTATATTTAAGTTGTTGCAGTTAAAAAGCTCGTAGTTGGATTTCGGGCGGGGCGACGCGGTCCGCCTCTGGTGTGCACTGCGTTGTCCCGCCTTCCTGCCGGGGACGGGCTCCTGGGCTTCACTGTCCGGGACTCGGAGTCGGCGAGGTTACTTTGAGTAAATTAGAGTGTTCAAAGCAGGCCTACGCTCTGAATACATTAGCATGGAATAACGCGATAGGACTCTGGCCTATCTCGTTGGTCTGTGGGACCGGAGTAATGATTAAGAGGGACAGTCGGGGGCATTCGTATTCCGCTGCTAGAGGTGAAATTCTTGGATTTGCGGAAGACGAACTACTGCGAAAGCATTTGCCAAGGATGTTTTCA	378	ASV_555	KM020030.1	98.942	378	4	0	1	378	564	941	0	676	Eukaryota	Chlorophyta	Chlorophyceae	Tetracystis	Tetracystis diplobionticoidea	1.78836
ASV_589	0	0	0	0	0	0	0	0	0	0	0	0	0	0	0	0	0	17	0	0	AGCTCCAATAGCGTATATTTAAGTTGTTGCAGTTAAAAAGCTCGTAGTTGGATTTCGGGTGGGTGTTAGCGGTCCGGCTCTGCTGTGTACTGCTAATGCCTACCTTTCTGTCGGGGACGGGCTCTTGGGCTTAACTGTCCGGGACTCGGAGTCGGCGAGGTTACTTTGAGTAAATTAGAGTGTTCAAAGCAAGCGTTCGCTATGAATACATTAGCATGGAATAACATGATAGGACTCTGGCTTATCTTGTTGGTCTGTAAGACCGGAGTAATGATTAAGAGGGACAGTCGGGGGCATTCGTATTTCATTGTCAGAGGTGAAATTCTTGGATTTATGAAAGACGAACTTCTGCGAAAGCATTTGCCAAGGATGTTTTCA	378	ASV_589	MH102325.1	99.735	378	1	0	1	378	537	914	0	693	Eukaryota	Chlorophyta	Chlorophyceae	Tetracystis	Tetracystis pampae	1.83333
ASV_23	0	0	0	0	0	0	0	0	0	0	0	0	0	0	0	43	709	175	80	203	AGCTCCAATAGCGTATATTTAAGTTGTTGCAGTTAAAAAGCTCGTAGTTGGATTTCGGGTGGGGTGGTGCGGTCCGCCTCTGGTGTGCACTGCTCCGCTCCACCTTCCTGCCGGGGACGGGCTCCTGGGCTTAACTGTCTGGGACTCGGAGTCGGCGACGATACTTTGAGTAAAATAGAGTGTTCAAAGCAGGCCTACGCTCTGAATATATTAGCATGGAATATCACGATAGGACTCTGGCCTATCTGTTGGTCTGTGGGACCGGAGTAATGATTAAGAGGGACAGTCGGGGGCATTCGTATTCCATTGTCAGAGGTGAAATTCTTGGATTTATGGAAGACGAACATCTGCGAAAGCATTTGCCAAGGATGTTTTCA	377	ASV_23	KM020029.1	99.204	377	3	0	1	377	563	939	0	680	Eukaryota	Chlorophyta	Chlorophyceae	Tetracystis	Tetracystis sarcinalis	1.80371
ASV_28	22	53	16	0	22	39	119	62	24	64	42	110	94	23	87	27	302	88	45	109	AGCTCCAATAGCGTATATTTAAGTTGTTGCAGTTAAAAAGCTCGTAGTTGGATTTCGGGTGGGGTGGTGCGGTCCGCCTTTGGTGTGCACTGCTCCGCTCCACCTTCCTGCCGGGGACGGGCTCCTGGGCTTAACTGTTCGGGACTCGGAGTCGGCGACGATACTTTGAGTAAAATAGAGTGTTCAAAGCAGGCCTACGCTCTGAATATATTAGCATGGAATATCACGATAGGACTCTGGCCTATCTGTTGGTCTGTGGGACCGGAGTAATGATTAAGAGGGACAGTCGGGGGCATTCGTATTCCATTGTCAGAGGTGAAATTCTTGGATTTATGGAAGACGAACATCTGCGAAAGCATTTGCCAAGGATGTTTTCA	377	ASV_28	KM020029.1	100	377	0	0	1	377	563	939	0	697	Eukaryota	Chlorophyta	Chlorophyceae	Tetracystis	Tetracystis sarcinalis	1.84881
ASV_82	0	25	0	0	0	54	152	74	40	95	27	100	42	20	52	0	0	0	0	0	AGCTCCAATAGCGTATATTTAAGTTGTTGCAGTTAAAAAGCTCGTAGTTGGATTTCGGGTGGGGTGGTGCGGTCCGCCTCTGGTGTGCACTGCTCCGCTCCACCTTCCTGCCGGGGACGGGCTCCTGGGCTTAACTGTTCGGGACTCGGAGTCGGCGACGATACTTTGAGTAAAATAGAGTGTTCAAAGCAGGCCTACGCTCTGAATATATTAGCATGGAATATCACGATAGGACTCTGGCCTATCTGTTGGTCTGTGGGACCGGAGTAATGATTAAGAGGGACAGTCGGGGGCATTCGTATTCCATTGTCAGAGGTGAAATTCTTGGATTTATGGAAGACGAACATCTGCGAAAGCATTTGCCAAGGATGTTTTCA	377	ASV_82	KM020029.1	99.735	377	1	0	1	377	563	939	0	691	Eukaryota	Chlorophyta	Chlorophyceae	Tetracystis	Tetracystis sarcinalis	1.83289
ASV_740	0	0	0	0	0	0	13	0	0	0	0	0	0	0	0	0	0	0	0	0	AGCTCCAATAGCGTATATTTAAGTTGTTGCAGTTAAAAAGCTCGTAGTTGGATTTCGGGTGGGGTGGTGCGGTCCGCCTCTGGTGTGCACTGCTCCGCTCCACCTTCCTGCCGGGGACGGGCTCCTGGGCTTCACTGTCCGGGACTCGGAGTCGGCGATGTTACTTTGAGTAAATTAGAGTGTTCAAAGCAGGCCTACGCTCTGAATACATTAGCATGGAATAACACGATAGGACTCTGGCTTATCTGTTGGTCTGTGAGACCGGAGTAATGATTAAGAGGGACAGTCGGGGGCATTCGTATTCCATTGTCAGAGGTGAAATTCTTGGATTTATGGAAGACGAACATCTGCGAAAGCATTTGCCAAGGATGTTTTCA	377	ASV_740	MH703750.1	98.939	377	4	0	1	377	563	939	0	675	Eukaryota	Chlorophyta	Chlorophyceae	Tetracystis	Tetracystis sarcinalis	1.79045
ASV_573	0	0	0	0	0	0	0	0	0	0	18	0	18	12	0	0	0	0	0	0	AGCTCCAATAGCGTATATTTAAGTTGTTGCAGTTAAAAAGCTCGTAGTTGGATTTCGGGTGGGTTCTAGCGGTCCGCCTCTGGTGAGTACTGCTATGGCCTACCTTTCTGTCGGGGACGGGTCTCTGGGCTTCACTGTCCGGAGCTCGGAATCGACGAGGTTACTTTGAGTAAATTAGAGTGTTCAAAGCAAGCCTACGCTCTGAATACATTAGCATGGAATAACACGATAGGACTCTGGCCTATCTTGTTGGTCTGTAGGACCGGAGTAATGATTAAGAGGGACAGTCGGGGGCATTCGTATTTCATTGTCAGAGGTGAAATTCTTGGATTTATGAAAGACGAACATCTGCGAAAGCATTTGCCAAGGATGTTTTCA	378	ASV_573	MK541724.1	100	378	0	0	1	378	586	963	0	699	Eukaryota	Chlorophyta	Chlorophyceae	Tetracystis	Tetracystis texensis	1.84921
ASV_901	0	0	0	0	0	0	0	0	0	0	0	20	0	0	0	0	0	0	0	0	AGCTCCAATAGCGTATATTTAAGTTGTTGCAGTTAAAAAGCTCGTAGTTGGATTTCGGGTGGGTTCTAGCGGTCCGCCTCTGGTGAGTACTGCTATGGCCTACCTTTCTGTCGGGGACGGGTCTCTGGGCTTCACTGTCCGGAGCTCGGAATCGACGAGGTTACTTTGAGTAAATTAGAGTGTTCAAAGCAAGCCTACGCTCTGAATACATTAGCATGGAATAACACGATAGGACTCTGGCCTATCTTGTTGGTCTGTAGGACCGGAGTAATGATTAAGAGGGACAGTCGGGGGCATTCGTATTTCATTGTCAGAGGTGAAATTCTTGGATTTATGAAAGACGAACTTCTGCGAAAGCATTTGCCAAGGATGTTTTCA	378	ASV_901	MK541724.1	99.735	378	1	0	1	378	586	963	0	693	Eukaryota	Chlorophyta	Chlorophyceae	Tetracystis	Tetracystis texensis	1.83333
ASV_39	28	62	28	30	26	45	71	101	43	97	97	98	124	64	81	14	47	52	31	62	AGCTCCAATAGCGTATATTTAAGTTGTTGCAGTTAAAAAGCTCGTAGTTGGATTTCGGGTGGGTGATAGCGGTCCGGCTCTGCTGTGTACTGCTATTGCCTACCTTTCTGTCGGGGACGGTCTCTTGGGCTTCACTGTCTGGGAATCGGAGTCGACGAGGTTACTTTGAGTAAATTAGAGTGTTCAAAGCAAGCGTTCGCTATGAATACATTAGCATGGAATAACATGATAGGACTCTGGCTTATCTTGTTGGTCTGTAAGACCGGAGTAATGATTAAGAGGGACAGTCGGGGGCATTCGTATTTCATTGTCAGAGGTGAAATTCTTGGATTTATGAAAGACGAACTTCTGCGAAAGCATTTGCCAAGGATGTTTTCA	378	ASV_39	MH102326.1	100	378	0	0	1	378	537	914	0	699	Eukaryota	Chlorophyta	Chlorophyceae	Tetracystis	Tetracystis vinatzeri	1.84921
ASV_503	0	0	0	0	0	27	21	0	20	0	0	0	0	0	0	0	0	0	0	0	AGCTCCAATAGCGTATATTTAAGTTGTTGCAGTTAAAAAGCTCGTAGTTGGATTTCGGGTGGGTGATAGCGGTCCGGCTCTGCTGTGTACTGCTATTGCCTACCTTTCTGTCGGGGACGGTCTCTTGGGCTTCACTGTCCGGGAATCGGAGTCGACGAGGTTACTTTGAGTAAATTAGAGTGTTCAAAGCAAGCGTTCGCTATGAATACATTAGCATGGAATAACATGATAGGACTCTGGCTTATCTTGTTGGTCTGTAAGACCGGAGTAATGATTAAGAGGGACAGTCGGGGGCATTCGTATTTCATTGTCAGAGGTGAAATTCTTGGATTTATGAAAGACGAACTTCTGCGAAAGCATTTGCCAAGGATGTTTTCA	378	ASV_503	MH102326.1	99.735	378	1	0	1	378	537	914	0	693	Eukaryota	Chlorophyta	Chlorophyceae	Tetracystis	Tetracystis vinatzeri	1.83333
ASV_169	0	0	0	0	0	31	23	16	0	0	0	13	0	0	0	12	37	34	29	32	AGCTCCAATAGCGTATATTTAAGTTGCTGCAGTTAAAAAGCTCGTAGTTGGATTTCGGGTGGGGCCTGCCGGTCCGCCGTTTCGGTGTGCACTGGCAGGGCCCACCTTGTTGCCGGGGACGGGCTCCTGGGCTTCACTGTCCGGGACTCGGAGTCGGCGCTGTTACTTTGAGTAAATTAGAGTGTTCAAAGCAGGCCTACGCTCTGAATACATTAGCATGGAATAACACGATAGGACTCTGGCCTATCCTGTTGGTCTGTAGGACCGGAGTAATGATTAAGAGGGACAGTCGGGGGCATTCGTATTTCATTGTCAGAGGTGAAATTCTTGGATTTATGAAAGACGAACTACTGCGAAAGCATTTGCCAAGGATGTTTTCA	380	ASV_169	MN365023.1	100	380	0	0	1	380	542	921	0	702	Eukaryota	Chlorophyta	Trebouxiophyceae	Chlorella	Chlorella sorokiniana	1.84737
ASV_198	0	19	20	16	0	0	0	0	15	12	15	0	0	0	20	0	0	12	0	0	AGCTCCAATAGCGTATATTTAAGTTGCTGCAGTTAAAAAGCTCGTAGTTGGATTTCGGGTGGGGCCTGCCGGTCCGCCGTTTCGGTGTGCACTGGTCGGGCCCACCTTGCTGCCGGGGACGAGCTCCTGGGCTTCACTGTCCGGGACTCGGAGTCGGCGATGTTACTTTGAGTAAATTAGAGTGTTCAAAGCAGGCCTACGCTCTGAATACATTAGCATGGAATAACACGATAGGACTCTGGCCTATCTTGTTGGTCTGTAGGACCGGAGTAATGATTAAGAGGGACAGTCGGGGGCATTCGTATTTCATTGTCAGAGGTGAAATTCTTGGATTTATGAAAGACGAACTACTGCGAAAGCATTTGCCAAGGATGTTTTCA	380	ASV_198	OR211494.1	98.947	380	4	0	1	380	494	873	0	680	Eukaryota	Chlorophyta	Trebouxiophyceae	Chlorella	Chlorella sorokiniana	1.78947
ASV_65	37	50	37	34	36	72	53	66	42	80	66	52	65	62	53	0	0	0	12	0	AGCTCCAATAGCGTATATTTAAGTTGCTGCAGTTAAAAAGCTCGTAGTTGGATTTCGGGTGGGGCCTGCCGGTCCGCCGTTTCGGTGTGCACTGGCCGGGCCCACCTTGGTGCCGGGGACGGGCTCCTGGGCTTTACTGTCCGGGACCCGGAGTCGGCGAGGTTACTTTGAGTAAATTAGAGTGTTCAAAGCAGGCCTACGCTCTGAATACATTAGCATGGAATAACACGATAGGACTCTGGCCTATCCTGTTGGTCTGTAGGACCGGAGTAATGATTAAGAGGGACAGTCGGGGGCATTCGTATTTCATTGTCAGAGGTGAAATTCTTGGATTTATGAAAGACGAACTACTGCGAAAGCATTTGCCAAGGATGTTTTCA	380	ASV_65	MN960177.1	100	380	0	0	1	380	526	905	0	702	Eukaryota	Chlorophyta	Trebouxiophyceae	Chlorella	Chlorella sp.	1.84737
ASV_801	0	0	0	0	0	0	0	0	0	0	0	0	0	0	0	0	0	13	0	0	AGCTCCAATAGCGTATATTTAAGTTGCTGCAGTTAAAAAGCTCGTAGTTGGATTTCGGGTGGGGCCTGCCGGTCCGCCGTTTCGGTGTGCACTGGCAGGGCCCACCTTGTTGCCGGGGACGGGCTCCTGGGCTTCACTGTCCGGGACTCGGAGTCGGCGAAGTTACTTTGAGTAAATTAGAGTGTTCAAAGCAGGCCTACGCTCTGAATACATTAGCATGGAATAACACGATAGGACTCTGGCCTATCTTGTTGGTCTGTAGGACCGGAGTAATGATTAAGAGGGACAGTCGGGGGCATTCGTATTTCATTGTCAGAGGTGAAATTCTTGGATTTATGAAAGACGAACTACTGCGAAAGCATTTGCCAAGGATGTTTTCA	380	ASV_801	KX768114.1	99.474	380	2	0	1	380	523	902	0	691	Eukaryota	Chlorophyta	Trebouxiophyceae	Chlorella	Chlorella sp.	1.81842
ASV_33	16	0	0	0	0	151	135	132	64	118	44	54	49	34	40	31	96	110	110	103	AGCTCCAATAGCGTATATTTAAGTTGCTGCAGTTAAAAAGCTCGTAGTTGGATTTCGGGTGGGACCTGCCGGTCCGCCGTTTCGGTGTGCACTGGCAGGGCTCACCTTGTTGCCGGGGACGGGCTCCTGGGCTTCACTGTCCGGGACTCGGAGTCGGCGCTGTTACTTTGAGTAAATTAGAGTGTTCAAAGCAGGCCTACGCTCTGAATACATTAGCATGGAATAACACGATAGGACTCTGGCCTATCCTGTTGGTCTGTAGGACCGGAGTAATGATTAAGAGGGACAGTCGGGGGCATTCGTATTTCATTGTCAGAGGTGAAATTCTTGGATTTATGAAAGACGAACTACTGCGAAAGCATTTGCCAAGGATGTTTTCA	380	ASV_33	MT137382.1	100	380	0	0	1	380	551	930	0	702	Eukaryota	Chlorophyta	Trebouxiophyceae	Chlorella	Chlorella vulgaris	1.84737
ASV_50	0	18	0	0	0	98	168	130	68	88	35	46	27	22	36	20	23	55	33	44	AGCTCCAATAGCGTATATTTAAGTTGCTGCAGTTAAAAAGCTCGTAGTTGGATTTCGGGTGGGACCTGCCGGTCCGCCGTTTCGGTGTGCACTGGCAGGGCTTACCTTGTTGCCGGGGACGGGCTCCTGGGCTTCACTGTCCGGGACTCGGAGTCGGCGCTGTTACTTTGAGTAAATTAGAGTGTTCAAAGCAGGCCTACGCTCTGAATACATTAGCATGGAATAACACGATAGGACTCTGGCCTATCCTGTTGGTCTGTAGGACCGGAGTAATGATTAAGAGGGACAGTCGGGGGCATTCGTATTTCATTGTCAGAGGTGAAATTCTTGGATTTATGAAAGACGAACTACTGCGAAAGCATTTGCCAAGGATGTTTTCA	380	ASV_50	MH703760.1	100	380	0	0	1	380	567	946	0	702	Eukaryota	Chlorophyta	Trebouxiophyceae	Chlorella	Chlorella vulgaris	1.84737
ASV_117	0	0	0	0	0	0	0	0	0	0	0	0	0	0	0	27	75	81	72	77	AGCTCCAATAGCGTATATTTAAGTTGCTGCAGTTAAAAAGCTCGTAGTTGGATTTCGGGTGGGGCCTGCCGGTCCGCCGTTTCGGTGTGCACTGGCAGGGCTCACCTTGTTGCCGGGGACGGGCTCCTGGGCTTCACTGTCCGGGACTCGGAGTCGGCGCTGTTACTTTGAGTAAATTAGAGTGTTCAAAGCAGGCCTACGCTCTGAATACATTAGCATGGAATAACACGATAGGACTCTGGCCTATCCTGTTGGTCTGTAGGACCGGAGTAATGATTAAGAGGGACAGTCGGGGGCATTCGTATTTCATTGTCAGAGGTGAAATTCTTGGATTTATGAAAGACGAACTACTGCGAAAGCATTTGCCAAGGATGTTTTCA	380	ASV_117	MT137382.1	99.737	380	1	0	1	380	551	930	0	697	Eukaryota	Chlorophyta	Trebouxiophyceae	Chlorella	Chlorella vulgaris	1.83421
ASV_682	20	0	0	15	0	0	0	0	0	0	0	0	0	0	0	0	0	0	0	0	AGCTCCAATAGCGTATATTTAAGTTGTTGCAGTTAAAAAGCTCGTAGTTGGATTTCGGGCGGGGCCTGCCGGTCCGCCTTTGGTGTGCACTGGCATGGGCTCGCCTCGCTGTCGGGGACGGGCTCCTGGGCTTAACTGTCCGGGACTCGGAGTCGACGAGGTTACTTTGAGTAAATTAGAGTGTTCAAAGCAGGCCTACGCTCTGAATACGTTAGCATGGAATAACACGATAGGACTCTGGCCTATCTTGTTGGTCTGTGGGACCGGAGTAATGATTAAGAGGGACGGTCGGGGGCATTCGTATTTCATTGTCAGAGGTGAAATTCTTGGATTTATGAAAGACGAACTTCTGCGAAAGCATTTGCCAAGGATGTTTTCA	379	ASV_682	MH551519.1	100	379	0	0	1	379	961	1339	0	701	Eukaryota	Chlorophyta	Trebouxiophyceae	Chloroidium	Chloroidium antarcticum	1.8496
ASV_949	0	17	0	0	0	0	0	0	0	0	0	0	0	0	0	0	0	0	0	0	AGCTCCAATAGCGTATATTTAAGTTGTTGCAGTTAAAAAGCTCGTAGTTGGATTTCGGGCGGGGCCTGCCGGTCCGCCTTTGGTGTGCACTGGCATGGGCTCGCCTCGCTGTCGGGGACGGGCTCCTGGGCTTAACTGTCCGGGACTCGGAGTCGACGAGGTTACTTTGAGTAAATTAGAGTGTTCAAAGCAGGCCTACGCTCTGAATACGTTAGCATGGAATAACACAATAGGACTCTGGCCTATCTTGTTGGTCTGTGGGACCGGAGTAATGATTAAGAGGGACGGTCGGGGGCATTCGTATTTCATTGTCAGAGGTGAAATTCTTGGATTTATGAAAGACGAACTTCTGCGAAAGCATTTGCCAAGGATGTTTTCA	379	ASV_949	MH551519.1	99.736	379	1	0	1	379	961	1339	0	695	Eukaryota	Chlorophyta	Trebouxiophyceae	Chloroidium	Chloroidium antarcticum	1.83377
ASV_446	0	0	0	0	0	0	0	0	0	0	0	0	0	0	0	0	0	13	21	0	AGCTCCAATAGCGTATATTTAAGTTGTTGCAGTTAAAAAGCTCGTAGTTGGATTTCGGGCGGGGCCTGCCGGTCCGCCTTTGGTGTGCACTGGCATGGGCTCGCCTCGCTGGCGGGGACGGGCTCCTGGGCTTAACTGTCCGGGACTCGGAGTCGCCGAGGTTACTTTGAGTAAATTAGAGTGTTCAAAGCAGGCCTACGCTCTGAATACGTTAGCATGGAATAACACGATAGGACTCTGGCCTATCTTGTTGGTCTGTGGGACCGGAGTAATGATTAAGAGGGACGGTCGGGGGCATTCGTATTTCATTGTCAGAGGTGAAATTCTTGGATTTATGAAAGACGAACTTCTGCGAAAGCATTTGCCAAGGATGTTTTCA	379	ASV_446	MH551518.1	100	379	0	0	1	379	906	1284	0	701	Eukaryota	Chlorophyta	Trebouxiophyceae	Chloroidium	Chloroidium lichenum	1.8496
ASV_152	0	0	0	0	0	0	0	0	0	0	0	0	0	0	0	0	27	77	90	37	AGCTCCAATAGCGTATATTTAAGTTGTTGCAGTTAAAAAGCTCGTAGTTGGATTTCGGGCGGGGCCTGCCGGTCCGCCTCTGGTGTGCACTGGCATGGGCTCGCCTCGCTGTCGGGGACGGGCTCCTGGGCTTAACTGTCCGGGACTCGGAGTCGACGAGGTTACTTTGAGTAAATTAGAGTGTTCAAAGCAGGCCTACGCTCTGAATACGTTAGCATGGAATAACACGATAGGACTCTGGCCTATCTTGTTGGTCTGTGGGACCGGAGTAATGATTAAGAGGGACGGTCGGGGGCATTCGTATTTCATTGTCAGAGGTGAAATTCTTGGATTTATGAAAGACGAACTTCTGCGAAAGCATTTGCCAAGGATGTTTTCA	379	ASV_152	MH551496.1	100	379	0	0	1	379	564	942	0	701	Eukaryota	Chlorophyta	Trebouxiophyceae	Chloroidium	Chloroidium viscosum	1.8496
ASV_131	0	0	0	0	0	0	0	0	0	0	0	0	0	0	0	13	29	69	156	41	AGCTCCAATAGCGTATATTTAAGTTGTTGCAGTTAAAAAGCTCGTAGTTGGATTTCGGGCGGGCCCGGCCGGTCCGCCATTCGGTGTGCACTGACCGGGCCCGTCTTGTTGCCGGGGACGAGCTCCTGGGCTTAACTGTCCGGGACTCGGAGTCGGCGAGGTTACTTTGAGTAAATTAGAGTGTTCAAAGCAGGCCTACGCTCTGAATACATTAGCATGGAATAACACGATAGGACTCTGGCCTATCTTGTTGGTCTGTGGGACCGGAGTAATGATTAAGAGGGACAGTCGGGGGCATTCGTATTTCATTGTCAGAGGTGAAATTCTTGGATTTATGAAAGACGAACTACTGCGAAAGCATTTGCCAAGGATGTTTTCA	379	ASV_131	AC277064.1	100	379	0	0	1	379	5694	5316	0	701	Eukaryota	Chlorophyta	Trebouxiophyceae	Coccomyxa	Coccomyxa subellipsoidea	1.8496
ASV_580	0	0	0	0	0	0	0	0	0	0	0	0	0	0	0	0	0	0	15	0	AGCTCCAATAGCGTATATTTAAGTTGTTGCAGTTAAAAAGCTCGTAGTTGGATTTCGGGCGGGCCCGGCCGGTCCGCCATTCGGTGTGCACTGACCGGGCCCGTCTTGTTGCCGGGGACGAGCTCCTGGGCTTAACTGTCCGGGACTCGGAGTCGGCGAGGTTACTTTGAGTAAATTAGAGTGTTCAAAGCAGGCCTACGCTCTGAATACATTAGCATGGAATAACACGATAGGACTCTGGCCTATCTTGTTGGTCTGTAGGACCGGAGTAATGATTAAGAGGGACAGTCGGGGGCATTCGTATTTCATTGTCAGAGGTGAAATTCTTGGATTTATGAAAGACGAACTACTGCGAAAGCATTTGCCAAGGATGTTTTCA	379	ASV_580	AC277064.1	99.736	379	1	0	1	379	5694	5316	0	695	Eukaryota	Chlorophyta	Trebouxiophyceae	Coccomyxa	Coccomyxa subellipsoidea	1.83377
ASV_345	0	0	0	0	0	13	0	0	21	0	0	0	0	0	0	0	0	15	18	0	AGCTCCAATAGCGTATATTTAAGTTGCTGCAGTTAAAAAGCTCGTAGTTGGATTTCGGATGGGTTCCGCCGGTCCGCCGTTTCGGTGTGCACTGACGGCGCCCATCTTGCTGTCGGGGACGGGCTCCTGGGCTTCACTGTCCGGGACTCGGAGTCGACGAGGTTACTTTGAGTAAATTAGAGTGTTCAAAGCAGGCCTACGCTCTGAATACATTAGCATGGAATAACACGATAGGACTCTGGCCTATCTTGTTGGTCTGTAGGACCGGAGTAATGATTAAGAGGGACAGTCGGGGGCATTCGTATTTCATTGTCAGAGGTGAAATTCTTGGATTTATGAAAGACGAACTACTGCGAAAGCATTTGCCAAGGATGTTTTCA	380	ASV_345	MT078166.1	99.737	380	1	0	1	380	565	944	0	697	Eukaryota	Chlorophyta	Trebouxiophyceae	Deuterostichococcus	Deuterostichococcus epilithicus	1.83421
ASV_139	0	0	0	0	0	0	0	0	0	0	0	0	0	0	0	17	26	54	136	40	AGCTCCAATAGCGTATATTTAAGTTGCTGCAGTTAAAAAGCTCGTAGTTGGATTTCGGATGGGTTCCGCCGGTCCGCCGTTTCGGTGTGTACTGACGGCGCCCATCTTGCTGTCGGGGACGGGCTCCTGGGCTTAACTGTCCGGGACTCGGAGTCGACGAGGTTACTTTGAGTAAATTAGAGTGTTCAAAGCAGGCCTACGCTCTGAATACATTAGCATGGAATAACACGATAGGACTCTGGCCTATCTTGTTGGTCTGTAGGACCGGAGTAATGATTAAGAGGGACAGTCGGGGGCATTCGTATTTCATTGTCAGAGGTGAAATTCTTGGATTTATGAAAGACGAACTACTGCGAAAGCATTTGCCAAGGATGTTTTCA	380	ASV_139	MT078162.1	100	380	0	0	1	380	1013	1392	0	702	Eukaryota	Chlorophyta	Trebouxiophyceae	Deuterostichococcus	Deuterostichococcus lewinii	1.84737
ASV_480	0	0	0	0	0	0	0	0	0	0	0	0	0	0	0	0	0	27	0	0	AGCTCCAATAGCGTATATTTAAGTTGCTGCAGTTAAAAAGCTCGTAGTTGGATTTCGGATGGGTTCCGTCGGTCCGCCGCTTCGGTGTGCACCGGCGGCGCCCATCTTGCTGCCGGGGACGGGCTCCTGGGCTTAATTGTCCGGGACTCGGAGTCGGCGAGGTTACTTTGAGTAAATTAGAGTGTTCAAAGCAGGCCTACGCTCTGAATACATTAGCATGGAATAACACGATAGGACTCTGGCCTATCTTGTTGGTCTGTAGGACCGGAGTAATGATTAAGAGGGACAGTCGGGGGCATTCGTATTTCATTGTCAGAGGTGAAATTCTTGGATTTATGAAAGACGAACTACTGCGAAAGCATTTGCCAAGGATGTTTTCA	380	ASV_480	MT078181.1	100	380	0	0	1	380	564	943	0	702	Eukaryota	Chlorophyta	Trebouxiophyceae	Diplosphaera	Diplosphaera chodatii	1.84737
ASV_113	0	19	0	0	0	39	49	29	30	48	18	26	21	23	30	0	15	22	31	20	AGCTCCAATAGCGTATATTTAAGTTGTTGCAGTTAAAAAGCTCGTAGTTGGATTTCGGATGGGTGCCGTCGGTCCGCCGTTTCGGTGTGCACTGACGGCGCCCATCTTGCTGCCGGGGACGGGCTCCTGGGCTTAACTGTCCGGGACTCGGAGTCGGCGAGGTTACTTTGAGTAAATTAGAGTGTTCAAAGCAGGCCTACGCTCTGAATACATTAGCATGGAATAACACGATAGGACTCTGGCCTATCTTGTTGGTCTGTAGGACCGGAGTAATGATTAAGAGGGACAGTCGGGGGCATTCATATTTCATTGTCAGAGGTGAAATTCTTGGATTTATGAAAGATGAACCGCTGCGAAAGCTTTTGCCAAGGATGTTTTCA	380	ASV_113	MG696560.1	100	380	0	0	1	380	539	918	0	702	Eukaryota	Chlorophyta	Trebouxiophyceae	Edaphochlorella	Edaphochlorella mirabilis	1.84737
ASV_845	0	0	0	0	0	0	12	0	0	0	0	0	0	0	0	0	0	0	0	0	AGCTCCAATAGCGTATATTTAAGTTGCTGCAGTTAAAAAGCTCGTAGTCGGATTTCGAATTGGGGGGTCGGTCCGCGGTTTCCGTGTGCACTGCCCTCCCCAGTTTTGCTGTCGGGGACCGGCTCCTGGGCTTTACTGTCCGGGACCGGGAGTCGACGATGTTACTTTGAGTAAATTAGAGTGTTCAAAGCAGGCCTACGCTCTGAATACATTAGCATGGAATAACACGATAGGACTCTGGCCTATCCTGTTGGTCTGTAGGGACCGGAGTAATGATTAAGAGGGACAGTCGGGGACATTCGTATTTCATTGTCAGAGGTGAAATTCTTGGATTTATGAAAGACGAACTACTGCGAAAGCATTTGTCAAGGATGTTTTCA	380	ASV_845	MK682757.1	98.163	381	6	1	1	380	585	965	0	664	Eukaryota	Chlorophyta	Trebouxiophyceae	Endolithella	Endolithella mcmurdensis	1.74737
ASV_327	0	0	0	0	0	0	0	17	22	0	0	0	0	0	0	0	0	18	0	12	AGCTCCAATAGCGTATATTTAAGTTGCTGCAGTTAAAAAGCTCGTAGTTGGATTTCGGGTGGGGCCTGCCGGTCCGCCGTTTCGGTGTGCACTGGCAGGGCCCACCTTGGTGCCGGGGACGGGCTCCTGGGCTTTACTGTCCGGGACCCGGAGTCGGCGAGGTTACTTTGAGTAAATTAGAGTGTTCAAAGCAGGCCTACGCTCTGAATACATTAGCATGGAATAACACGATAGGACTCTGGCCTATCCTGTTGGTCTGTAGGACCGGAGTAATGATTAAGAGGGACAGTCGGGGGCATTCGTATTTCATTGTCAGAGGTGAAATTCTTGGATTTATGAAAGACGAACTACTGCGAAAGCATTTGCCAAGGATGTTTTCA	380	ASV_327	MZ955362.1	100	380	0	0	1	380	1350	1729	0	702	Eukaryota	Chlorophyta	Trebouxiophyceae	Laetitia	Laetitia sardoa	1.84737
ASV_1030	0	0	0	0	0	0	0	0	0	0	0	0	0	0	0	0	0	0	14	0	AGCTCCAATAGCGTATATTTAAGTTGCTGCAGTTAAAAAGCTCGTAGTTGGATTTCGGGTGGGGCCTGCCGGTCCGCCGTTTCGGTGTGCACTGGCCGGGCCCACCTTGTTGCCGGGGACGGGCTCCTGGGCTTCACTGTCCGGGACTCGGAGTCGGCGAAGTTACTTTGAGTAAATTAGAGTGTTCAAAGCAGGCATACGCTCTGAATACGTTAGCATGGAATAACACGATAGGACTCTGGCCTATCTTGTTGGTCTGTGGGACCGGAGTAATGATTAAGAGGGACAGTCGGGGGCATTCGTATTTCATTGTCAGAGGTGAAATTCTTGGATTTATGAAAGACGAACTACTGCGAAAGCATTTGCCAAGGATGTTTTCA	380	ASV_1030	OQ650229.1	99.737	380	1	0	1	380	550	929	0	697	Eukaryota	Chlorophyta	Trebouxiophyceae	Meyerella	Meyerella sp. ACSSI 429	1.83421
ASV_58	53	52	44	38	33	61	50	50	42	41	39	46	55	39	53	0	32	40	28	47	AGCTCCAATAGCGTATATTTAAGTTGCTGCAGTTAAAAAGCTCGTAGTTGGATTTCGGGTGGGGCCTGCCGGTCCGCCGTTTCGGTGTGCACTGGTACGACCCACCTTGTTGCCGGGGACGGGCTCCTGGGCTTCACTGTCCGGGACTCGGAGTCGGCGCTGTTACTTTGAGTAAATTAGAGTGTTCAAAGCAGGCCTACGCTCTGAATACATTAGCATGGAATAACACGATAGGACTCTGGCCTATCTTGTTGGTCTGTAGGACCGGAGTAATGATTAAGAGGGACAGTCGGGGGCATTCGTATTTCATTGTCAGAGGTGAAATTCTTGGATTTATGAAAGACGAACTACTGCGAAAGCATTTGCCAAGGATGTTTTCA	380	ASV_58	MT425950.1	100	380	0	0	1	380	582	961	0	702	Eukaryota	Chlorophyta	Trebouxiophyceae	Muriella	Muriella terrestris	1.84737
ASV_539	0	0	0	0	0	0	0	0	0	12	0	0	0	0	0	0	0	0	0	0	AGCTCCAATAGCGTATATTTAAGTTGCTGCAGTTAAAAAGCTCGTAGTTGGATTTCGGGTGTGGCCTGCCGGTCCGCCGTTTCGGTGTGCACTGGTGTGGCCCACCTTGTTGCCGGGGACGGGCTCCTGGGCTTCACTGTCCGGGACTCGGAGTCGGCGCTGTTACTTTGAGTAAATTAGAGTGTTCAAAGCAGGCCTACGCTCTGAATACATTAGCATGGAATAACACGATAGGACTCTGGCCTATCTTGTTGGTCTGTAGGACCGGAGTAATGATTAAGAGGGACAGTCGGGGGCATTCGTATTTCATTGTCAGAGGTGAAATTCTTGGATTTATGAAAGACGAACTACTGCGAAAGCATTTGCCAAGGATGTTTTCA	380	ASV_539	MT425950.1	98.947	380	4	0	1	380	582	961	0	680	Eukaryota	Chlorophyta	Trebouxiophyceae	Muriella	Muriella terrestris	1.78947
ASV_220	12	12	0	0	0	0	0	15	15	0	12	12	24	0	0	0	0	23	0	0	AGCTCCAATAGCGTATATTTAAGTTGCTGCAGTTAAAAAGCTCGTAGTCGGATTTCGGGTGGGGCCCGTCGGTCCGCCGTTTCGGTGTGCACTGTCGGGGCCCACCTTGTTGTCGGGGACGGGCTCCTGGGCTTCACTGTCCGGGACCCGGAGTCGGCGAGGTTACTTTGAGTAAATTAGAGTGTTCAAAGCAGGCCTACGCTCTGAATACATTAGCATGGAATAACACGATAGGACTCTGGCCTATCCTGTTGGTCTGTAGGACCGGAGTAATGATTAAGAGGGACAGTCGGGGGCATTCGTATTTCATTGTCAGAGGTGAAATTCTTGGATTTATGAAAGACGAACTACTGCGAAAGCATTTGCCAAGGATGTTTTCA	380	ASV_220	MN031013.1	98.158	380	7	0	1	380	889	1268	0	664	Eukaryota	Chlorophyta	Trebouxiophyceae	NA	Trebouxiophyceae sp. BZ-2019	1.74737
ASV_223	0	0	12	0	0	0	14	0	0	18	24	21	0	0	18	0	0	0	15	13	AGCTCCAATAGCGTATATTTAAGTTGCTGCAGTTAAAAAGCTCGTAGTCGGATTTCGGGTGGGGCCCGTCGGTCCGCCGTTTCGGTGTGCACTGTCGGGGCCCACCTTGTTGTCGGGGACGGGCTCCTGGGCTTCACTGTCCGGGACCCGGAGTCGGCGAGGTTACTTTGAGTAAATTAGAGTGTTCAAAGCAGGCCTACGCTCTGAATACATTAGCATGGAATAACACGATAGGACTCTGGCCTATCCTGTTGGTCTGTAGGACCGGAGTAATGATTGAGAGGGACAGTCGGGGGCATTCGTATTTCATTGTCAGAGGTGAAATTCTTGGATTTATGAAAGACGAACTACTGCGAAAGCATTTGCCAAGGATGTTTTCT	380	ASV_223	MN031013.1	97.889	379	8	0	1	379	889	1267	0	656	Eukaryota	Chlorophyta	Trebouxiophyceae	NA	Trebouxiophyceae sp. BZ-2019	1.72632
ASV_89	14	16	20	17	15	26	29	26	20	16	42	29	54	20	40	0	27	31	51	40	AGCTCCAATAGCGTATATTTAAGTTGCTGCAGTTAAAAAGCTCGTAGTTGGATTTCGGGTGGGGCCTGCCGGTCCGCCGTTTCGGTGTGCACTGGTCGGGCCCACCTTGGTGCCGGGGACGGGCTCCTGGGCTTCACTGTCCGGGACCCGGAGTCGGCGAGGTTACTTTGAGTAAATTAGAGTGTTCAAAGCAGGCCTACGCTCTGAATACATTAGCATGGAATAACACGATAGGACTCTGGCCTATCCTGTTGGTCTGTAGGACCGGAGTAATGATTAAGAGGGACAGTCGGGGGCATTCGTATTTCATTGTCAGAGGTGAAATTCTTGGATTTATGAAAGACGAACTACTGCGAAAGCATTTGCCAAGGATGTTTTCA	380	ASV_89	MH683904.1	100	380	0	0	1	380	522	901	0	702	Eukaryota	Chlorophyta	Trebouxiophyceae	Nannochloris	Nannochloris sp. YACCYB445	1.84737
ASV_135	24	22	20	15	20	40	56	58	37	37	0	32	23	0	27	0	0	0	0	0	AGCTCCAATAGCGTATATTTAAGTTGTTGCAGTTAAAAAGCTCGTAGTTGGATTTCGGGTGGGCTGCGTCGGTCCGCCGTTTCGGTGTGCACTGGCGTGGCCCACCTTGCTGCCGGGGACGGGCTCCTGGGCTTCACTGTCCGGGACTCGGAGTCGGCGAGGTTACTTTGAGTAAATTAGAGTGTTCAAAGCAGGCCTACGCTCTGAATACATTAGCATGGAATAACATGATAGGACTCTGGCCTATCTTGTTGGTCTGTGGGACCGGAGTAATGATTAAGAGGGACAGTCGGGGGCATTCGTATTTCATTGTCAGAGGTGAAATTCTTGGATTTATGAAAGACGAACTACTGCGAAAGCATTTGCCAAGGATGTTTTCA	380	ASV_135	KU948224.1	99.474	380	2	0	1	380	522	901	0	691	Eukaryota	Chlorophyta	Trebouxiophyceae	Parietochloris	Parietochloris grandis	1.81842
ASV_343	0	0	0	0	0	0	0	0	0	0	0	0	0	22	0	0	13	16	0	12	AGCTCCAATAGCGTATATTTAAGTTGTTGCAGTTAAAAAGCTCGTAGTTGGATTTCGGGTGGGCTGCGTCGGTCCGCCGTTTCGGTGTGCACTGGCGTGGCCCACCTTGCTGCCGGGGACGGGCTCCTGGGCTTCACTGTCCGGGACTCGGAGTCGGCGAGGTTACTTTGAGTAAATTAGAGTGTTCAAAGCAGGCCTACGCTCTGAATACATTAGCATGGAATAACACGATAGGACTCTGGCCTATCTTGTTGGTCTGTGGGACCGGAGTAATGATTAAGAGGGACAGTCGGGGGCATTCGTATTTCATTGTCAGAGGTGAAATTCTTGGATTTATGAAAGACGAACTACTGCGAAAGCATTTGCCAAGGATGTTTTCA	380	ASV_343	KU948224.1	99.737	380	1	0	1	380	522	901	0	697	Eukaryota	Chlorophyta	Trebouxiophyceae	Parietochloris	Parietochloris grandis	1.83421
ASV_824	0	0	0	0	0	0	12	0	0	0	0	0	0	0	0	0	0	0	0	0	AGCTCCAATAGCGTATATTTAAGTTGTTGCAGTTAAAAAGCTCGTAGTTGGATTTCGGGTGGGCTGCGCCGGTCCGCCGTTTCGGTGTGCACTGGCGTGGCCCACCTTGCTGCCGGGGACGGGCTCCTGGGCTTCACTGTCCGGGACTCGGAGTCGGCGAGGTTACTTTGAGTAAATTAGAGTGTTCAAAGCAGGCCTACGCTCTGAATACATTAGCATGGAATAACACGATAGGACTCTGGCCTATCTTGTTGGTCTGTGGGACCGGAGTAATGATTAAGAGGGACAGTCGGGGGCATTCGTATTTCATTGTCAGAGGTGAAATTCTTGGATTTATGAAAGACGAACTACTGCGAAAGCATTTGCCAAGGATGTTTTCA	380	ASV_824	KU948224.1	100	380	0	0	1	380	522	901	0	702	Eukaryota	Chlorophyta	Trebouxiophyceae	Parietochloris	Parietochloris grandis	1.84737
ASV_66	52	47	38	30	25	73	79	76	67	67	17	20	29	16	23	0	20	28	43	37	AGCTCCAATAGCGTATATTTAAGTTGCTGCAGTTAAAAAGCTCGTAGTTGGATTTCGGATGGGTTCCGTCGGTCCGCCGTTTCGGTGTGCACTGGCGGCGCCCATCTTGCTGCCGGGGACGGGCTCCTGGGCTTCACTGTCCGGGACCCGGAGTCGGCGAGGTTACTTTGAGTAAATTAGAGTGTTCAAAGCAGGCCTACGCTCTGAATACATTAGCATGGAATAACACGATAGGACTCTGGCCTATCTTGTTGGTCTGTAGGACCGGAGTAATGATTAAGAGGGACAGTCGGGGGCATTCGTATTTCATTGTCAGAGGTGAAATTCTTGGATTTATGAAAGACGAACTACTGCGAAAGCATTTGCCAAGGATGTTTTCA	380	ASV_66	MT078186.1	100	380	0	0	1	380	565	944	0	702	Eukaryota	Chlorophyta	Trebouxiophyceae	Pseudostichococcus	Pseudostichococcus monallantoides	1.84737
ASV_144	0	0	0	0	0	12	0	14	14	0	0	0	0	0	0	13	29	57	90	23	AGCTCCAATAGCGTATATTTAAGTTGCTGCAGTTAAAAAGCTCGTAGTTGGATTTCGGATGGGTACCGTCGGTCCGCCTAACGGTGGTTACTGGCGGCGCCCATCTTGCTGTCGGGGACGGGCTCCTGGGCTTCACTGTCTGGGACTCGGAGTCGACGAGGTTACTTTGAGTAAATTAGAGTGTTCAAAGCAGGCCTACGCTCTGAATACATTAGCATGGAATAACACGATAGGACTCTGGCCTATCTTGTTGGTCTGTAGGACCGGAGTAATGATTAAGAGGGACAGTCGGGGGCATTCGTATTTCATTGTCAGAGGTGAAATTCTTGGATTTATGAAAGACGAACTACTGCGAAAGCATTTGCCAAGGATGTTTTCA	379	ASV_144	MT078155.1	100	379	0	0	1	379	563	941	0	701	Eukaryota	Chlorophyta	Trebouxiophyceae	Stichococcus	Stichococcus bacillaris	1.8496
ASV_227	0	0	0	0	0	34	34	22	31	36	0	0	0	0	0	0	0	0	0	0	AGCTCCAATAGCGTATATTTAAGTTGCTGCAGTTAAAAAGCTCGTAGTTGGATTTCGGATGGGTTCCGCCGGTCCGCCGTTTCGGTGTGCACTGGCGGCGCCCATCTTGCTGCCGGGGACGGGCTCCTGGGCTTCACTGCTCGGGACCCGGAGTCGGCGAGGTTACTTTGAGTAAATTAGAGTGTTCAAAGCAGGCCTACGCTCTGAATACATTAGCATGGAATAACACGATAGGACTCTGGCCTATCTTGTTGGTCTGTAGGACCGGAGTAATGATTAAGAGGGACAGTCGGGGGCATTCGTATTTCATTGTCAGAGGTGAAATTCTTGGATTTATGAAAGACGAACTACTGCGAAAGCATTTGCCAAGGATGTTTTCA	380	ASV_227	MT078171.1	99.737	380	1	0	1	380	564	943	0	697	Eukaryota	Chlorophyta	Trebouxiophyceae	Tritostichococcus	Tritostichococcus solitus	1.83421
ASV_180	0	0	0	0	0	23	64	34	32	41	0	21	0	16	32	0	0	0	0	0	AGCTCCAATAGCGTATATTTAAGTTGTTGCAGTTAAAAAGCTCGTAGTTGGATTTCGGGCGGGGCCCGCCGGTCCGCCGTCAGGTGTGCACTGGCGCGGGCCCGCCTTGCTGCCGGGGACGGGCTCCTAGACTTCACTGTCCGGGACCCGGAGTCGGCGAGGTTACTTTGAGTAAATTAGAGTGTTCAAAGCAGGCCTACGCTCTGAATACATTAGCATGGAATAACACGATAGGACTCTGGCCTATCTTGTTGGTCTGTGGGACCGGAGTAATGATTAAGAGGGACGGTCGGGGGCATTCGTATTTCATTGTCAGAGGTGAAATTCTTGGATTTATGAAAGACGAACTTCTGCGAAAGCATTTGCCAAGGATGTTTTCA	380	ASV_180	MG696555.1	100	380	0	0	1	380	566	945	0	702	Eukaryota	Chlorophyta	Trebouxiophyceae	Watanabea	Watanabea sp. ACSSI 014	1.84737
ASV_267	0	0	0	0	0	0	0	0	0	0	0	0	0	0	0	0	23	40	28	16	AGCTCCAATAGCGTATATTTAAGTTGTTGCAGTTAAAAAGCTCGTAGTTGGATTTCGGGCGGGGGCTGCCGGTCCGCCTCAGGGTGTGCACTGGCCGCGCCTGTCTTGCTGCCGGGGACGGGCTCCTGGGCTTCACTGTCCGGGACTCGGAGTCGGCGAGGTTACTTTGAGTAAATTAGAGTGTTCAAAGCAGGCCTACGCTCTGAATACATTAGCATGGAATAACACGATAGGACTCTGGCCTATCTTGTTGGTCTGTGGGACCGGAGTAATGATTAAGAGGGACAGTCGGGGGCATTCGTATTTCATTGTCAGAGGTGAAATTCTTGGATTTATGAAAGACGAACTTCTGCGAAAGCATTTGCCAAGGATGTTTTCA	379	ASV_267	MN267184.1	100	379	0	0	1	379	589	967	0	701	Eukaryota	Chlorophyta	Trebouxiophyceae	Xerochlorella	Xerochlorella olmae	1.8496
ASV_312	0	0	0	0	0	0	38	0	25	28	0	0	0	0	0	0	0	0	17	0	AGCTCCAATAGCGTATATTTAAGTTGTTGCAGTTAAAAAGCTCGTAGTTGGATTTCGGGCGGGGGCTGCCGGTCCGCCTTAGGGTGTGCACTGGCCGCGCCTGTCTTGCTGCCGGGGACGGGCTCCTGGGCTTCACTGTCCGGGACTCGGAGTCGGCGAGGTTACTTTGAGTAAATTAGAGTGTTCAAAGCAGGCCTACGCTCTGAATACATTAGCATGGAATAACACGATAGGACTCTGGCCTATCTTGTTGGTCTGTGGGACCGGAGTAATGATTAAGAGGGACAGTCGGGGGCATTCGTATTTCATTGTCAGAGGTGAAATTCTTGGATTTATGAAAGACGAACTTCTGCGAAAGCATTTGCCAAGGATGTTTTCA	379	ASV_312	MN267184.1	99.736	379	1	0	1	379	589	967	0	695	Eukaryota	Chlorophyta	Trebouxiophyceae	Xerochlorella	Xerochlorella olmae	1.83377
ASV_627	0	0	0	0	0	0	0	28	0	0	0	0	0	0	0	0	0	0	0	0	AGCTCCAATAGCGTATATTTAAGTTGTTGCAGTTAAAAAGCTCGTAGTTGGATTTCGGGCGGGGGCTGCCGGTCCGCCTTAGGGTGTGCACTGGCCGCGCCTGTCTTGCTGCCGGGGACGGGCTCCTGGGCTTCACTGTCCGGGACTCGGAGTCGGCGAGGTTACTTTGAGTAAATTAGAGTGTTCAAAGCAAGCCTACGCTCTGAATACATTAGCATGGAATAACACGATAGGACTCTGGCCTATCTTGTTGGTCTGTGGGACCGGAGTAATGATTAAGAGGGACAGTCGGGGGCATTCGTATTTCATTGTCAGAGGTGAAATTCTTGGATTTATGAAAGACGAACTTCTGCGAAAGCATTTGCCAAGGATGTTTTCA	379	ASV_627	MN267184.1	99.472	379	2	0	1	379	589	967	0	689	Eukaryota	Chlorophyta	Trebouxiophyceae	Xerochlorella	Xerochlorella olmae	1.81794
ASV_6	0	0	0	0	0	0	0	0	0	0	0	0	0	0	0	1192	1901	303	176	477	AGCTCCAATAGCGTATATTTAAGTTGTTGCAGTTAAAAAGCTCGTAGTTGGATTTCGGGTGGGTACCGCCGGTCTCCCATTGGGTATGTACTGGCGTGGCCCGCCTTGCTGTCGGGGACGGTCTCCTGGGCTTTACTGCTCGGGAATCGGAGTCGACGATGTTACTTTGAGTAAATTAGAGTGTTCAAAGCAAGCCTACGCTCTGAATATAATAGCATGGGATAACACGACAGGACTCTGGCCTATCGTGTTGGTCTGTAGGACCGGAGTAATGATTAAGAGGGACAGTCGGGGGCATTCGTATTCCATTGTCAGAGGTGAAATTCTTGGATTTATGGAAGACGAACATCTGCGAAAGCATTTGTCAAGGATGTTTTCA	379	ASV_6	MW714126.1	100	379	0	0	1	379	560	938	0	701	Eukaryota	Chlorophyta	Ulvophyceae	Desmochloris	Desmochloris halophila	1.8496
ASV_91	0	0	0	0	0	0	0	0	0	0	0	0	0	0	0	63	101	76	24	88	AGCTCCAATAGCGTATATTTAAGTTGTTGCAGTTAAAAAGCTCGTAGTTGGATTTCGGGTGGGTACCGCCGGTCTCCCATTGGGTATGTACTGGCGTGGCCCGCCTTGCTGTCGGGGACGGTCTCCTGGGCTTTACTGCTCGGGAATCGGAGTCGACGATGTTACTTTGAGTAAATTAGAGTGTTCAAAGCAAGCCTACGCTCTGAATATAATAGCATGGGATAACACGACAGGACTCTGGCCTATCGTGTTGGTCTGTAGGACCGGAGTAATGATTAAGAGGGACAGTCGGGGGCATTCGTATTCCATTGTCAGAGGTGAAATTCTTGGATTTATGGAAGACGAACATCTGCGAAAGCATTTGCCAAGGATGTTTTCA	379	ASV_91	MW714126.1	99.736	379	1	0	1	379	560	938	0	695	Eukaryota	Chlorophyta	Ulvophyceae	Desmochloris	Desmochloris halophila	1.83377
ASV_127	0	0	0	0	0	0	0	0	0	0	0	0	0	0	0	45	105	18	17	28	AGCTCCAATAGCGTATATTTAAGTTGTTGCAGTTAAAAAGCTCGTAGTTGGATTTCGGGTGGGTACCGCCGGTCTCCCTTTGGGTATGTACTGGCGTGGCCCGCCTTGCTGTCGGGGACGGTCTCCTGGGCTTTACTGCTCGGGAATCGGAGTCGACGATGTTACTTTGAGTAAATTAGAGTGTTCAAAGCAAGCCTACGCTCTGAATATAATAGCATGGGATAACACGACAGGACTCTGGCCTATCGTGTTGGTCTGTAGGACCGGAGTAATGATTAAGAGGGACAGTCGGGGGCATTCGTATTCCATTGTCAGAGGTGAAATTCTTGGATTTATGGAAGACGAACATCTGCGAAAGCATTTGTCAAGGATGTTTTCA	379	ASV_127	FM882216.1	100	379	0	0	1	379	560	938	0	701	Eukaryota	Chlorophyta	Ulvophyceae	Desmochloris	Desmochloris halophila	1.8496
ASV_182	40	22	0	0	0	0	23	0	0	0	0	0	0	0	0	15	29	25	12	15	AGCTCCAATAGCGTATATTTAAGTTGTTGCAGTTAAAAAGCTCGTAGTTGGATTTCGGGTGGGTACCGCCGGTCTCCCTTTGGGTATGTACTGGCGTGGCCCGCCTTGCTGTCGGGGACGGTCTCCTGGGCTTTACTGTCCGGGAATCGGAGTCGACGAGGTTACTTTGAGTAAATTAGAGTGTTCAAAGCAAGCCTACGCTCTGAATATAATAGCATGGGATAACACGACAGGACTCTGGCCTATCGTGTTGGTCTGTAGGACCGGAGTAATGATTAAGAGGGACAGTCGGGGGCATTCGTATTCCATTGTCAGAGGTGAAATTCTTGGATTTATGGAAGACGAACATCTGCGAAAGCATTTGCCAAGGATGTTTTCA	379	ASV_182	MF000562.1	100	379	0	0	1	379	524	902	0	701	Eukaryota	Chlorophyta	Ulvophyceae	Fernandinella	Fernandinella sp. Lukesova F4	1.8496
ASV_352	0	0	0	0	0	27	18	0	0	0	14	0	0	0	0	0	0	0	0	0	AGCTCCAATAGCGTATATTTAAGTTGTTGCAGTTAAAAAGCTCGTAGTTGGATTTCGGGTGGGTACCGCCGGTCTCCCTTTGGGTATGTACTGGCGTGGCCCGCCTTGCTGTCGGGGACGGTCTCCTGGGCTTTACTGCTCGGGAATCGGAGTCGACGATGTTACTTTGAGTAAATTAGAGTGTTCAAAGCAAGCCTACGCTCTGAATATAATAGCATGGGATAACACGACAGGACTCTGGCCTATCGTGTTGGTCTGTAGGACCGGAGTAATGATTAAGAGGGACAGTCGGGGGCATTCGTATTCCATTGTCAGAGGTGAAATTCTTGGATTTATGGAAGACGAACATCTGCGAAAGCATTTGCCAAGGATGTTTTCA	379	ASV_352	KT860927.1	100	378	0	0	1	378	493	870	0	699	Eukaryota	Chlorophyta	Ulvophyceae	NA	Ulvophyceae sp. RCC2945	1.84433
ASV_25	531	372	195	85	278	69	33	34	16	23	74	62	43	22	30	17	27	15	0	17	AGCTCCAATAGCGTATATTTAAGTTGTTGCAGTTAAAAAGCTCGTAGTTGGATTTCGGGTGGGTACCGCCGGTCTCCCTTTGGGTATGTACTGGCGTGGCCCGCCTTGCTGTCGGGGACGGTCTCCTGGGCTTCATTGTCCGGGAATCGGAGTCGACGAGGTTACTTTGAGTAAATTAGAGTGTTCAAAGCAAGCCTACGCTCTGAATATAATAGCATGGGATAACACGACAGGACTCTGGCCTATCGTGTTGGTCTGTAGGACCGGAGTAATGATTAAGAGGGACAGTCGGGGGCATTCGTATTCCATTGTCAGAGGTGAAATTCTTGGATTTATGGAAGACGAACATCTGCGAAAGCATTTGCCAAGGATGTTTTCA	379	ASV_25	MF034642.1	100	379	0	0	1	379	560	938	0	701	Eukaryota	Chlorophyta	Ulvophyceae	Planophila	Planophila laetevirens	1.8496
ASV_104	0	0	0	0	0	98	86	58	49	108	27	20	0	0	19	0	0	0	0	0	AGCTCCAATAGCGTATATTTAAGTTGTTGCAGTTAAAAAGCTCGTAGTTGGATTTCGGGTGGGTGCCGCCGGTCTCCCTTTGGGTATGTACTGGCGTGGCCCGCCTTGCTGTCGGGGACGGTCTCCTGGGCTTCACTGTCCGGGAACTGGAGTCGACGAGGTTACTTTGAGTAAATTAGAGTGTTCAAAGCAAGCCTACGCTCTGAATATAATAGCATGGGATAACACGACAGGACTCTGGCCTATCGTGTTGGTCTGTAGGACCGGAGTAATGATTAAGAGGGACAGTCGGGGGCATTCGTATTCCATTGTCAGAGGTGAAATTCTTGGATTTATGGAAGACGAACATCTGCGAAAGCATTTGCCAAGGATGTTTTCA	379	ASV_104	MF034638.1	99.208	379	3	0	1	379	560	938	0	684	Eukaryota	Chlorophyta	Ulvophyceae	Planophila	Planophila laetevirens	1.80475
ASV_670	0	31	0	0	0	0	0	0	0	0	0	0	0	0	0	0	0	0	0	0	AGCTCCAATAGCGTATATCTAAGTTGTTGCAGTTAAAAAGCTCGTAGTCAAATTTTAGTTGGGTGCCTGCGGTCTGGCTTTGCTTAGTACTGCAGGTGTCTGGCTTATTGCCGGTTACCTGCTCCTGGGCTTAACTGTCCGGGACAGGGAGTCGGCGAGGTTACTTTGAGTAAATTAGAGTGTTCAAAGCAGGCCTACGCTCTGAATACACTAGCATGGGATAACACGATAGGACTCTGGCCTATCCTGTTGGTCTGTAGGACCGGAGTAATGATTAAGAGGGACAGTCGGGGGCATTCGTATTTCATTGTCAGAGGTGAAATTCTTGGATTTATGAAAGACGAACTACTGCGAAAGCATTTGCCAAGGATGTTTTCA	378	ASV_670	KM020165.1	100	378	0	0	1	378	559	936	0	699	Eukaryota	Chlorophyta	Ulvophyceae	Scotinosphaera	Scotinosphaera gibberosa	1.84921
ASV_86	178	134	50	34	155	0	0	0	0	17	28	0	13	0	24	0	0	0	0	0	AGCTCCAATAGCGTATATTTAAGTTGTTGCAGTTAAAAAGCTCGTAGTTGGATTTCGGGTGGGTACCGCCGGTCTCCCTTTGGGTATGTACTGGCGTGGCCCGCCTTGCTGTCGGGGACGATCTCCTGGGCTTTACTGTCCGGGAATCGGAGTCGACGAGGTTACTTTGAGTAAATTAGAGTGTTCAAAGCAAGCCTACGCTCTGAATATAATAGCATGGGATAACACGACAGGACTCTGGCCTATCGTGTTGGTCTGTAGGACCGGAGTAATGATTAAGAGGGACAGTCGGGGGCATTCGTATTCCATTGTCAGAGGTGAAATTCTTGGATTTATGGAAGACGAACATCTGCGAAAGCATTTGCCAAGGATGTTTTCA	379	ASV_86	MF034653.1	100	379	0	0	1	379	560	938	0	701	Eukaryota	Chlorophyta	Ulvophyceae	Ulothrix	Ulothrix zonata	1.8496
ASV_97	18	49	81	32	172	0	0	19	12	48	0	0	19	0	24	0	0	0	0	0	AGCTCCAATAGCGTATATTAAAGTTGTTGCAGTTAAAAAGCTCGTAGTTGAATTTTGGGTCAGACCGGTTGGTCCGCTGAACGGCGAGTACTGGCTGGTTTGGCCTTCCTTCTGGCTATCTAGTCTGCCTTTAAACGGGTGGGCTAGAGAACCAGGACTTTTACTTTGAAAAAATTAGAGTGTTCAAAGCAAGCTTACGCTTGAATACATTAGCATGGAATAATAAAATAGGATTTTGGTTCTATTTTGTTGGTTTCTAGGACCAAGGTAATGATTAATAGGGACAGTTGGGGACATTAGTATTTCAGTGCTAGAGGTGAAATTCTTGGATTTCTGAAAGACTAACTACTGCGAAAGCATTTGTCAAGGATGTTTTCA	378	ASV_97	GQ995421.1	98.153	379	5	2	1	378	582	959	0	660	Eukaryota	Chytridiomycota		NA	uncultured Chytridiomycota	1.74603
ASV_26	173	242	712	260	177	0	0	19	0	0	0	0	0	0	0	0	0	30	16	0	AGCTCCAATAGCGTATATTAAAGTTGTTGCAGTTAAAAAGCTCGTAGTTGAATTTTGGGCCTGGTTGGTTGGTCTGCCTTTGGTATGAACTGATCGACTGGGCCTTTCCTTCTGGCGAACTATTGTGCTATTCATTTAGTGCGATAGGGAACCAGGACTTTTACTTTGAAAAAATTAGAGTGTTTAAAGCAGGCTTACGCTTGAATACATTAGCATGGAATAATAGAATAGGACTTTGGTTTTATTTTGTTGGTTTCTAAGACCGAAGTAATGATTAATAGGGATAGTTGGGGGCATTAGTATTTAATCGTCAGAGGTGAAATTCTTGGATTGATTAAAGACTAACTTCTGCGAAAGCATTTGCCAAGGATGTTTTCA	378	ASV_26	OQ687266.1	98.667	375	1	4	1	375	114	484	0	662	Eukaryota	Chytridiomycota		NA	uncultured Rhizophydiales	1.75132
ASV_110	45	57	212	53	38	0	0	0	0	0	0	0	0	0	0	0	0	0	0	0	AGCTCCAATAGCGTATATTAAAGTTGTTGCAGTTAAAAAGCTCGTAGTTGAATTTTGGGCCTGGTTGGTCGGTCTGCCTTTGGTATGAACTGATCGACTGGGCCTTTCCTTCTGGCGAACTATTGTGCTATTCATTTAGTGCGATAGGGAACCAGGACTTTTACTTTGAAAAAATTAGAGTGTTTAAAGCAGGCTTACGCTTGAATACATTAGCATGGAATAATAGAATAGGACTTTGGTTTTATTTTGTTGGTTTCTAAGACCGAAGTAATGATTAATAGGGATAGTTGGGGGCATTAGTATTTAATCGTCAGAGGTGAAATTCTTGGATTGATTAAAGACTAACTTCTGCGAAAGCATTTGCCAAGGATGTTTTCA	378	ASV_110	OQ687266.1	98.4	375	2	4	1	375	114	484	0	656	Eukaryota	Chytridiomycota		NA	uncultured Rhizophydiales	1.73545
ASV_149	18	22	25	0	21	16	13	24	0	18	20	28	29	14	26	0	0	16	0	19	AGCTCCAATAGCGTATATTAAAGTTGTTGCAGTTAAAAAGCTCGTAGTCGAATTCTGAGGAGCGGGCGCTCTTGGTCTTTCCGGGAGGTCTGTACCGAAGTGCCCACCTCGTACTTCCAGATCGTCGTCTTCTGCTCTTAACTGAGTGGAGGATGGCTCTGGATCGTTTACTTTGAAAAAATTAGGGTGTTTAAAGCAGGCTAAAAGCGTTAGCCTTGAATAGATTAGCATGGGATAATGGAATACGACTTCGCTCGTGTTTTGTTGGTTTACCGGGCGAGGTAATGATTAATAGGGACAATCGGGGTAATTCATATTTAATTGTCAGAGGTGAAATTCTTAGATTTCTGAAAGATGAACGTCAGCGAAGGCATCTTACAAGGGTGTCTCCA	392	ASV_149	FJ544419.1	80.446	404	47	26	1	387	578	966	3.05e-70	279	Eukaryota	Evosea		Ceratiomyxella	Ceratiomyxella tahitiensis	0.711735
ASV_520	0	0	0	0	0	0	0	0	0	0	0	0	0	0	0	0	0	13	0	47	AGCTCCAGAAGCATATGTTAAAGTTGCTGCAGTTAAAACGCTCGTAGTTGGATGTTGTGGCGAAGACGTTGCTGTGTTGGGCGGAAGTCCGACGCGGCGGGCCTTTGTCATAGCTTTTGGGCCATTTGTTAAGTCAGGTGGTCCTTGTTTACCTTGAAAAAATATTACTGCTCCAAGGAAGTCTTAGGACTATGTGATTTCAGCATGGGATAATGGAATACGGGCCGCAAGGCCAATGGTTAATGAGGACGATTGTGGAAGTTCATATTCGTGTGTCAGAGGTGAAATTCTTGGATTACACGAAGATGAACCTCAGCGAAGGCATTCTTCAAGGACGTGCCTG	343	ASV_520	GU827603.1	96.154	52	2	0	1	52	620	671	6.16e-12	86.1	Eukaryota	Fornicata	NA	Carpediemonas	Carpediemonas sp. NY0171	0.25102
ASV_890	0	0	0	0	0	0	0	0	0	0	0	0	0	14	0	0	0	0	0	0	AGCTCCAATAGCGTATATTAAAGTTGTTGCAGTTAAAAAGCTCGTAGTTGAACTTCAGGCCTGGCTGGATGGTCTGCCTAACGGTTTGTACTGTCCGGCTGGGTCTTACCTCTTGGTGAGCCGGCGTGCCCTTCACTGTGGTGCGTCGGGGAACCAGGACTTTTACCTTGAGAAAATTAGAGTGTTCAAAGCAGGCCTATGCCCGAATACATTAGCATGGAATAATAAAATAGGACGTGCGGTTCTATTTTGTTGGTTTCTAGAGTCGCCGTAATGATTAATAGGGATAGTTGGGGGCATTGGTATTGAGTCGCTAGAGGTGAAATTCTTGGATTGACTCAAGACCGACTATTGCGAAAGCATTTGCCAAGGATGTTTTCA	381	ASV_890	OR035587.1	99.738	381	1	0	1	381	495	875	0	699	Eukaryota	Fungi s.l.	Agaricomycetes	Conocybe	Conocybe apala	1.83465
ASV_251	0	0	0	0	0	0	13	15	129	0	0	0	0	0	0	0	0	0	0	0	AGCTCCAATAGCGTATATTAAAGTTGTTGCAGTTAAAAAGCTCGTAGTTGAACTTCAGACCTGGCTGGACGGTCTGCCTAACGGTTTGTACTGTCCGGCTGGGCCTTACCTCTTGGTGAGCCGGCGTGCCCTTCACTGGTGTGCGTCGGGGAACCAGGACTTTTACCTTGAGAAAATTAGAGTGTTCAAAGCAGGCCTATGCCCGAATACATTAGCATGGAATAATAAAATAGGACGTGCGGTTCTATTTTGTTGGTTTCTAGAGTCGCCGTAATGATTAATAGGGATAGTTGGGGGCATTGGTATTGAGTCGCTAGAGGTGAAATTCTTGGATTGACTCAAGACCAACTATTGCGAAAGCATTTGCCAAGGATGTTTTCA	381	ASV_251	OR035600.1	100	381	0	0	1	381	495	875	0	704	Eukaryota	Fungi s.l.	Agaricomycetes	Conocybe	Conocybe pilosella	1.84777
ASV_1033	0	19	0	0	0	0	0	0	0	0	0	0	0	0	0	0	0	0	0	0	AGCTCCAATAGCGTATATTAAAGTTGTTGCAGTTAAAAAGCTCGTAGTTGAACTTCAGACCTGGCTGGGCGGTCCGCTTAACGGCGTGTACTGTCTGGCTGGGCCTTACCTCTTGGTGAGCCGGCGTGCCCTTTATTGGTGTGCGTCGGGGAACCAGGACTTTTACCTTGAGAAAATTAGAGTGTTCAAAGCAGGCCTATGCCCGAATACATTAGCATGGAATAATAAAATAGGACGTGCGGTTCTATTTTGTTGGTTTCTAGAGTCGCCGTAATGATTAATAGGGATAGTTGGGGGCATTGGTATTGAGTCGCTAGAGGTGAAATTCTTGGATTGACTCAAGACCGACTATTGCGAAAGCATTTGCCAAGGATGTTTTCA	381	ASV_1033	MT644910.1	100	381	0	0	1	381	592	972	0	704	Eukaryota	Fungi s.l.	Agaricomycetes	Coprinellus	Coprinellus micaceus	1.84777
ASV_1040	0	0	0	0	0	0	0	0	0	0	13	0	0	0	0	0	0	0	0	0	AGCTCCAATAGCGTATATTAAAGTTGTTGCAGTTAAAAAGCTCGTAGTTGAACTTCAGGCCTGGCTGGGCGGTCCGCCTCACGGCGTGTACTGTCTGGCTGGGTCTTACCTCTTGGTGAGCCGGCGTGCCCTTTATTGGTGTGCGTCGGGGAACCAGGACTTTTACCTTGAGAAAATTAGAGTGTTCAAAGCAGGCCTATGCCCGAATACATTAGCATGGAATAATAAAATAGGACGTGCGGTTCTATTTTGTTGGTTTCTAGAGTCGCCGTAATGATTAATAGGGATAGTTGGGGGCATTGGTATTGAGTCGCTAGAGGTGAAATTCTTGGATTGACTCAAGACCGACTATTGCGAAAGCATTTGCCAAGGATGTTTTCA	381	ASV_1040	EU888583.1	99.738	381	1	0	1	381	347	727	0	699	Eukaryota	Fungi s.l.	Agaricomycetes	Coprinopsis	Coprinopsis atramentaria	1.83465
ASV_1052	19	0	0	0	0	0	0	0	0	0	0	0	0	0	0	0	0	0	0	0	AGCTCCAATAGCGTATATTAAAGTTGTTGCAGTTAAAAAGCTCGTAGTTGAACTTCAGACCTGGTCGGGCGGTCCGCTTAACGGCGTGTACTGTCTGACTGGGCCTTACCTCTTGGTGAGCCGGCGTGCCCTTTATTGGTGTGCGTCGGGGAACCAGGACTTTTACCTTGAGAAAATTAGAGTGTTCAAAGCAGGCCTATGCCCGAATACATTAGCATGGAATAATAGAATAGGACGTGCGGTTCTATTTTGTTGGTTTCTAGAGTCGCCGTAATGATTAATAGGGATAGTTGGGGGCATTGGTATTGAGTCGCTAGAGGTGAAATTCTTGGATTGACTCAAGACCGACTATTGCGAAAGCATTTGCCAAGGATGTTTTCA	381	ASV_1052	MT644922.1	100	381	0	0	1	381	614	994	0	704	Eukaryota	Fungi s.l.	Agaricomycetes	Lepista	Lepista nuda	1.84777
ASV_496	0	0	14	24	0	0	0	0	0	0	0	0	0	0	0	0	0	0	20	0	AGCTCCAATAGCGTATATTAAAGTTGTTGCAGTTAAAAAGCTCGTAGTTGAACTTCAGACCTGGCTGGGCGGTCCGCTTAACGGCGTGTACTGTCTGGCTGGGCCTTACCTCTTGGTGAGCCGGCGTGCCCTTTATTGGTGTGCGTCGGGGAACCAGGACTTTTACCTTGAGAAAATTAGAGTGTTCAAAGCAGGCCTATGCCCGAATACATTAGCATGGAATAATAAAATAGGACGTGCGGTTCTATTTTGTTGGTTTCTAGAGTCGCCGTAATGATTAATAGGGATAGTTGGGGGCATTGGTATTGAGTCGCTAGAGGTGAAATTCTTGGATTGACTCAAGACCAACTATTGCGAAAGCATTTGCCAAGGATGTTTTCA	381	ASV_496	KY418923.1	100	381	0	0	1	381	529	909	0	704	Eukaryota	Fungi s.l.	Agaricomycetes	Panaeolus	Panaeolus papilionaceus	1.84777
ASV_1168	0	0	0	0	0	0	0	0	12	0	0	0	0	0	0	0	0	0	0	0	AGCTCCAATAGCGTATATTAAAGTTGTTGCAGTTAAAAAGCTCGTAGTTGAACTTCAGACCTGGCTGGGCGGTCCGCTTAACGGCGTGTACTGTCTGGCTGGGCCTTACCTCTTGGTGAGCCGGCGTGCCCTTCATTGGTGTGCGTCGGGGAACCAGGACTTTTACCTTGAGAAAATTAGAGTGTTCAAAGCAGGCCTATGCCCGAATACATTAGCATGGAATAATAAAATAGGACGTGCGGTTCTATTTTGTTGGTTTCTAGAGTCGCCGTAATGATTAATAGGGATAGTTGGGGGCATTGGTATTGAGTCGCTAGAGGTGAAATTCTTGGATTGACTCAAGACCAACTATTGCGAAAGCATTTGCCAAGGATGTTTTCA	381	ASV_1168	KY418923.1	99.738	381	1	0	1	381	529	909	0	699	Eukaryota	Fungi s.l.	Agaricomycetes	Panaeolus	Panaeolus papilionaceus	1.83465
ASV_1279	0	0	0	0	0	0	0	0	0	0	0	0	0	0	0	0	0	12	0	0	AGCTCCAATAGCGTATATTAAAGTTGTTGCAGTTAAAAAGCTCGTAGTTGAACTTCAGACCTGGCTGGGCGGTCCGCCTAACGGCGTGTACTGTCTGGCTGGGCCTTACCTCTTGGTGAGCCGGCGTGCCCTTTATTGGTGTGCGTCGGGGAACCAGGACTTTTACCTTGAGAAAATTAGAGTGTTCAAAGCAGGCCTATGCCCGAATACATTAGCATGGAATAATAAAATAGGACGTGCGGTTCTATTTTGTTGGTTTCTAGAGTCGCCGTAATGATTAATAGGGATAGTTGGGGGCATTGGTATTGAGTCGCTAGAGGTGAAATTCTTGGATTGACTCAAGACCAACTATTGCGAAAGCATTTGCCAAGGATGTTTTCA	381	ASV_1279	KY418923.1	99.738	381	1	0	1	381	529	909	0	699	Eukaryota	Fungi s.l.	Agaricomycetes	Panaeolus	Panaeolus papilionaceus	1.83465
ASV_287	0	0	0	0	0	0	0	0	0	0	68	25	24	30	26	0	0	0	0	0	AGCTCCAATAGCGTATATTAAAGTTGTTGCAGTTAAAAAGCTCGTAGTTGAACTTCAGACCTGGCCGGGCGGTCCGCTTAACGGCGTGTACTGTCTGGCTGGGCCTTACCTCTTGGTGAGCCGGCGTGCCCTTAATTGGTGTGCGTCGGGGAACCAGGACTTTTACCTTGAGAAAATTAGAGTGTTCAAAGCAGGCCTATGCCCGAATACATTAGCATGGAATAATAAAATAGGACGTGCGGTTCTATTTTGTTGGTTTCTAGAGTCGCCGTAATGATTAATAGGGATAGTTGGGGGCATTGGTATTGAGTCGCTAGAGGTGAAATTCTTGGATTGACTCAAGACCGACTATTGCGAAAGCATTTGCCAAGGATGTTTTCA	381	ASV_287	KC171233.1	99.738	381	1	0	1	381	555	935	0	699	Eukaryota	Fungi s.l.	Agaricomycetes	Phaeogalera	Phaeogalera stagnina	1.83465
ASV_1152	0	0	0	0	0	0	0	0	0	0	0	0	16	0	0	0	0	0	0	0	AGCTCCAATAGCGTATATTAAAGTTGTTGCAGTTAAAAAGCTCGTAGTTGAACTTCAGACCTGGCCGGGTGGTCCGCTTCACGGCGTGTACTGTCTGGCTGGGCCTTACCTCTTGGTGAACCGGCGTGCCCTTTACTGGTGTGCGTCGGGGAACCAGGACTTTTACCTTGAGAAAATTAGAGTGTTCAAAGCAGGCCTATGTCCGAATACATTAGCATGGAATAATAAAATAGGACGTGCGGTTCTATTTTGTTGGTTTCTAGAGTCGCCGTAATGATTAATAGGGATAGTTGGGGGCATTGATATTGAGTCGCTAGAGGTGAAATTCTTGGATTGACTCAAGATCAACAACTGCGAAAGCATTTGCCAAGGATGTTTTCA	381	ASV_1152	DQ851579.1	98.163	381	7	0	1	381	562	942	0	665	Eukaryota	Fungi s.l.	Agaricomycetes	Phyllotopsis	Phyllotopsis nidulans	1.74541
ASV_354	0	14	0	0	53	0	0	0	0	14	0	0	0	0	0	0	0	0	0	0	AGCTCCAATAGCGTATATTAAAGTTGCTGCAGTTAAAAAGCCCGTAGTCGAACTTCAGGCCTGGCTGGGCGGTCTGCCTCACGGTACGTACTGTCCGGCTGGGTCTTACCTCTTGGTGAGCCGGCATGCCCTTTACTGGGTGTGTCGGGGAACCAGGACTTTTACCTTGAGAAAATTAGAGTGTTCAAAGCAGGCCTGTGCCCGAATACATTAGCATGGAATAATAAAATAGGACGTGCGGTTCTATTTTGTTGGTTTCTAGAGTCGCCGTAATGATTAATAGGGACAGTTGGGGGCATTGGTATTCCGGCGCTAGAGGTGAAATTCTTGGATTGCCGGAAGACTAACTACTGCGAAAGCATTTGCCAAGGATGTTTTCA	380	ASV_354	OM670053.1	97.895	380	8	0	1	380	534	913	0	658	Eukaryota	Fungi s.l.	Agaricomycetes	Physisporinus	Physisporinus sp. CGW-2022g	1.73158
ASV_1048	0	0	0	0	0	0	0	0	0	14	0	0	0	0	0	0	0	0	0	0	AGCTCCAATAGCGTATATTAAAGTTGTTGCAGTTAAAAAGCCCGTAGTTGAACTTCAGGTCTGGCTGGGTGGTCTGCCTAACGGCATTGTACTGCTTGGCTGGATCTTACCTCTTGGTGAGCCAGTATGCCCTTCACTGGGTGTATTGGGGAACCAGGATTTTTACCTTGAGAAAATTAGAGTGTTCAAAGCAGGCATTTGCTCGAATACATTAGCATGGAATAATAAAATAGGATGTGCGGTTCTATTTTGTTGGTTTCTAGAGTCGCCGTAATGATTAATAGGGATAGTTGGGGGCATTTGTATTGCGTTGCTAGAGGTGAAATTCTTGGATTTACGCAAGACAAACTACTGCGAAAGCATTTGCCAAGGATGTTTTCA	381	ASV_1048	KT347112.1	97.9	381	8	0	1	381	517	897	0	660	Eukaryota	Fungi s.l.	Agaricomycetes	Waitea	Waitea circinata	1.73228
ASV_993	0	0	0	0	0	0	0	0	0	0	0	0	0	0	0	0	0	17	0	0	AGCTCCAATAGCGTATATTAAAGTTGTTGCTGTTAAAAAGCTCGTAGTTGAATTTTGGATTTGGCCGGATGGTCGGCAGAAATGCTTGTACTGTCTGGTCAGGTCTTCCTTTCCAAGGGCTTAGTCTGCTCTTTACTGGGTGGATTAAGAACTTGGGACTTTTACTTTGAAAAAATTAGAGTGTTCAAAGCAGGCTTACGCTTGAATACATTAGCATGGAATAATAGAATAGGACTTTGGTTCTATTTTGTTGGTTTCTAGGACTGAAGTAATGATTAATAGGGACAGTTGGGGGCATTAGTATTTCGATGTCAGAGGTGAAATTCTTGGATTTTCGAAAGACTAACTTCTGCGAAAGCATTTGCCAAGGATGTTTTCA	379	ASV_993	KY129663.1	93.14	379	26	0	1	379	279	657	1.21e-153	556	Eukaryota	Fungi s.l.	Aphelidea	Aphelidium	Aphelidium tribonematis	1.46702
ASV_599	0	0	0	14	0	0	0	0	0	0	0	0	0	0	0	0	0	0	0	0	AGCTCCAATAGCGTATATTAAAGTTGTTGCAGTTAAAAAGCTCGTAGTTGAATTTTGGGCTCACTCAGTTGGTCCGCCTAACGGTGAGTACTAGCTGAATGGGCTCCACTTTTTGGGTGTTGCGGCTGCCCTTTACTGGGTGGTCGTAAGGTCCAAGACTTTTACTTTGAAAAAATTAGAGTGTTCAAAGCAGGCTTACGCTTGAATACATTAGCATGGAATAATGGAATAGGACTTTGGTTCTGTTTTGTTGGTTTAAAGAACCAAGGTAATGATTAATAGGGACAGTTGGGGGCATTAGTATTTCAGGGCTAGAGGTGAAATTCTTGGATTCCTGAAAGACTAACTACTGCGAAAGCATCTGCCAAGGATGTTTTCA	379	ASV_599	MK631785.1	95.263	380	16	2	1	379	493	871	5.53e-167	601	Eukaryota	Fungi s.l.	Aphelidea	Paraphelidium	Paraphelidium tribonematis	1.58575
ASV_142	0	0	0	0	0	0	14	0	12	34	0	12	20	16	37	0	20	46	0	103	AGCTCCAATAGCGTATATTAAAGTTGTTGCAGTTAAAAAGCTCGTAGTTGAATTTTGGGCCTGGCTGGGTGGTCTTGCCGAAAGGTAAGCACTGCTCTGGTCGGGTCTTTCCTTCTGGGGAACCAGCGTGCTCTTAATTGAGTGCGTTGGGGATCCAGGACTTTTACTTTGAAAAAATTAGAGTGTTTAAAGCAGGCTTACGCTTGAATACATTAGCATGGAATAATAGAATAGGACTTTGGTTCTATTTTGTTGGTTTCTAGGACCGAAGTAATGATTAATAGGGATAGTTGGGGGCATTAGTATTTAATTGTCAGAGGTGAAATTCTTGGATTTATGAAAGACTAACTTCTGCGAAAGCATTTGCCAAGGATGTTTTCA	381	ASV_142	NG_228691.1	100	381	0	0	1	381	501	881	0	704	Eukaryota	Fungi s.l.	Chytridiomycetes	Alogomyces	Alogomyces tanneri	1.84777
ASV_338	0	0	0	0	0	0	0	0	0	0	0	32	31	20	31	0	0	0	0	0	AGCTCCAATAGCGTATATTAAAGTTGTTGCAGTTAAAAAGCTCGTAGTTGAATTTTGGGCCTGGCTGGGTGGTCTTGCCGCAAGGTAAGCACTGCTCTGGTTGGGTCTTTCCTTCTGGGGAACCAGCGTGCTCTTAATTGAGTGCGTTGGGGATCCAGGACTTTTACTTTGAAAAAATTAGAGTGTTTAAAGCAGGCTTACGCTTGAATACATTAGCATGGAATAATAGAATAGGACTTTGGTTCTATTTTGTTGGTTTCTAGGACCGAAGTAATGATTAATAGGGATAGTTGGGGGCATTAGTATTTAATTGTCAGAGGTGAAATTCTTGGATTTATGAAAGACTAACTTCTGCGAAAGCATTTGCCAAGGATGTTTTCA	381	ASV_338	NG_228691.1	99.475	381	2	0	1	381	501	881	0	693	Eukaryota	Fungi s.l.	Chytridiomycetes	Alogomyces	Alogomyces tanneri	1.8189
ASV_389	0	0	0	0	0	0	0	0	0	0	21	0	0	0	0	0	0	0	18	0	AGCTCCAATAGCGTATATTAAAGTTGTTGCAGTTAAAAAGCTCGTAGTTGAATTTTGGGCCTGGCTGGGTGGTCTTGCCGAAAGGTAAGCACTGCTCTGGTCGGGTCTTTCCTTCTGGGGAACCAGCGTGCTCTTAATTGAGTGCGTTGGGGATCCAGGACTTTTACTTTGAAAAAATTAGAGTGTTTAAAGCAGGCTTCTCGCTTGAATACATTAGCATGGAATAATAGAATAGGACTTTTGGTTCTATTTTGTTGGTTTCTAGGACCGAAGTAATGATTAATAGGGATAGTTGGGGGCATTAGTATTTAATTGTCAGAGGTGAAATTCTTGGATTTATGAAAGACTAACTTCTGCGAAAGCATTTGCCAAGGATGTTTTCA	383	ASV_389	NG_228691.1	99.217	383	1	2	1	383	501	881	0	689	Eukaryota	Fungi s.l.	Chytridiomycetes	Alogomyces	Alogomyces tanneri	1.79896
ASV_119	0	0	0	0	0	92	61	65	180	96	0	0	0	0	0	0	0	0	0	0	AGCTCCAATAGCGTATATTAAAGTTGTTGCAGTTAAAAAGCTCGTAGTTGAATTTCGAGCTTGACAAACGGTCTTGGCACTTGCTTAGTACTGTTCTGTTGAGCTCTTCCTTCTAGGGAACTAGAGTGCCTTTAATTGGGTGTTTTAGGGAACTAGGACTTTTACTGTGAAAAAATTAGAGTGTTTAAAGCAGGCTTACGCTTGAATACATTAGCATGGAATAATAGAATAGGACTTTGGTTCTATTTTGTTGGTTTCTAGGACCAAAGTAATGATTAATAGGGATAGTTGGGGGCATTAGTATTGAACTGTCAGAGGTGAAATTCTTGGATTTGTTCAAGGCTAACAACTGCGAAAGCATTTGCCAAGGATGTTTTCA	379	ASV_119	AH009046.2	89.005	382	36	6	1	379	520	898	5.85e-127	468	Eukaryota	Fungi s.l.	Chytridiomycetes	Catenochytridium	Catenochytridium sp. JEL145	1.23483
ASV_269	0	0	0	0	0	28	27	35	46	36	0	0	0	0	0	0	0	0	0	0	AGCTCCAATAGCGTATATTAAAGTTGTTGCAGTTAAAAAGCTCGTAGTTGAATTTCGAGCTTGACAAACGGTCTTGGCTCTGCCTAGTACTGTTCTGTTGAGCTCTTCCTTCTAGGGAACTAGAGTGCCTTTAATTGGGTGTTTTAGGGAACTAGGACTTTTACTGTGAAAAAATTAGAGTGTTTAAAGCAGGCTTACGCTTGAATACATTAGCATGGAATAATAGAATAGGACTTTGGTTCTATTTTGTTGGTTTCTAGGACCAAAGTAATGATTAATAGGGATAGTTGGGGGCATTAGTATTGAACTGTCAGAGGTGAAATTCTTGGATTTGTTCAAGGCTAACAACTGCGAAAGCATTTGCCAAGGATGTTTTCA	378	ASV_269	AH009046.2	89.239	381	36	5	1	378	520	898	4.51e-128	472	Eukaryota	Fungi s.l.	Chytridiomycetes	Catenochytridium	Catenochytridium sp. JEL145	1.24868
ASV_279	0	0	0	0	0	29	19	21	16	16	0	0	0	0	0	0	0	18	0	12	AGCTCCAATAGCGTATATTAAAGTTGTTGCAGTTAAAAAGCTCGTAGTTGAATTTTGGATTTGGTTGGGTGGTCTTTCCTTAGGGATTGTACTGCTCGACTGAGTCTTTCCTTCTGGCGAACTATTGTGCTATTAATTTAGTGCGATAGGGAACCAGGACTTTTACTTTGAAAAAATTAGAGTGTTTAAAGCAGGCATACGCTTGAATACATTAGCATGGAATAATAAAATAGGACTTTGGTTTTATTTTGTTGGTTTTCGAGACTGAAGTAATGATTAATAGGGACAGTTGGGGGCATTAGTATTTGATCGTCAGAGGTGAAATTCTTGGATTGATCAAAGACTAACTTCTGCGAAAGCATTTGCCAAGGATGTTTTCA	380	ASV_279	MG979837.1	93.979	382	20	2	1	380	12	392	3.36e-159	575	Eukaryota	Fungi s.l.	Chytridiomycetes	Chytriomyces	Chytriomyces sp.	1.51316
ASV_322	0	0	0	0	0	0	16	13	17	12	0	0	0	0	0	0	0	0	0	0	AGCTCCAATAGCGTATATTAAAGTTGTTGCAGTTAAAAAGCTCGTAGTTGAATTTTGGACCTGGCTGGGTGGTCTTGCCGCAAGGTAAGCACTGCCTCTGGTCGGGTCTTTCCTTCTGGGGAACCTGTGTGCCCTTAATTGAGTGCGCAGGGGATCCAGGACTTTTACTTTGAAAAAATTAGAGTGTTTAAAGCAGGCTTCTCGCTTGAATACATTAGCATGGAATAATAGAATAGGACTTTTGGTTCTATTTTGTTGGTTTCTAGGACCGAAGTAATGATTAATAGGGATAGTTGGGGGCATTAGTATTTAATTGTCAGAGGTGAAATTCTTGGATTTATGAAAGACTAACTTCTGCGAAAGCATTTGCCAAGGATGTTTTCA	384	ASV_322	HQ901748.1	99.479	384	0	2	1	384	491	872	0	697	Eukaryota	Fungi s.l.	Chytridiomycetes	Fimicolochytrium	Fimicolochytrium alabamae	1.8151
ASV_418	0	0	0	0	0	12	18	14	41	18	0	0	0	0	0	0	0	0	0	0	AGCTCCAATAGCGTATATTAAAGTTGTTGCAGTTAAAAAGCTCGTAGTTGAATTTTGGACCTGGCTGGGTGGTCTTGCCGAAAGGTAAGCACTGCCTCTGGTCGGGTCTTTCCTTCTGGGGAACCTGCGTGCGCTTAACTGTGTGCGTAGGGGATCCAGGACTTTTACTTTGAAAAAATTAGAGTGTTTAAAGCAGGCTTCTCGCTTGAATACATTAGCATGGAATAATAGAATAGGACTTTTGGTTCTATTTTGTTGGTTTCTAGGACCGAAGTAATGATTAATAGGGATAGTTGGGGGCATTAGTATTTAATTGTCAGAGGTGAAATTCTTGGATTTATGAAAGACTAACTTCTGCGAAAGCATTTGCCAAGGATGTTTTCA	384	ASV_418	HQ901748.1	97.917	384	6	2	1	384	491	872	0	664	Eukaryota	Fungi s.l.	Chytridiomycetes	Fimicolochytrium	Fimicolochytrium alabamae	1.72917
ASV_282	0	0	16	20	0	0	0	20	16	22	0	0	0	0	0	0	0	0	0	0	AGCTCCAATAGCGTATATTAAAGTTGTTGCAGTTAAAAAGCTCGTAGTTGAATTTTGGACCTGGCTGGGTGGTCTTGCCGAAAGGTTAGCACTGCTCTGGTTGGGTCTTTCCTTCTGGGGAACTTGTGTGCTCTTAATTGTGGTGCGCAAGGGATCCAGGACTTTTACTTTGAAAAAATTAGAGTGTTTAAAGCAGGCTTACGCTTGAATACATTAGCATGGAATAATAGAATAGGACTTTGGTTCTATTTTGTTGGTTTCTAGGACCGAAGTAATGATTAATAGGGATAGTTGGGGGCATTAGTATTTAATTGTCAGAGGTGAAATTCTTGGATTTATGAAAGACTAACTTCTGCGAAAGCATTTGCCAAGGATGTTTTCA	382	ASV_282	AH009023.2	100	382	0	0	1	382	562	943	0	706	Eukaryota	Fungi s.l.	Chytridiomycetes	Geranomyces	Geranomyces variabilis	1.84817
ASV_454	0	0	0	0	0	0	0	20	0	12	0	0	0	0	0	0	0	0	0	0	AGCTCCAATAGCGTATATTAAAGTTGTTGCAGTTAAAAAGCTCGTAGTTGAATTTTGGACCTGGCTGGGTGGTCTTGCCGCAAGGTAAGCACTGCTCTGGTCGGGTCTTTCCTTCTGGGGAACCTGCGTGCGCTTAATTGAGTGCGCAGGGGATCCAGGACTTTTACTTTGAAAAAATTAGAGTGTTTAAAGCAGGCATTCGCTTGAATACATTAGCATGGAATAATAGAATAGGACTTTGGTTCTATTTTGTTGGTTTCTAGGACCGAAGTAATGATTAATAGGGATAGTTGGGGGCATTAGTATTTAATTGTCAGAGGTGAAATTCTTGGATTTATGAAAGACTAACTTCTGCGAAAGCATTTGCCAAGGATGTTTTCA	381	ASV_454	MT730935.1	100	381	0	0	1	381	568	948	0	704	Eukaryota	Fungi s.l.	Chytridiomycetes	Kochiomyces	Kochiomyces sp.	1.84777
ASV_618	14	16	0	0	0	0	0	0	0	0	0	0	0	0	0	0	0	0	0	0	AGCTCCAATAGCGTATTTGCAAGTTGTTGCAGTTAAAAAGCTCGTAGTTGGCCTTTGGATCTGGCCGGGCGGTTTGGTCGCAAGATCAACACTGCTCTGGTTGGATCTTTCCTTCTGGGGAACTAGCGTGCTCTTTACTGAGTGCGTTAGGGATCCAGGACTGTTACTTTGAAAAAATTAGAGTGTTTAAAACAGGCTTATGCTTGAATACATTAGCATGGAATAACGGAATAGGACTTTGTTTCTATTTTGTTGGTTTTCAGAAACGAAGTAATGATTAATAGGGACAGTTGGGGGCATTAGTATTCTATAGTCAGAGGTGAAATTCTTGGATTTATAGAAGACTAACTTCTGCGAAAGCATTTGCCAAGGATGTTTTCA	381	ASV_618	EF432822.2	92.388	381	29	0	1	381	545	925	9.5e-150	544	Eukaryota	Fungi s.l.	Chytridiomycetes	Maunachytrium	Maunachytrium keaense	1.42782
ASV_917	0	0	0	0	0	0	0	0	0	0	14	12	0	0	0	0	0	0	0	0	AGCTCCAATAGCGTATATTCAAGTTGTTGCAGTTAAAAAGCTCGTAGTTGAATTTTGGGTCCGATCGAGTGGTTTAGCCGCAAGGTTAACACTGCTTTCGTGTCGGACCCCTCCTTCTAGGGAACTAGCGTCCTCTTTACTGAGTGCGTTAGGGATCTAGAACTGTTACTTTGAAAAAATTAGAGTGTTTAAAACAGGCATTTTGCTTGAATACATTAGCATGGAATAACGGAATAGGACTTTGTTTCTATTTTGTTGGTTTTTAGGAACGAAGTAATGATTAATAGGGATAGTTGGGGGCATTAGTATTCCATTGTCAGAGGTGAAATTCTTGGATTTATGAAAGACTAACTTCTGCGAAAGCATTTGCCAAGGATGTTTTCA	384	ASV_917	OQ702922.1	95.312	384	15	3	1	384	568	948	1.21e-168	606	Eukaryota	Fungi s.l.	Chytridiomycetes	NA	Lobulomycetales sp.	1.57812
ASV_278	16	30	34	39	20	0	0	0	0	0	0	0	0	0	0	0	0	0	0	0	AGCTCCAATAGCGTATATTAAAGTTGTTGCAGTTAAAAAGCTCGTAGTTGAATATTAGGCTTGGCTGAGGTGGTCTTGCTTCACAGTAAGTACTGCTTCTGGCTGAGTCTTTCCTTCTGGAAAACATAGGTGTTCTTAATTGAGTGCTTATGGGATCCAGGACTTTTACTTTGAAAAAATTAGAGTGTTTAAAGCAGGCATTTGCTTGAATACATTAGCATGGAATAATAGAACAGGACCTCAGTTCTGTTTCTGTTGGTTTTCGGAACCGAGGTAATGATTAATAGGGACAGTTGGGGGCATTAGTACTGCAGTGTCAGAGGTGAAATTCTTGGATTTCTGCAAGACTAACTTATGCGAAAGCATTTGCCAAGGATGTTTTCA	384	ASV_278	LC761291.1	91.948	385	27	4	1	384	507	888	1.6e-147	536	Eukaryota	Fungi s.l.	Chytridiomycetes	NA	Mesochytriales sp. 1-HN-2023	1.39583
ASV_43	99	138	203	191	142	20	14	22	16	22	17	22	32	28	26	0	0	19	17	15	AGCTCCAATAGCGTATATTAAAGTTGTTGCAGTTAAAAAGCTCGTAGTTGAATTTTGGACTTGGCTGGGCGGTCTTTGCGAATGCATAGCACTTCTCTGGCTGAGTCTTTCCTTCTGGCGAACTATTGTGCTATTTATTTAGTGCGATAGGGAACCAGGACTTTTACTTTGAAAAAATTAGAGTGTTTAAAGCAGGCTTACGCTTGAATACATTAGCATGGAATAATAAAATAGGACTTTTGGTTTTATTTTGTTGGTTTTCGAAACCAAAGTAATGATTAATAGGGATAGTTGGGGGCATTACTATTGAGCCGTCAGAGGTGAAATTCTTGGATTGGCTCAAGAGTAACTACTGCGAAAGCATTTGCCAAGGATGTTTTCA	382	ASV_43	OQ702817.1	97.382	382	9	1	1	382	397	777	0	649	Eukaryota	Fungi s.l.	Chytridiomycetes	NA	Rhizophydiales sp.	1.69895
ASV_98	62	81	115	120	84	0	0	0	0	0	0	0	0	0	0	0	0	0	0	0	AGCTCCAATAGCGTATATTAAAGTTGTTGCAGTTAAAAAGCTCGTAGTTGAATTTTGGACTTGGCTGGGCGGTCTTTGCGAATGCATAGCACTTCTCTGGCTGAGTCTTTCCTTCTGGCGAACTATTGTGCTATTTATTTAGTGCGATAGGGAACCAGGACTTTTACTTTGAAAAAATTAGAGTGTTTAAAGCAGGCTTACGCTTGAATACATTAGCATGGAATAATAAAATAGGACTTTTGGTTTTATTTTGTTGGTTTTCGAAACCAAAGTAATGATTAATAGGGATAGTTGGGGGCATTACTATTGAGTCGTCAGAGGTGAAATTCTTGGATTGACTCAAGAGTAACTACTGCGAAAGCATTTGCCAAGGATGTTTTCA	382	ASV_98	OQ702817.1	96.859	382	11	1	1	382	397	777	4.25e-178	638	Eukaryota	Fungi s.l.	Chytridiomycetes	NA	Rhizophydiales sp.	1.67016
ASV_239	25	17	25	18	0	0	0	0	0	0	0	0	15	0	0	0	0	27	0	0	AGCTCCAATAGCGTATATTAAAGTTGTTGCAGTTAAAAAGCTCGTAGTTGAACCTCGGGCCAGGGAAATGGGTCGCCTTCGGGTTGTACTCTTTTCTCTGGTCTTCCTTCTAGCGAACTATTGTGCCATTCATTTGGTGCGATAGGGAACTAGGACTTTTACTTTGAAAAAATTAGAGTGTTTAAAGCAGGCAATCGCTTGAATACATTAGCATGGAATAATAAAATAGGACTTTGGTTTTATTTTGTTGGTTTTCAAGACCAGAGTAATGATTAATAGGGACAGTTGGGGGCATTAGTATTTAGCCGTCAGAGGTGAAATTCTTGGATTGGCTAAAGACTAACTTCTGCGAAAGCATTTGCCAAGGATGTTTTCA	376	ASV_239	OQ702855.1	93.122	378	24	2	1	376	591	968	1.56e-152	553	Eukaryota	Fungi s.l.	Chytridiomycetes	NA	Rhizophydiales sp.	1.47074
ASV_262	26	23	35	28	26	0	0	0	0	0	0	0	0	0	0	0	0	0	0	0	AGCTCCAATAGCGTATATTAAAGTTGTTGCAGTTAAAAAGCTCGTAGTTGAATTTTGGACTTGGCTGGGTGGTCTTTGCGAATGCATAGCACTGCTCTGGCTGAGTCTTTCCTTCTGGCGAACTATTGTGCTATTTATTTAGTGCGATTGGGAACCAGGACTTTTACTTTGAAAAAATTAGAGTGTTTAAAGCAGGCTTACGCTTGAATACATTAGCATGGAATAATAAAATAGGACTTTTGGTTTTATTTTGTTGGTTTTCGAAACCAAAGTAATGATTAATAGGGATAGTTGGGGGCATTACTATTGAGCCGTCAGAGGTGAAATTCTTGGATTGGCTCAAGAGTAACTACTGCGAAAGCATTTGCCAAGGATGTTTTCA	382	ASV_262	OQ702817.1	96.597	382	12	1	1	382	397	777	1.98e-176	632	Eukaryota	Fungi s.l.	Chytridiomycetes	NA	Rhizophydiales sp.	1.65445
ASV_288	21	20	25	31	21	0	0	0	0	0	0	0	0	0	0	0	0	0	0	0	AGCTCCAATAGCGTATATTAAAGTTGTTGCAGTTAAAAAGCTCGTAGTTGAATTTTGGGTTTGATCGATTGGTCTAGTCGCAAGATTGGTACTCGTTGGTCGAATCTTTCCTTCTGGCGAACTATTGTGCTATTAATTTAGTGTGATAGGGATCCAGGACTTTTACTTTGAAAAAATTAGAGTGTTTAAAGCAGGCTTACGCTTGAATACATTAGCATGGAATAATAGAATAGGACTTTGGTTCTATTTTGTTGGTTTCTAGGACCGAAGTAATGATTAATAGGGATAGTTGGGGGCATTAGTATTTAATTGTCAGAGGTGAAATTCTTGGATTTATGAAAGACTAACTTCTGCGAAAGCATTTGCCAAGGATGTTTTCA	380	ASV_288	OQ702900.1	98.158	380	7	0	1	380	566	945	0	664	Eukaryota	Fungi s.l.	Chytridiomycetes	NA	Rhizophydiales sp.	1.74737
ASV_315	0	22	24	19	17	0	0	0	0	0	0	0	0	0	0	0	0	0	0	0	AGCTCCAATAGCGTATATTAAAGTTGTTGCAGTTAAAAAGCTCGTAGTTGAATTTTGGGTTTGATCAAATGGTCTTGTCGCAAGATAAGTACTAGTTGGTCGAATCTTTCCTTCTGGCGAACTATTGTGCTATTAATTTAGTGTGATAGGGATCCAGGACTTTTACTTTGAAAAAATTAGAGTGTTTAAAGCAGGCTTACGCTTGAATACATTAGCATGGAATAATAGAATAGGACTTTGGTTCTATTTTGTTGGTTTCTAGGACCGAAGTAATGATTAATAGGGATAGTTGGGGGCATTAGTATTTAATTGTCAGAGGTGAAATTCTTGGATTTATGAAAGACTAACTTCTGCGAAAGCATTTGCCAAGGATGTTTTCA	380	ASV_315	OQ702900.1	97.895	380	8	0	1	380	566	945	0	658	Eukaryota	Fungi s.l.	Chytridiomycetes	NA	Rhizophydiales sp.	1.73158
ASV_403	18	17	0	0	20	0	0	0	0	0	0	0	0	0	0	0	0	0	0	0	AGCTCCAATAGCGTATATTAAAGTTGTTGCAGTTAAAAAGCTCGTAGTTGAATTTTGGACTTGGCTGGGCGGTCTTTGCGAATGCATAGCACTACTCTGGCTGAGTCTTTCCTTCTGGCGAACTATTGTGCTATTTATTTAGTGCGATTGGGAACCAGGACTTTTACTTTGAAAAAATTAGAGTGTTTAAAGCAGGCTTACGCTTGAATACATTAGCATGGAATAATAAAATAGGACTTTTGGTTTTATTTTGTTGGTTTTCGAAACCAAAGTAATGATTAATAGGGATAGTTGGGGGCATTACTATTGAGCCGTCAGAGGTGAAATTCTTGGATTGGCTCAAGAGTAACTACTGCGAAAGCATTTGCCAAGGATGTTTTCA	382	ASV_403	OQ702817.1	96.859	382	11	1	1	382	397	777	4.25e-178	638	Eukaryota	Fungi s.l.	Chytridiomycetes	NA	Rhizophydiales sp.	1.67016
ASV_473	14	0	17	16	0	0	0	0	0	0	0	0	0	0	0	0	0	0	0	0	AGCTCCAATAGCGTATATTAAAGTTGTTGCAGTTAAAAAGCTCGTAGTTGAATTTTGGACTTGGCTGGGAGGTCTTTGCGAATGCATAGCACTTTTCGGCTGAGTCTTTCCTTCTGGCGAACTATTGTGCTATTTACTTAGTGCGATTGGGAACCAGGACTTTTACTTTGAAAAAATTAGAGTGTTTAAAGCAGGCTTACGCTTGAATACATTAGCATGGAATAATAAAATAGGACTTTTGGTTTTATTTTGTTGGTTTTCGAAACCAAAGTAATGATTAATAGGGATAGTTGGGGGCATTACTATTGAGCCGTCAGAGGTGAAATTCTTGGATTGGCTCAAGAGTAACTACTGCGAAAGCATTTGCCAAGGATGTTTTCA	381	ASV_473	OQ702817.1	96.073	382	13	2	1	381	397	777	4.27e-173	621	Eukaryota	Fungi s.l.	Chytridiomycetes	NA	Rhizophydiales sp.	1.62992
ASV_491	0	0	0	0	0	0	0	0	0	0	0	0	0	0	0	0	0	24	12	12	AGCTCCAATAGCGTATATTAAAGTTGTTGCAGTTAAAAAGCTCGTAGTTGAATTTTGGACTTGGCTGGGCGGTCTCTTCATTGAAGAGCACTTCTCTGGCTGAGTCTTTCCTTCTGGCGAACTATTGTGCTATTCATTTAGTGCGGTAGGGAACCAGGACTTTTACTTTGAAAAAATTAGAGTGTTTAAAGCAGGCTTACGCTTGAATACATTAGCATGGAATAATAAAATAGGACTTTGGTTTTATTTTGTTGGTTTTCGAAACCGAAGTAATGATTAATAGGGATAGTTGGGGACATTAGTATTAAGTCGTCAGAGGTGAAATTCTTGGATTGACTTAAGACTAACTTCTGCGAAAGCATTTGTCAAGGATGTTTTCA	380	ASV_491	OL869010.1	95	380	19	0	1	380	514	893	7.17e-166	597	Eukaryota	Fungi s.l.	Chytridiomycetes	NA	Rhizophydiales sp.	1.57105
ASV_594	0	15	0	0	16	0	0	0	0	0	0	0	0	0	0	0	0	0	0	0	AGCTCCAATAGCGTATATTAAAGTTGTTGCAGTTAAAAAGCTCGTAGTTGAATTTTGGACTTGGCTGGGAGGTCTTTGCGAATGCATAGCACTTCTTTGGCTGAGTCTTTCCTTCTGGCGAACTATTGTGCTATTTACTTAGTGCGATTGGGAACCAGGACTTTTACTTTGAAAAAATTAGAGTGTTTAAAGCAGGCTTACGCTTGAATACATTAGCATGGAATAATAAAATAGGACTTTTGGTTTTATTTTGTTGGTTTTCGAAACCAAAGTAATGATTAATAGGGATAGTTGGGGGCATTACTATTGAGCCGTCAGAGGTGAAATTCTTGGATTGGCTCAAGAGTAACTACTGCGAAAGCATTTGCCAAGGATGTTTTCA	382	ASV_594	OQ702817.1	96.335	382	13	1	1	382	397	777	9.2e-175	627	Eukaryota	Fungi s.l.	Chytridiomycetes	NA	Rhizophydiales sp.	1.64136
ASV_686	0	0	0	0	0	0	0	14	0	0	0	0	0	0	0	0	0	0	0	0	AGCTCCAATAGCGTATATTAAAGTTGTTGCAGTTAAAAAGCTCGTAGTTGAATTTTGGGTTTGATTGTTGGGTCTTGTCGTAAGATAGGTACCTAACGGTCGAACCTTTCCTTCTGGCGAACTATTGTGCTATTAATTTAGTGTGATAGGGATCCAGGACTTTTACTTTGAAAAAATTAGAGTGTTTAAAGCAGGCTTACGCTTGAATACATTAGCATGGAATAATAGAATAGGACTTTGGTTCTATTTTGTTGGTTTCTAGGACCGAAGTAATGATTAATAGGGATAGTTGGGGGCATTAGTATTTAATTGTCAGAGGTGAAATTCTTGGATTTATGAAAGACTAACTTCTGCGAAAGCATTTGCCAAGGATGTTTTCA	380	ASV_686	OQ702900.1	96.579	380	13	0	1	380	566	945	7.07e-176	630	Eukaryota	Fungi s.l.	Chytridiomycetes	NA	Rhizophydiales sp.	1.65789
ASV_695	0	0	12	0	0	0	0	0	0	0	0	0	0	0	0	0	0	0	0	0	AGCTCCAATAGCGTATATTAAAGTTGTTGCAGTTAAAAAGCTCGTAGTTGAATTTTGGACTTGGCTGGGCGGTCTTTGCGAATGCATAGCACTACTCTGGCTGAGTCTTTCCTTCTGGCGAACTATCGTGCTATTTATTTAGTGCGATAGGGAACCAGGACTTTTACTTTGAAAAAATTAGAGTGTTTAAAGCAGGCTTACGCTTGAATACATTAGCATGGAATAATAAAATAGGACTTTTGGTTTTATTTTGTTGGTTTTCGAAACCAAAGTAATGATTAATAGGGATAGTTGGGGGCATTACTATTGAGCCGTCAGAGGTGAAATTCTTGGATTGGCTCAAGAGTAACTACTGCGAAAGCATTTGCCAAGGATGTTTTCA	382	ASV_695	OQ702817.1	97.382	382	9	1	1	382	397	777	0	649	Eukaryota	Fungi s.l.	Chytridiomycetes	NA	Rhizophydiales sp.	1.69895
ASV_162	0	0	0	0	0	21	20	25	56	24	19	15	23	27	18	0	0	0	22	20	AGCTCCAATAGCGTATATTAAAGTTGTTGCAGTTAAAAAGCTCGTAGTTGAATTTTGGGTTTGGTTAAACGGTCTTTTCGTATGAATTGTACTGTTATGATCGAATCTTTCCTTCTGGCAAACTATAGTGATATTCATTTATTGCTATAGGGAACCAGGACTTTTACTTTGAAAAAATTAGAGTGTTTAAAGCAGGCTTACGCTTGAATACATTAGCATGGAATAATAAAATAGGACTTTGGTTTTATTTTGTTGGTTTTCAAGACCGAAGTAATGATTAATAGGGTCAGTTGGGGACATTAGTATTTATTCGTCAGAGGTGAAATTCTTGGATTGAATAAAGACTAACTTCTGCGAAAGCATTTGTCAAGGATGTTTTCA	381	ASV_162	MT730691.1	100	381	0	0	1	381	566	946	0	704	Eukaryota	Fungi s.l.	Chytridiomycetes	Operculomyces	Operculomyces laminatus	1.84777
ASV_424	0	0	0	0	0	0	0	0	0	0	0	0	0	0	0	0	0	16	0	0	AGCTCCAATAGCGTATATTAAAGTTGTTGCAGTTAAAAAGCTCGTAGTTGAACTTTGGGTTCGGCTGGATGGTCTCCTTAGGGTAGCACTATTCGGCTGAATCTTTCCTTCTGGCAAACTATGGTGCTCTTCATTGAGTGCTATAGGGAACCAGGACTTTTACTTTGAAAAAATTAGAGTGTTTAAAGCAGGCTTACGCTTGAATACATTAGCATGGAATAATAAAATAGGACTTTGGTTTTATTTTGTTGGTTTTCAAGACCGAAGTAATGATTAATAGGGATAGTTGGGGGCATTAGTATTTAGCCGTCAGAGGTGAAATTCTTGGATTGGCTAAAGACTAACTTCTGCGAAAGCATTTGCCAAGGATGTTTTCA	377	ASV_424	MT730751.1	99.469	377	2	0	1	377	567	943	0	686	Eukaryota	Fungi s.l.	Chytridiomycetes	Protrudomyces	Protrudomyces sp.	1.81963
ASV_321	0	0	0	0	0	14	0	12	0	13	0	20	16	0	31	0	0	0	0	0	AGCTCCAATAGCGTATATTAAAGTTGTTGCAGTTAAAAAGCTCGTAGTTGAATTTTGGGCCTGGCTGGGTGGTCTTGCCGCAAGGTAAGCACTGCTCTGGTCGGGTCTTTCCTTCTGGGGAGCCAATGTGCTCTTAATTGAGTGCGTTGGGGATCCAGGACTTTTACTTTGAAAAAATTAGAGTGTTTAAAGCAGGCTTACGCTTGAATACATTAGCATGGAATAATAGAATAGGACTTTGGTTCTATTTTGTTGGTTTCTAGGACCGAAGTAATGATTAATAGGGATAGTTGGGGGCATTAGTATTTAATTGTCAGAGGTGAAATTCTTGGATTTATGAAAGACTAACTTCTGCGAAAGCATTTGCCAAGGATGTTTTCA	381	ASV_321	KY020808.1	99.213	381	3	0	1	381	19	399	0	688	Eukaryota	Fungi s.l.	Chytridiomycetes	Rhizophlyctis	Rhizophlyctis rosea	1.80577
ASV_552	0	0	0	0	0	0	0	30	0	0	0	13	15	0	0	0	0	0	0	0	AGCTCCAATAGCGTATATTAAAGTTGTTGCAGTTAAAAAGCTCGTAGTTGAATTTTGGGCCTGGCTGGGTGGTCTTGCCGAAAGGTAAGCACTGCTCTGGTCGGGTCTTTCCTTCTGGGGAACCAGCGTGCTCTTAACTGAGTGCGTTGGGGATCCAGGACTTTTACTTTGAAAAAATTAGAGTGTTTAAAGCAGGCTTACGCTTGAATACATTAGCATGGAATAATAGAATAGGACTTTGGTTCTATTTTGTTGGTTTCTAGGACCGAAGTAATGATTAATAGGGATAGTTGGGGGCATTAGTATTTAATTGTCAGAGGTGAAATTCTTGGATTTATGAAAGACTAACTTCTGCGAAAGCATTTGCCAAGGATGTTTTCA	381	ASV_552	AH009028.2	100	381	0	0	1	381	523	903	0	704	Eukaryota	Fungi s.l.	Chytridiomycetes	Rhizophlyctis	Rhizophlyctis rosea	1.84777
ASV_604	0	0	0	0	0	0	0	15	14	14	0	0	0	0	0	0	0	0	0	0	AGCTCCAATAGCGTATATTAAAGTTGTTGCAGTTAAAAAGCTCGTAGTTGAATCTTGGGCCTGGCTGGGTGGTCTTGCCGAAAGGTAAGTACTGCTTTGGTCGGGTCTTTCCTTCTAGGGAACTAGCGTGCCCTTAACTGGGTGCGTTAGGGATCTAGGACTTTTACTTTGAAAAAATTAGAGTGTTTAAAGCAGGCTTCTCGCTTGAATACATTAGCATGGAATAATAGAATAGGACTTTTGGTTCTATTTTGTTGGTTTCTAGGACCGAAGTAATGATTAATAGGGATAGTTGGGGGCATTAGTATTTAATTGTCAGAGGTGAAATTCTTGGATTTATGAAAGACTAACTTCTGCGAAAGCATTTGCCAAGGATGTTTTCA	383	ASV_604	AH009028.2	96.867	383	10	2	1	383	523	903	1.18e-178	640	Eukaryota	Fungi s.l.	Chytridiomycetes	Rhizophlyctis	Rhizophlyctis rosea	1.67102
ASV_992	0	0	0	0	0	0	0	0	0	0	0	0	0	0	0	0	0	0	0	14	AGCTCCAATAGCGTATATTAAAGTTGTTGCAGTTAAAAAGCTCGTAGTTGAATTTTGGACCTGGCCGGGCGGTCTTGCCGAAAGGTAAGCACTGCTCTTGGTCGGGTCTTTCCTTCTGGGGAACCAGTGTGCTCTTAATTGAGTGCACTGGGGATCCAGGACTTTTACTTTGAAAAAATTAGAGTGTTTAAAGCAGGCTTACGCTTGAATACATTAGCATGGAATAATAGAATAGGACTTTGGTTCTATTTTGTTGGTTTCTAGGACCGAAGTAATGATTAATAGGGATAGTTGGGGGCATTAGTATTTAATTGTCAGAGGTGAAATTCTTGGATTTATGAAAGACTAACTTCTGCGAAAGCATTTGCCAAGGATGTTTTCA	382	ASV_992	MF576098.1	98.695	383	3	2	1	382	500	881	0	678	Eukaryota	Fungi s.l.	Chytridiomycetes	Spizellomyces	Spizellomyces lactosolyticus	1.77487
ASV_157	34	45	104	34	36	0	0	0	0	0	0	0	0	0	0	0	0	0	0	0	AGCTCCAATAGCGTATATTAAAGTTGTTGCAGTTAAAAAGCTCGTAGTTGAATTTTGGACCTGGCTGGGTGGTCTTGCCGCAAGGTTAGCACTGCTCTGGTCGGGTCTTTCCTTCTGGGGAACCTGTGTGCTCTTAATTGAGTGCGCAGGGGAGCCAGGACTTTTACTTTGAAAAAATTAGAGTGTTTAAAGCAGGCTTACGCCTGAATACATTAGCATGGAATAATAGAATAGGACTTTGGTTCTATTTTGTTGGTTTCTAGGACCGAAGTAATGATTAATAGGGATAGTTGGGGGCATTAGTATTTAATTGTCAGAGGTGAAATTCTTGGATTTATGAAAGACTAACTTCTGCGAAAGCATTTGCCAAGGATGTTTTCA	381	ASV_157	NG_061113.1	98.95	381	4	0	1	381	491	871	0	682	Eukaryota	Fungi s.l.	Chytridiomycetes	Thoreauomyces	Thoreauomyces humboldtii	1.79003
ASV_393	0	0	0	0	0	18	0	33	17	30	0	0	0	0	0	0	0	0	0	0	AGCTCCAATAGCGTATATTAAAGTTGTTGCAGTTAAAAAGCTCGTAGTTGAATTTTGGACCGGGCTGGGTGGTCTTGCCGCAAGGTAAGCACTGCTCTGGTCTGGTCTTTCTTTCTGGAGCTCTTGCGTGCTCTTAATTGAGTGCGCAAGGTGATCCAGGACTTTTACTTTGAAAAAATTAGAGTGTTTAAAGCAGGCTTACGCTTGAATACATTAGCATGGAATAATAGAATAGGACTTTGGTTCTATTTTGTTGGTTTCTAGGACCGAAGTAATGATTAATAGGGATAGTTGGGGGCATTAGTATTTAATTGTCAGAGGTGAAATTCTTGGATTTATGAAAGACTAACTTCTGCGAAAGCATTTGCCAAGGATGTTTTCA	382	ASV_393	NG_061113.1	97.12	382	10	1	1	382	491	871	9.13e-180	643	Eukaryota	Fungi s.l.	Chytridiomycetes	Thoreauomyces	Thoreauomyces humboldtii	1.68325
ASV_494	0	0	0	0	0	0	0	28	0	0	0	0	0	0	0	0	0	0	0	0	AGCTCCAATAGCGTATATTAAAGTTGTTGCAGTTAAAAAGCTCGTAGTTGAATTTTGGACCGGGCTGGGTGGTCTTGCCGCAAGGTAAGCACTGCTCTGGTCTGGTCTTTCTTTCTGGAGCTCTTGCGTGCTCTTAATTGAGTGCGCAAGCTGATCCAGGACTTTTACTTTGAAAAAATTAGAGTGTTTAAAGCAGGCTTACGCTTGAATACATTAGCATGGAATAATAGAATAGGACTTTGGTTCTATTTTGTTGGTTTCTAGGACCGAAGTAATGATTAATAGGGATAGTTGGGGGCATTAGTATTTAATTGTCAGAGGTGAAATTCTTGGATTTATGAAAGACTAACTTCTGCGAAAGCATTTGCCAAGGATGTTTTCA	382	ASV_494	NG_061113.1	96.859	382	11	1	1	382	491	871	4.25e-178	638	Eukaryota	Fungi s.l.	Chytridiomycetes	Thoreauomyces	Thoreauomyces humboldtii	1.67016
ASV_685	0	0	0	0	0	0	0	16	0	0	0	0	0	0	0	0	0	0	0	0	AGCTCCAATAGCGTATATTAAAGTTGTTGCAGTTAAAAAGCTCGTAGTTGAATTTTGGACCTGGCTGGGTGGTCTTGCCGCAAGGTAAGCACTGCTCTGGTCGGGTCTTTCTTTCTGGAGCTCTTGCGTGCTCTTAACTGAGTGCGCAAATTGATCCAGGACTTTTACTTTGAAAAAATTAGAGTGTTTAAAGCAGGCTTACGCTTGAATACATTAGCATGGAATAATAGAATAGGACTTTGGTTCTATTTTGTTGGTTTCTAGGACCGAAGTAATGATTAATAGGGATAGTTGGGGGCATTAGTATTTAATTGTCAGAGGTGAAATTCTTGGATTTATGAAAGACTAACTTCTGCGAAAGCATTTGCCAAGGATGTTTTCA	382	ASV_685	NG_061113.1	96.859	382	11	1	1	382	491	871	4.25e-178	638	Eukaryota	Fungi s.l.	Chytridiomycetes	Thoreauomyces	Thoreauomyces humboldtii	1.67016
ASV_717	0	0	0	0	0	0	0	13	0	0	0	0	0	0	0	0	0	0	0	0	AGCTCCAATAGCGTATATTAAAGTTGTTGCAGTTAAAAAGCTCGTAGTTGAATTTTGGACCTGGCTGGGTGGTCTTGCCGCAAGGTTAGCACTGCTCTGGTCGGGTCTTTCCTTCTGGGGAACCTGTGTGCTCTTAATTGAGTGCGCAGGGGAGCCAGGACTTTTACTTTGAAAAAATTAGAGTGTTTAAAGCAGGCTTACGCTTGAATACATTAGCATGGAATAATAGAATAGGACTTTGGTTCTATTTTGTTGGTTTCTAGGACCGAAGTAATGATTAATAGGGATAGTTGGGGGCATTAGTATTTAATTGTCAGAGGTGAAATTCTTGGATTTATGAAAGACTAACTTCTGCGAAAGCATTTGCCAAGGATGTTTTCA	381	ASV_717	NG_061113.1	99.213	381	3	0	1	381	491	871	0	688	Eukaryota	Fungi s.l.	Chytridiomycetes	Thoreauomyces	Thoreauomyces humboldtii	1.80577
ASV_440	0	0	0	0	0	0	0	0	0	0	0	0	0	0	0	0	24	0	0	0	AGCTCCAATAGCGTATATTAAAGTTGTTGCAGTTAAAAAGCTCGTAGTTGAATTTTGGGCCGAGCCTGGTGGTCCGCCTAACAGCGTGCACTATTGGGTTTGGTCTTTCTTTCTGGGGCACCAGTCTGCTCTTCATCGGGTGGGCTGGGTATCCAGGACTTTTACTTTGAAAAAATTAGAGTGTTCAAAGCAGGCTTACGCTTGAATACATTAGCATGGAATAATAGAATAGGACTTTGGTTTTATTTTGTTGGTTTCTAGGACTGAAGTAATGATTAATAGGGATAGTTGGGGGCATTAGTATTTAATTGTCAGAGGTGAAATTCTTGGATTTATGAAAGACTAACTTCTGCGAAAGCATTTGCCAAGGATGTTTTCA	379	ASV_440	OQ702819.1	92.67	382	24	4	1	379	20	400	7.3e-151	547	Eukaryota	Fungi s.l.	Chytridiomycetes	Zygophlyctis	Zygophlyctis sp.	1.44327
ASV_755	0	0	13	12	0	0	0	0	0	0	0	0	0	0	0	0	0	0	0	0	AGCTCCAATAGCGTATATTAAAGTTGTTGCAGTTAAAAAGCTCGTAGTTGAATTTTGGATATGGCTGAGCGGTCTCGCTTAACGGCGGGTACTGCATCAGTTGTGTCTTTCCTTCTGGGTAGCCAGGATGTCCTTTACTGGATGTGCTGGGGAACCAGGACTTTTACTGTGAAAAAATTAGAGTGTTTAAAGCAGGCGTACGCTTGAATACATTAGCATGGAATAATAGAATAGGACTTTGGTTTTATTTTGTTGGTTTCTAAGACCAAAGTAATGATTAATAGGGATAGTTGGGGGCATTAGTATTTAATTGTCAGAGGTGAAATTCTTGGATTTATGAAAGACTAACTTCTGCGAAAGCATTTGCCAAGGATGTTTTCA	381	ASV_755	OQ702888.1	93.438	381	25	0	1	381	568	948	2.03e-156	566	Eukaryota	Fungi s.l.	Chytridiomycetes	Zygophlyctis	Zygophlyctis sp.	1.48556
ASV_1068	0	0	0	0	0	15	0	0	0	0	0	0	0	0	0	0	0	0	0	0	AGCTCCAATAGCGTATATTAAAGTTGTTGCAGTTAAAAAGCTCGTAGTTGAACCTTGGGCCTGGCTGGCCGGTCCGCCTCACCGCGTGTACTGGTCCGGCCGGGCCTTTCCTTCTGGGGAACCTCATGCCCTTCACTGGGCGTGTTGGGGAACCAGGACTTTTACTTTGAAAAAATTAGAGTGTTCAAAGCAGGCCTTTGCTCGAATACATTAGCATGGAATAATAGAATAGGACGTGTGGTTCTATTTTGTTGGTTTCTAGGACCGCCGTAATGATTAATAGGGATAGTCGGGGGCATCAGTATTCAATCGTCAGAGGTGAAATTCTTGGATTGATTGAAGACTAACTACTGCGAAAGCATTTGCCAAGGATGTTTTCA	380	ASV_1068	MT427737.1	100	380	0	0	1	380	507	886	0	702	Eukaryota	Fungi s.l.	Dothideomycetes	Cladosporium	Cladosporium perangustum	1.84737
ASV_404	0	0	0	0	0	0	0	0	0	0	0	0	0	24	19	0	0	0	0	0	AGCTCCAATAGCGTATATTAAAGTTGTTGCAGTTAAAAAGCTCGTAGTTGAAACTTGGGCCTGGCTGGCAGGTCCGCCTCACCGCGTGTACTTGTCCGGCCGGGCCTTTCCTTCTGGAGAACCTCATGCCCTTCACTGGGTGTGTTGGGGAACCAGGACTTTTACTTTGAAAAAATTAGAGTGTTCAAAGCAGGCCTTTGCTCGAATACGTTAGCATGGAATAATAGAATAGGACGTGCGGTCCTATTTTGTTGGTTTCTAGGACCGCCGTAATGATTAATAGGGACAGTCGGGGGCATCAGTATTCAATTGTCAGAGGTGAAATTCTTGGATTTATTGAAGACTAACTACTGCGAAAGCATTTGCCAAGGATGTTTTCA	380	ASV_404	MT649585.1	100	380	0	0	1	380	516	895	0	702	Eukaryota	Fungi s.l.	Dothideomycetes	Phoma	Phoma sp.	1.84737
ASV_847	0	0	0	0	0	0	0	0	25	0	0	0	0	0	0	0	0	0	0	0	AGCTCCAATAGCGTATATTAAAGTTGTTGCAGTTAAAAAGCTCGTAGTTGAAACTTGGGCCTGGCTGGCAGGTCCGCCTCACCGCGTGTACTTGTCCGGCCGGGCCTTTCCTTCTGGAGAACCTCATGCCCTTCACTGGGTGTGTTGGGGAACCAGGACTTTTACTTTGAAAAAATTAGAGTGTTCAAAGCAGGCCTTTGCTCGAATACGTTAGCATGGAATAATAGAATAGGACGTGCGGTTCTATTTTGTTGGTTTCTAGGACCGCCGTAATGATTAATAGGGACAGTCGGGGGCATCAGTATTCAATTGTCAGAGGTGAAATTCTTGGATTTATTGAAGACTAACTACTGCGAAAGCATTTGCCAAGGATGTTTTCA	380	ASV_847	MT649585.1	99.737	380	1	0	1	380	516	895	0	697	Eukaryota	Fungi s.l.	Dothideomycetes	Phoma	Phoma sp.	1.83421
ASV_428	0	0	0	0	0	0	0	0	0	0	0	17	0	25	0	0	0	0	0	0	AGCTCCAATAGCGTATATTAAAGTTGTTGCAGTTAAAAAGCTCGTAGTTGAAACTTGGGTCTGGCTGGCAGGTCCGCCTCACCGCGTGTACTTGTCCGGCCGGGCCTTCCTTCTGGAGAACCTCATGCCCTTCACTGGGCGTGTTGGGGACCAGGACTTTTACTTTGAAAAAATTAGAGTGTTCAAAGCAGGCCTTTGCTCGAATACGTTAGCATGGAATAATAGAATAGGACGTGCGGTCCTATTTTGTTGGTTTCTAGGACCGCCGTAATGATTAATAGGGACAGTCGGGGGCATCAGTATTCAATTGTCAGAGGTGAAATTCTTGGATTTATTGAAGACTAACTACTGCGAAAGCATTTGCCAAGGATGTTTTCA	378	ASV_428	MN982863.1	100	378	0	0	1	378	509	886	0	699	Eukaryota	Fungi s.l.	Dothideomycetes	Plenodomus	Plenodomus collinsoniae	1.84921
ASV_611	0	0	0	0	0	0	0	0	17	0	19	0	15	0	0	0	0	0	0	0	AGCTCCAATAGCGTATATTAAAGTTGTTGCAGTTAAAAAGCTCGTAGTTGAAACTTGGGTCTGGCTGGCAGGTCCGCCTCACCGCGTGTACTTGTCCGGCCGGGCCTTCCTTCTGGAGAACCTCATGCCCTTCACTGGGCGTGTTGGGGACCAGGACTTTTACTTTGAAAAAATTAGAGTGTTCAAAGCAGGCCTTTGCTCGAATACGTTAGCATGGAATAATAGAATAGGACGTGCGGTTCTATTTTGTTGGTTTCTAGGACCGCCGTAATGATTAATAGGGACAGTCGGGGGCATCAGTATTCAATTGTCAGAGGTGAAATTCTTGGATTTATTGAAGACTAACTACTGCGAAAGCATTTGCCAAGGATGTTTTCA	378	ASV_611	NG_070172.1	100	378	0	0	1	378	497	874	0	699	Eukaryota	Fungi s.l.	Dothideomycetes	Pyrenochaetopsis	Pyrenochaetopsis chromolaenae	1.84921
ASV_297	0	19	58	25	0	0	0	0	0	0	0	0	0	0	0	0	0	0	0	0	AGCTCCAATAGCGTATATTAAAGTTGTTGCAGTTAAAAAGCTCGTAGTTGAACCTTGGGTCTGGCTGGCCGGTCCGCCTCACCGCGTGCACTGGTCCGGCCGGACCTTTCCTTCTGGGGAATCCTATGGCCTTCACTGGCTGTAGGGGGAACCAGGACTTTTACTGTGAAAAAATTAGAGTGTTCAAAGCAGGCCTTTGCTCGGATACATTAGCATGGAATAATAGAATAGGACGTGTGGTTCTATTTTGTTGGTTTCTAGGACCGCCGTAATGATTAATAGGGATGGTCGGGGGCGTCAGTATTCGGCTGTCAGAGGTGAAATTCTTGGATTTGCTGAAGACTAACTACTGCGAAAGCATTCGCCAAGGATGTTTTCA	379	ASV_297	NG_061188.1	99.472	379	2	0	1	379	553	931	0	689	Eukaryota	Fungi s.l.	Eurotiomycetes	Polytolypa	Polytolypa hystricis	1.81794
ASV_337	0	0	0	0	0	0	0	0	0	0	0	61	31	0	0	0	0	0	0	0	AGCTCCAATAGCGTATATTAAAGTTGTTGCAGTTAAAAAGCTCGTAGTTGAATTTCTGATGGGAGCCATTGGTCTTTTCGCAAGAAATGTACTTGTGCGTTCCCATCCAATTTCTGCAATCGGGGCATGCTCTTAAGTGGGTGTGTTACGAGTGCAGAGCATTTACTTTGAAAAAATTAGAGTGTTCAAAGCAAACTTTTGTTTGAATATGTTAGCATGGAATAATGACATAGGACATCAGTTCTATTTTGTTGGTTTATAGGACTGGGGTAATGATTAATAGGGATAGTTGGGGGCATTAGTATTTAATTGTCAGAGGTGAAATTCTTGGATTTATGAAAGACTAACTTCTGCGAAAGCATTTGCCAGGGATGTTTTCA	380	ASV_337	MH559202.1	100	237	0	0	58	294	1	237	4.6e-118	438	Eukaryota	Fungi s.l.	Glomeromycetes	Glomus	Glomus sp.	1.15263
ASV_427	0	0	0	12	0	0	13	0	0	0	0	0	0	16	0	0	0	0	0	0	AGCTCCAATAGCGTATATTAAAGTTGTTGCAGTTAAAAAGCTCGTAGTTGAACCTTGGGCCTGGCTGGCCGGTCCGCCTCACCGCGTGCACTGGTCCGGCCGGGCCTTTCCTCCTGGGGAGCCGCATGCCCTTCACTGGGTGTGTCGGGGAACCAGGACTTTTACTTTGAAAAAATTAGAGTGTTCAAAGCAGGCCTATGCTCGAATACATTAGCATGGAATAATAGAATAGGACGTGTGGTTCTATTTTGTTGGTTTCTAGGACCGCCGTAATGATTAATAGGGATAGTCGGGGGCATCAGTATTCAATTGTCAGAGGTGAAATTCTTGGATTTATTGAAGACTAACTACTGCGAAAGCATTTGCCAAGGATGTTTTCA	380	ASV_427	MT482707.1	100	380	0	0	1	380	524	903	0	702	Eukaryota	Fungi s.l.	Leotiomycetes	Pseudeurotium	Pseudeurotium sp.	1.84737
ASV_724	0	0	0	0	0	0	0	0	0	0	0	0	0	0	15	0	0	0	0	0	AGCTCCAATAGCGTATATTAAAGTTGTTGCCGTTAAAAAGCTCGTAGTCGAACTTCGGTCCCTGTTGGTCGGTCCGCCTTCTTGGTGTGTACTTACTCAACGGGGACTTACCTCCTGGTGAGCTGCAATGCCCTTTACTGGGTGTTGTAGGGAACCAGGACGTTTACTTTGAAAAAATTAGAGTGTTCAAAGCAGGCCTACGCCCGAATACATTAGCATGGAATAATAGAATAGGACGCGCGTTCCCATTTTGTTGGTTTCTGAGATCGCCGTAATGATTAATAGGGATAGTTGGGGGCATTTGTATTCCGTCGTCAGAGGTGAAATTCTTGGATTGCCGGAAGACAAACTACTGCGAAAGCATTTGCCAAGGATGTTTTCA	382	ASV_724	AF101826.1	99.476	382	2	0	1	382	582	963	0	695	Eukaryota	Fungi s.l.	Microbotryomycetes	Bannozyma	Bannozyma yamatoana	1.81937
ASV_1220	0	12	0	0	0	0	0	0	0	0	0	0	0	0	0	0	0	0	0	0	AGCTCCAATAGCGTATATTAAAGTTGTTGCCGTTAAAAAGCTCGTAGTCGAACTTCGGTCCCTGTCGGTCGGTCCGCCTTCTTGGTGTGTACTTACTCGACGGGGACTTACCTCCTGGTGAGCTGTGATGTCCTTTACTGGGTGTCATAGGGAACCAGGACGTTTACTTTGAAAAAATTAGAGTGTTCAAAGCAGGCCTACGCCCGAATACATTAGCATGGAATAATAGAATAGGACGCGCGTTCCCATTTTGTTGGTTTCTGAGATCGCCGTAATGATTAATAGGGATAGTTGGGGGCATTCGTATTCCGTCGTCAGAGGTGAAATTCTTGGATTGCCGGAAGACGAACTATTGCGAAAGCATTTGCCAAGGATGTTTTCA	382	ASV_1220	MT248410.1	99.476	382	2	0	1	382	515	896	0	695	Eukaryota	Fungi s.l.	Microbotryomycetes	Camptobasidium	Camptobasidium gelus	1.81937
ASV_602	0	0	0	0	0	0	0	0	0	12	0	0	0	0	0	0	0	0	0	0	AGCTCCAATAGCGTATATTAAAGTTGTTGCCGTTAAAAAGCTCGTAGTCGAACTTCGGCGCCTGATGGCCGGTCCGCCTTCTTGGTGTGTACTTGCTCATCGGGCGCTTACCTCCTGGTGAACTCTGATGTCCTTTATTGGGTGTCAGAGCAAACCAGGACGTTTACTTTGAAAAAATTAGAGTGTTCAAAGCAGGCCTACGCCCGAATACATTAGCATGGAATAATAGAATAGGACGCGCGTTCCCATTTTGTTGGTTTCTGAGATCGCCGTAATGATTAATAGGGATAGTTGGGGGCATTTGTATTCCGTCGTCAGAGGTGAAATTCTTGGATTGCCGGAAGACAAACTACTGCGAAAGCATTTGCCAAGGATGTTTTCA	382	ASV_602	MK050406.1	100	382	0	0	1	382	571	952	0	706	Eukaryota	Fungi s.l.	Microbotryomycetes	Sporobolomyces	Sporobolomyces cellobiolyticus	1.84817
ASV_898	0	0	14	0	0	0	0	0	0	0	0	0	0	0	0	0	0	0	0	0	AGCTCCAATAGCGTATATTAAAGTTGTTGCCGTTAAAAAGCTCGTAGTCGAACTTCGGTCCCTGTTGGTCGGTCCGCCTTCTTGGTGTGTACTTACTCAACGGGGACTTACCTCCTGGTGAGCTGCCATGTCCTTTACTGGGTGTGGTAGGGAACCAGGACGTTTACTTTGAAAAAATTAGAGTGTTCAAAGCAGGCCTACGCCCGAATACATTAGCATGGAATAATAGAATAGGACGCGCGTTCCCATTTTGTTGGTTTCTGAGATCGCCGTAATGATTAATAGGGATAGTTGGGGGCATTTGTATTCCGTCGTCAGAGGTGAAATTCTTGGATTGCCGGAAGACAAACTACTGCGAAAGCATTTGCCAAGGATGTTTTCA	382	ASV_898	KJ708379.1	100	382	0	0	1	382	553	934	0	706	Eukaryota	Fungi s.l.	Microbotryomycetes	Udeniozyma	Udeniozyma ferulica	1.84817
ASV_309	0	0	0	0	0	0	0	0	0	0	0	0	0	0	0	0	16	12	22	18	AGCTCCAATAGCGTATATTAAAGTTGTTGCAGTTAAAAAGCTCGTAGTTGAATTTTAGGCCCGGTTGGACGGTCTGCTCTAGGGTTTGTACTGTCCTGACTGGGTCTTCCCTTCTGGTGAGCTGTCGTGTTGTTTACTCAGTGCGGCAGGGAACCAGGACTTTTACTTTGAAAAAATTAGAGTGTTTAAAGCAGGCATTCGCTTGAATACATTAGCATGGAATAATAGAATAGGACTTTGGTTCTATTTTGTTGGTTTCTAGGACCGAAGTAATGATTAATAGGGATAGTTGGGGGCATTAGTATTTAATTGTCAGAGGTGAAATTCTTGGATTTATGAAAGACTAACTTCTGCGAAAGCATTTGCCAAGGATGTTTTCA	380	ASV_309	JQ040248.1	99.737	380	1	0	1	380	514	893	0	697	Eukaryota	Fungi s.l.	Mortierellomycetes	Gamsiella	Gamsiella multidivaricata	1.83421
ASV_7	258	455	480	574	340	200	236	373	424	250	250	272	453	479	336	46	148	317	328	247	AGCTCCAATAGCGTATATTAAAGTTGTTGCAGTTAAAAAGCTCGTAGTTGAATTTTAGGCCTGGTTGGACGGTCTGCTCTAGGGTTTGTACTGTCCTGACTGGGTCTTACCTTCTGGTGAGCTGTCGTATTGTTTACTCAGTGCGGCAGGGAACCAGGACTTTTACTTTGAAAAAATTAGAGTGTTTAAAGCAGGCATTCGCTTGAATACATTAGCATGGAATAATAGAATAGGACTTTGGTTCTATTTTGTTGGTTTCTAGGACCGAAGTAATGATTAATAGGGATAGTTGGGGGCATTAGTATTTAATTGTCAGAGGTGAAATTCTTGGATTTATTAAAGACTAACTTCTGCGAAAGCATTTGCCAAGGATGTTTTCA	380	ASV_7	MH047197.1	100	380	0	0	1	380	548	927	0	702	Eukaryota	Fungi s.l.	Mortierellomycetes	Linnemannia	Linnemannia elongata	1.84737
ASV_63	0	40	41	55	36	0	22	36	41	0	0	29	44	60	37	0	30	96	101	68	AGCTCCAATAGCGTATATTAAAGTTGTTGCAGTTAAAAAGCTCGTAGTTGAATTTTAGGCCTGGTTGGACGGTCTGCTCTAGGGTTTGTACTGTCCTGACCGGGTCTTACCTTCTGGTGAGCTGTCGTATTGTTTACTCAGTGCGGCAGGGAACCAGGACTTTTACTTTGAAAAAATTAGAGTGTTTAAAGCAGGCATTCGCTTGAATACATTAGCATGGAATAATAGAATAGGACTTTGGTTCTATTTTGTTGGTTTCTAGGACCGAAGTAATGATTAATAGGGATAGTTGGGGGCATTAGTATTTAATTGTCAGAGGTGAAATTCTTGGATTTATTAAAGACTAACTTCTGCGAAAGCATTTGCCAAGGATGTTTTCA	380	ASV_63	MH047197.1	99.737	380	1	0	1	380	548	927	0	697	Eukaryota	Fungi s.l.	Mortierellomycetes	Linnemannia	Linnemannia elongata	1.83421
ASV_411	0	0	0	0	0	0	0	0	0	0	0	12	17	12	0	0	0	0	0	0	AGCTCCAATAGCGTATATTAAAGTTGTTGCAGTTAAAAAGCTCGTAGTTGAATTTTAGGCCCGGTTGGACGGTCTGCTCTAGGGTTTGTACTGTCCTGACTGGGTCTTACCTTCTGGTGAGCTGTCGTGTTGTTTACTCAGCGCGGCAGGGAACCAGGACATTTACTTTGAAAAAATTAGAGTGTTTAAAGCAGGCATTCGCTTGAATACATTAGCATGGAATAATAGAATAGGACTTTGGTTCTATTTTGTTGGTTTCTAGGACCGAAGTAATGATTAATAGGGATAGTTGGGGGCATTAGTATTTAATTGTCAGAGGTGAAATTCTTGGATTTATGAAAGACTAACTTCTGCGAAAGCATTTGCCAAGGATGTTTTCA	380	ASV_411	HQ667463.1	99.737	380	1	0	1	380	495	874	0	697	Eukaryota	Fungi s.l.	Mortierellomycetes	Mortierella	Mortierella polygonia	1.83421
ASV_861	0	0	0	0	0	0	0	0	0	0	18	0	0	0	0	0	0	0	0	0	AGCTCCAATAGCGTATATTAAAGTTGTTGCAGTTAAAAAGCTCGTAGTTGAATTTTAGGCCCGGTTGGACGGTCTGCTCTAGGGTTTGTACTGTCCTGACTGGGTCTTACCTTCTGGTGAGCTGTCGTGTTGTTTACTCAGCGCGGCAGGGAACCAGGACATTTACCTTGAAAAAATTAGAGTGTTTAAAGCAGGCATACGCTTGAATACATTAGCATGGAATAATAGAATAGGACTTTGGTTCTATTTTGTTGGTTTCTAGGACCGAAGTAATGATTAATAGGGATAGTTGGGGGCATTAGTATTTAATTGTCAGAGGTGAAATTCTTGGATTTATGAAAGACTAACTTCTGCGAAAGCATTTGCCAAGGATGTTTTCA	380	ASV_861	HQ667463.1	99.737	380	1	0	1	380	495	874	0	697	Eukaryota	Fungi s.l.	Mortierellomycetes	Mortierella	Mortierella polygonia	1.83421
ASV_179	0	0	0	0	0	0	0	0	0	0	0	0	21	13	0	12	0	38	20	31	AGCTCCAATAGCGTATATTAAAGTTGTTGCAGTTAAAAAGCTCGTAGTTGAATTTTAGGTCTGGTTGGACGGTCTGCTCTCTAGGGTTTGTACTGTCCTGACCGGGCCTTACCTTCTGGTGAGCTGTCGTGTTGTTTACTCAGTGCGGCAGGGAACCAGGACTTTTACTTTGAAAAAATTAGAGTGTTTAAAGCAGGCATTCGCTTGAATACATTAGCATGGAATAATAGAATAGGACTTTGGTTCTATTTTGTTGGTTTCTAGGACCGAAGTAATGATTAATAGGGATAGTTGGGGGCATTAGTATTTAATTGTCAGAGGTGAAATTCTTGGATTTATTAAAGACTAACTTCTGCGAAAGCATTTGCCAAGGATGTTTTCA	382	ASV_179	ON935487.1	100	382	0	0	1	382	533	914	0	706	Eukaryota	Fungi s.l.	Mortierellomycetes	Mortierella	Mortierella sp.	1.84817
ASV_795	0	0	0	0	0	0	0	0	0	0	0	0	0	0	0	0	0	0	16	0	AGCTCCAATAGCGTATATTAAAGTTGTTGCAGTTAAAAAGCTCGTAGTTGAACTTTAGGCCCGGTTGGACGGTCTGCTCTAGGGTTTGTACTGTCCTGACTGGGTCTTACCTTCTGGTGAGCTGTCGTGTTGTTAACTCAGTGCGGCAGGGAACCAGGACTTTTACTTTGAAAAAATTAGAGTGTTTAAAGCAGGCTTCTCGCTTGAATACATTAGCATGGAATAATAGAATAGGACTTTTGGTTCTATTTTGTTGGTTTCTAGGACCGAAGTAATGATTAATAGGGATAGTTGGGGGCATTAGTATTTAATTGTCAGAGGTGAAATTCTTGGATTTATGAAAGACTAACTTCTGCGAAAGCATTTGCCAAGGATGTTTTCA	382	ASV_795	KU375101.1	98.168	382	5	2	1	382	477	856	0	665	Eukaryota	Fungi s.l.	Mortierellomycetes	Mortierella	Mortierella sp. SYPF7182	1.74084
ASV_3	187	357	508	775	303	132	182	434	704	229	195	266	515	1096	324	63	179	683	1036	495	AGCTCCAATAGCGTATATTAAAGTTGTTGCAGTTAAAAAGCTCGTAGTTGAATTTTAGGCTTGGTTGGACGGTCTGCCTTAGGGTTTGTACTGTCCTGGCTGGGTCTTACCTTCTGGTAAACTGTCGTGTCGTTTATTCGGCGCGGCAGGGAACCAGGACTTTTACTTTGAAAAAATTAGAGTGTTTAAAGCAGGCTTCTCGCTTGAATACATTAGCATGGAATAATAGAATAGGACTTTTGGTTCTATTTTGTTGGTTTCTAGGACCGAAGTAATGATTAATAGGGATAGTTGGGGGCATTAGTATTTAATTGTCAGAGGTGAAATTCTTGGATTTATGAAAGACTAACTTCTGCGAAAGCATTTGCCAAGGATGTTTTCA	382	ASV_3	KJ867233.1	100	382	0	0	1	382	512	893	0	706	Eukaryota	Fungi s.l.	Mortierellomycetes	Mortierella	Mortierella sp. YECT3	1.84817
ASV_35	57	66	80	78	47	50	55	68	59	65	64	52	78	80	49	17	34	101	71	57	AGCTCCAATAGCGTATATTAAAGTTGTTGCAGTTAAAAAGCTCGTAGTTGAATTTTAGGCCCGGTTGGACGGTCTGCCTTTGGGTTTGTACTGTCCTGACTGGGCCTTACCTTCTGGTGAGCTGTCGTGTTGTTTACTCAGCGCGGCAGGGAACCAGGACTTTTACTTTGAAAAAATTAGAGTGTTTAAAGCAGGCATTCGCTTGAATACATTAGCATGGAATAATAGAATAGGACTTTGGTTCTATTTTGTTGGTTTCTAGGACCGAAGTAATGATTAATAGGGATAGTTGGGGGCATTAGTATTTAATTGTCAGAGGTGAAATTCTTGGATTTATGAAAGACTAACTTCTGCGAAAGCATTTGCCAAGGATGTTTTCA	380	ASV_35	KP963629.1	100	380	0	0	1	380	355	734	0	702	Eukaryota	Fungi s.l.	Mortierellomycetes	NA	Mortierellales sp. Rco023EF4	1.84737
ASV_276	0	0	0	0	0	0	0	0	0	15	0	0	0	16	0	0	0	0	12	12	AGCTCCAATAGCGTATATTAAAGTTGTTGCAGTTAAAAAGCTCGTAGTTGAATTTTAGGCTTGGTTGGACGGTCTGCCTTAGGGTTTGTACTGTCCTGGCTGGGTCTTACCTTCTGGTAAACTGTCGTGTCGTTTATTCGGCGCGGCAGGGAACCAGGACTTTTACTTTGAAAAAATTAGAGTGTTTAAAGCAGGCTTCTCGCTTGAATACATTAGCATGGAATAATAGAATAGGACTTTGGTTCTATTTTGTTGGTTTCTAGGACCGAAGTAATGATTAATAGGGATAGTTGGGGGCATTAGTATTTAATTGTCAGAGGTGAAATTCTTGGATTTATGAAAGACTAACTTCTGCGAAAGCATTTGCCAAGGATGTTTTCA	381	ASV_276	NG_070262.1	100	381	0	0	1	381	495	875	0	704	Eukaryota	Fungi s.l.	Mortierellomycetes	Podila	Podila epicladia	1.84777
ASV_671	0	0	0	0	0	0	0	0	0	0	0	0	0	0	14	0	0	0	0	0	AGCTCCAATAGCGTATATTAAAGTTGTTGCAGTTAAAAAGCTCGTAGTTGAACTTCAGCCCTGGCTGGGCGGTCTGCCTCACGGTATGTACTGTCTGGCTGGGGCTTACCTCTTGGTGAGCTTGCATGTCGTTTACTCGGCGTGTAAGGGAACCAGGACTTTTACCTTGAGAAAATTAGAGTGTTCAAAGCAGGCATTTGCCCGAATACATTAGCATGGAATAATAGAATAGGACGTGCGGTTCTATTTTGTTGGTTTCTAGAGTCGCCGTAATGATTAATAGGGACAGTTGGGGGCATTAGTATTGAGTTGCTAGAGGTGAAATTCTTGGATTTACTCAAGACTAACTTATGCGAAAGCATTTGCCAAGGATGTTTTCA	380	ASV_671	JQ237143.1	100	380	0	0	1	380	40	419	0	702	Eukaryota	Fungi s.l.	NA	NA	Basidiomycota sp. S-MA-4	1.84737
ASV_122	57	131	58	25	42	0	0	0	0	0	0	33	24	0	0	0	0	0	0	38	AGCTCCAATAGCGTATATTAAAGTTGTTGCAGTTAAAAAGCTCGTAGTTGGACTTTAGGCAAGGCGACCTGGTCACCCTTTGGGTGTACTGGGATCGCTGCGCCTCACCTTCGGGGAGCTAGTCGTGCTTCGGTGCGCTAGGGAACCGAGCCTTACCTTGAGGAAATTAGAGTGTTTAAAGCAGGCTTATGCTTGAATACGTTTGCATGGAATAACATGATAGGACTTTGGTTCTATTTTGTTGGTTTGAGGACCAAAGTAATGATTAATAGGGACAGTTGGGGGCATTAGTATTCAATAGTCAGAGGTGAAATTCTTGGATTTATTGAAGACTAACTAATGCGAAAGCATTTGCCAAGGATGTTTTCA	369	ASV_122	OQ702822.1	98.645	369	5	0	1	369	101	469	0	654	Eukaryota	Fungi s.l.	NA	NA	Cryptomycota sp.	1.77236
ASV_349	0	0	0	0	0	0	0	0	0	0	0	0	0	0	0	0	29	44	12	0	AGCTCCAATAGCGTATATTAAAGTTGTTGCAGTTAAAAAGCTCGTAGTTGGACTTTAGGCAAGGCGGCCTGGTCACCCTTTGGGTGTACTGGGATCGCTGCGCCTCACCTTCGGGGAGCTAGTCGTGCTTCGGTGCGCTAGGGAACCGAGCCTTACCTTGAGGAAATTAGAGTGTTTAAAGCAGGCTTATGCTTGAATACGTTTGCATGGAATAACATGATAGGACTTTGGTTCTATTTTGTTGGTTTGAGGACCAAAGTAATGATTAATAGGGACAGTTGGGGGCATTAGTATTCAATAGTCAGAGGTGAAATTCTTGGATTTATTGAAGACTAACTAATGCGAAAGCATTTGCCAAGGATGTTTTCA	369	ASV_349	OQ702822.1	98.916	369	4	0	1	369	101	469	0	660	Eukaryota	Fungi s.l.	NA	NA	Cryptomycota sp.	1.78862
ASV_387	0	0	0	0	0	0	0	0	0	0	0	0	0	0	0	0	0	0	56	0	AGCTCCAATAGCGTATATTAAAGTTGTTGCAGTTAAAAAGCTCGTAGTTGAATTTCGGAGGAGAGTTCTCGGTCTAGGTTCGCCTTGTACTGAGACGCTCGAATCTTTTTTCTGGGGAAGCGAGGTGTCCTTAATTGGGCGTCTCGGGGAACCAGGACGATTACCTTGAGAAAAATAGAGTGTTCAAAGCAGGCTTTTGCTTGGATACGTTAGCATGGAATAATAAAATAGGACTTTGGTTCTATTTTGTTGGTTTTAAGGACCAATGTCATGATGAATAGGGACAGTTGGGGGCATTCGTATTCCGAAGCTAGAGGTGAAATTCTTGGATTTTCGGAAGACGAACTACTGCGAAAGCATTTGCCAAGGATGTTTTCA	378	ASV_387	AB779691.1	97.619	378	9	0	1	378	565	942	0	649	Eukaryota	Fungi s.l.	NA	NA	Cryptomycota sp.	1.71693
ASV_934	0	0	0	0	0	15	0	0	0	0	0	0	0	0	0	0	0	0	0	0	AGCTCCAATAGCGTATATTAAAGTTGTTGCAGTTAAAAAGCTCGTAGTTGAATTTCGGAGGAGAGTTCCTGGTCTGGGTTCGCCTTGTACTGGGAGGCTCGAATCTTTTTTCTGGGGAAGCGGGGTGTCCTTTACTGGGCGCCTCGGGGAACCAGGACGATTACCTTGAGAAAAATAGAGTGTTCAAAGCAGGCTTTTGCTTGAATACGTTAGCATGGAATAATAAAATAGGACTTTGGTTCTATTTTGTTGGTTTTAAGGACCAATGTCATGATGAATAGGGACAGTTGGGGGCATTCGTATTCCGAAGCTAGAGGTGAAATTCTTGGATTTTCGGAAGACGAACTACTGCGAAAGCATTTGCCAAGGATGTTTTCA	378	ASV_934	AB779691.1	98.677	378	5	0	1	378	565	942	0	671	Eukaryota	Fungi s.l.	NA	NA	Cryptomycota sp.	1.77513
ASV_209	43	29	59	0	28	13	0	0	0	0	0	0	41	0	0	0	0	0	0	0	AGCTCCAATAGCGTATATTAAAGTTGTTGCAGTTAAAAAGCTCGTAGTTGGACTTTAGGCAAGGCGGTCTGGTCGCCCACTGGGTGTACTGGGCTCGCCGCGCCTCACCTTCGGGGAACTAGTCGTGCTTCGGTGCGCTAGGGAACCGAGCCTTACTTTGAAGAAATTAGAGTGTTTAAAGCAGGCTTACGCTTGAATACATCAGCATGGAATAACATGATAGGACTTTGGTTCTATTTTGTTGGTTTGAGGACCAAAGTAATGATTAATAGGGCCAGTTGGGGGCATTAGTATTCTATAGTCAGAGGTGAAATTCTTGGATTTATAGAAGACTAACTAATGCGAAAGCATTTGCCAAGGATGTTTTCA	369	ASV_209	MZ923269.1	100	369	0	0	1	369	132	500	0	682	Eukaryota	Fungi s.l.	NA	NA	uncultured Cryptomycota	1.84824
ASV_339	0	0	36	25	21	0	0	0	0	0	0	0	0	0	0	0	0	0	0	0	AGCTCCAATAGCGTATATTAAAGTTGTTGCAGTTAAAAAGCTCGTAGTTGGACTTTAGGCAAGGCGGTCTGGTCGCCCACTGGGTGTACTGGGCTCGCCGCGCCTCACCTTCGGGGAACTAGTTGTGCTTCGGTGCGCTAGGGAACCGAGCCTTACTTTGAAGAAATTAGAGTGTTTAAAGCAGGCTTACGCTTGAATACATCAGCATGGAATAACATGATAGGACTTTGGTTCTATTTTGTTGGTTTGAGGACCAAAGTAATGATTAATAGGGCCAGTTGGGGGCATTAGTATTCTATAGTCAGAGGTGAAATTCTTGGATTTATAGAAGACTAACTAATGCGAAAGCATTTGCCAAGGATGTTTTCA	369	ASV_339	MZ923269.1	99.729	369	1	0	1	369	132	500	0	676	Eukaryota	Fungi s.l.	NA	NA	uncultured Cryptomycota	1.83198
ASV_426	0	0	0	27	21	0	0	0	0	0	0	0	0	0	0	0	0	0	0	0	AGCTCCAATAGCGTATATTAAAGTTGTTGCAGTTAAAAAGCTCGTAGTTGAACCTATGATGAGGCCAGCTGGTCTGCCGCAAGGCAGTACTGGCGGGACCGAGTCACGATTCTGGGGAACTGCACACTGTGCAGGGAACCAGGGATTACTTTGAAGAAATTAGAGTGTTCAAGGCAGGCATTTTGCTTGAATACATTAGCATGGAATAATAAGATAGGACTATGGTCTTATTTTGTTGGTTTGAGGGCTGTAGTAATGATTAATAGGGATAGTTGGGGGCATTTGTATTCAGTAGTCAGAGGTGAAATTCTTGGATTTACTGAAGACAAACTAGTGCGAAAGCATTTGCCAAGGATGTTTTCA	363	ASV_426	MZ923387.1	99.449	363	2	0	1	363	113	475	0	660	Eukaryota	Fungi s.l.	NA	NA	uncultured Cryptomycota	1.81818
ASV_662	0	0	14	0	0	0	0	0	0	0	0	0	0	0	0	0	0	0	0	0	AGCTCCAGTAGCGTATATTAAAGTTGTTGCAGTTAAAAAGCTCGTAGTTGAATTTCGGGCCTAGCAAGTCGGTCTGCTTTTGGCGGTACTGGCATTGTTGGGTCCTACCTTCTGGGGAACCAAGGTGCTCTTCACTGAGTGCTTTGGGGAACCAGAACCTTTACCTTGAAAAAATTAGAGTGTTTAAGGCAGGCTTATGCTTGAATACATTAGCATGGAATAATAGAATAGGACTTTGGTTCTATTTTGTTGGTTTCTAGGACCAGAGTAATGATTAATAGGGATAGTTGGGGGCATTAGTATTGAGCAGTCAGAGGTGAAATTCTTGGATTTGCTCAAGGCTAACAACTGCGAAAGCATTTGCCAAGGATGTTTTCA	378	ASV_662	OQ702917.1	93.947	380	20	3	1	378	567	945	4.32e-158	571	Eukaryota	Fungi s.l.	NA	Rozella	Rozella sp.	1.51058
ASV_265	0	0	0	0	0	0	0	0	0	0	88	19	0	29	40	0	0	0	0	0	AGCTCCAATAGCGTATATTAAAGTTGTTGCAGTTAAAAAGCTCGTAGTTGAATTTTTGATCTGGCTGAGGTGTCGGCCGCAAGGTCTGTACTCCTTGGCTGGATCTTTCCTTCTGGAGAGCCATTATGCCATTCATTTGGTGTTTTGGGGATCCAGGACTTTTACCTTGAAAAAATTAGAGTGTTTAAAGCAGGCATACGCTTGAATACATTAGCATGGAATAATAGAATAGGACTTTGGTTCTATTTTGTTGGTTTCTAGGACCGAAGTAATGATTAATAGGGATAGTTGGGGGCATTAGTATTTAATTGTCAGAGGTGAAATTCTTGGATTTATGAAAGACTAACTTCTGCGAAAGCATTTGCCAAGGATGTTTTCA	379	ASV_265	NG_017176.1	97.632	380	6	3	1	379	247	624	0	649	Eukaryota	Fungi s.l.	Olpidiomycetes	Olpidium	Olpidium brassicae	1.7124
ASV_791	0	0	0	0	0	0	0	0	0	0	0	0	0	15	0	0	0	0	0	0	AGCTCCAATAGCGTATATTAAAGTTGTTGCAGTTAAAAAGCTCGTAGTTGAACCTTGGGTCTGGGTGACCGGTCCGCCTCACCGCGTGCACTGGGAGCCCGGACCTTTCCTTCTGGCAAACCTCATGCCCTTTACTGGGTGTGTTGGGGAACCAGGACTTTTACTTTGAAAAAATTAGAGTGTTCAAAGCAGGCATTTGCTCGAATACATTAGCATGGAATAATAGAATAGGACGTGCGGTTCTATTTTGTTGGTTTCTAGGACCGCCGTAATGATTAATAGGGATAGTCGGGGGCATCCGTATTCAATTGTCAGAGGTGAAATTCTTGGATTTATTGAAGACGAACTACTGCGAAAGCATTTGCCAAGGATGTTTTCA	379	ASV_791	OP291037.1	99.472	379	2	0	1	379	522	900	0	689	Eukaryota	Fungi s.l.	Pezizomycetes	Melastiza	Melastiza verruculosa	1.81794
ASV_193	0	24	0	14	0	0	0	0	0	0	0	0	0	0	0	0	19	21	15	28	AGCTCCAAAAGCGTATATTAAAGTTGTTGCAGTTAAAAAGCTCGTAGTTGAACCTTGGGCTTGGTTAGCCGGTCCGCCTTTTGGTGAGTACTGGATCTAACCGAGCCTTTCCTTCTGGGTAACCTTTCTTTCGGGGAAGGCGAACCAGGACTTTTACTTTGAAAAAATTAGAGTGTTCAAAGCAGGCCTTTGCTCGAATATATTAGCATGGAATAATAGAATAGGACGTTATGGTTCTATTTTGTTGGTTTCTAGGACCATCGTAATGATTAATAGGGACGGACGGGGGTATCAGTATTCAGTTGTCAGAGGTGAAATTCTTGGATTTACTGAAGACTAACTACTGCGAAAGCATTTACCAAGCACGTTTTCA	373	ASV_193	MK394102.1	100	373	0	0	1	373	293	665	0	689	Eukaryota	Fungi s.l.	Saccharomycetes	Spathaspora	[Candida] sake	1.84718
ASV_1361	0	0	0	0	0	0	0	0	0	0	0	0	12	0	0	0	0	0	0	0	AGCTCCAATAGCGTATATTAAAGTTGTTGCAGTTAAAAAGCTCGTAGTTGAACTTCGAACCCGATTAACTTGTCAGCCCATTTGGGTTTGTTACGAGAGAATTGGGTTCTACCTTTTGGCTTACGTTTTTTATAATTTTATGAAAAGCGAAATTGAGTCAAAACTTTTACTTTGAAAAAATTAGAGTGTTCAAAGCAGGCGTGTTTCGCTTGAATACATTAGCATGGAATAATAGAATAGGACTGTTGGTTCTATTTTGTTGGTTTCTAGGACCAGAGTAATGATTAATAGGAGTGGTCGGGGGCATTCATATTTGATTGTCAGAGGTGAAATTCTTGGATTTATCGAAGATGAACTACTGCGAAAGCATTTGCCAAGGATGTTTTCA	388	ASV_1361	NR_151431.1	82.323	396	57	10	1	388	588	978	8.21e-86	331	Eukaryota	Fungi s.l.	Schizosaccharomycetes	Schizosaccharomyces	Schizosaccharomyces pombe	0.853093
ASV_538	0	0	0	0	0	0	0	0	0	0	0	19	0	0	0	0	0	0	0	0	AGCTCCAATAGCGTATATTAAAGTTGTTGTGGTTAAAAAGCTCGTAGTTGAACCTCGGGCCTGGCTGGCCGGTCCGCCTCACCGCGTGTCACTGGTCCGGCCGGGCCTTTCCTCCTGTGGAACCCCGGGCCCTTCACTGGGCACGGCGGGAAAACAGGACATTTACTTTGAAAAAATTAGAGTGCTCCAGGCAGGCCTACGCTCGAATACATTAGCATGGAATAATAAAATAGGACGCGCCGTTCTATTTTGTTGGTTTACGGACGGCCGTAATGATTAATAGGGACAGTCGGGGGCATCAGTATTCAGTGGTCAGAGGTGAAATTCTTGGATCCACTGAAGACTAACTACTGCGAAAGCATTTGCCAAGGATGTTTTCA	380	ASV_538	MT489246.1	100	380	0	0	1	380	564	943	0	702	Eukaryota	Fungi s.l.	Sordariomycetes	Acremonium	Acremonium sp. KG-2020a	1.84737
ASV_311	0	0	0	0	0	0	0	0	0	0	0	0	0	0	0	0	0	31	29	18	AGCTCCAATAGCGTATATTAAAGTTGTTGCAGTTAAAAAGCTCGTAGTTGAACCTTGGGCCTGGCTGGCCGGTCCGCCTCACCGCGTGCACTGGTTCGGCCGGGCCTTTCCCTCTGGGGAACCCTATGGTCTTCACTGATCGTAGCGGGGAACCAGGACTTTTACTGTGAAAAAATTAGAGTGTTCAAAGCAGGCCTATGCTCGAATACATTAGCATGGAATAATAAAATAGGACGTGTGGTTCTATTTTGTTGGTTTCTAGGACCGCCGTAATGATTAATAGGGACAGTCGGGGGCATCAGTATTCAATTGTCAGAGGTGAAATTCTTGGATTTATTGAAGACTAACTACTGCGAAAGCATTTGCCAAGGATGTTTTCA	380	ASV_311	MN688209.1	100	380	0	0	1	380	467	846	0	702	Eukaryota	Fungi s.l.	Sordariomycetes	Bartalinia	Bartalinia robillardoides	1.84737
ASV_357	0	0	0	0	0	0	0	0	0	0	0	14	0	21	0	0	0	0	0	0	AGCTCCAATAGCGTATATTAAAGTTGTTGAGGTTAAAAAGCTCGTAGTTGAACCTTGGGCCTAGCCGGCCGGTCCGCCTCACCGCGTGCACTGGCTCGGCTGGGTCTTTCCTTCTGGAGAACCGCATGCCCTTCACTGGGTGTGTCGGGGAACCAGGACTTTTACTCTGAATAAATTAGATCGCTTAAAGAAGGCCTATGCTCGAATACATTAGCATGGAATAATAGAATAGGACGTGTGGTTCTATTTTGTTGGTTTCTAGGACCGCCGTAATGATTAATAGGGACAGTCGGGGGCATCAGTATTCAATTGTCAGAGGTGAAATTCTTGGATTTATTGAAGACTAACTACTGCGAAAGCATTTGCCAAGGATGTTTTCA	380	ASV_357	NG_070117.1	100	380	0	0	1	380	562	941	0	702	Eukaryota	Fungi s.l.	Sordariomycetes	Botryotrichum	Botryotrichum domesticum	1.84737
ASV_92	41	37	33	21	24	0	12	23	14	12	29	37	19	41	17	17	25	35	24	49	AGCTCCAATAGCGTATATTAAAGTTGTTGAGGTTAAAAAGCTCGTAGTTGAACCTTGGGCCTAGCCGGCCGGTCCGCCTCACCGCGTGCACTGGCTCGGCTGGGTCTTTCCTTCTGGAGAACCGCATGCCCTTCACTGGGTGTGCCGGGGAACCAGGACTTTTACTCTGAACAAATTAGATCGCTTAAAGAAGGCCTATGCTCGAATACATTAGCATGGAATAATAGAATAGGACGTGTGGTTCTATTTTGTTGGTTTCTAGGACCGCCGTAATGATTAATAGGGACAGTCGGGGGCATCAGTATTCAATTGTCAGAGGTGAAATTCTTGGATTTATTGAAGACTAACTACTGCGAAAGCATTTGCCAAGGATGTTTTCA	380	ASV_92	MT649584.1	100	380	0	0	1	380	509	888	0	702	Eukaryota	Fungi s.l.	Sordariomycetes	Chaetomium	Chaetomium sp.	1.84737
ASV_359	0	0	0	0	0	0	0	0	0	0	16	0	0	13	16	0	0	0	0	0	AGCTCCAATAGCGTATATTAAAGTTGTTGTGGTTAAAAAGCTCGTAGTTGAACCTTGGGCCTGGCTGGCCGGTCCGCCTCACCGCGTGTACTGGTCCGGCCGGGCCTTTCCCCCTGTGGAACCCCATGCCCTTCACTGGGCGTGGCGGGAAAACAGGACTTTTACTTTGAAAAAATTAGAGTGCTCCAGGCAGGCCTATGCTCGAATACATTAGCATGGAATAATAGAATAGGACGTGTGGTTCTATTTTGTTGGTTTCTAGGACCGCCGTAATGATTAATAGGGACAGTCGGGGGCATCAGTATTCAATTGTCAGAGGTGAAATTCTTGGATTTATTGAAGACTAACTACTGCGAAAGCATTTGCCAAGGATGTTTTCA	380	ASV_359	MK834774.1	99.474	380	2	0	1	380	486	865	0	691	Eukaryota	Fungi s.l.	Sordariomycetes	Chaetopsina	Chaetopsina beijingensis	1.81842
ASV_435	0	0	0	0	0	0	0	0	15	0	0	0	0	0	0	0	0	0	0	0	AGCTCCAATAGCGTATATTAAAGTTGTTGTGGTTAAAAAGCTCGTAGTAGAAGCTCGGGCTCCGGCCGACCGGTCCGCCTCACCGCGTGCACTGGTTCGGCCGGGCCTTCACCTTCTGCGGAACCGCATCTCCTTCACTGGGGGTGTCGGGGAAACAGGACGTTTACTGTGAAAAAATTAGAGTGCTCCAGGCAGGCCTATGCTCGAATAGATTAGCATGGAATAATGGAATAGGACGTGTGGTCTTATTTCGTTGGTTTCTAGGACCGCCGTAATGATTAATAGGGACAGTCGGGGGCATCAGTATTCAATCGTCAGAGGTGAAATTCTTGGATCGATTGAAGACTAACTACTGCGAAAGCATTTGCCAAGGATGTTTTCA	382	ASV_435	MT328164.1	100	382	0	0	1	382	509	890	0	706	Eukaryota	Fungi s.l.	Sordariomycetes	Chordomyces	Chordomyces antarcticum	1.84817
ASV_15	0	0	66	25	92	159	168	721	230	1076	54	61	252	88	337	15	21	81	29	127	AGCTCCAATAGCGTATATTAAAGTTGTTGAGGTTAAAAAGCTCGTAGTTGAACCTTGGGCCCGGCCGGCCGGTCTCCCTCACCGGATGCCACTGGCTCGGCTGGGCCTTTCCTTCTGGAGAACCCCATGCCCTTCACTGGGTGTGGCGGGGAACCAGGACTTTTACTCTGAACAAATTAGATCGCTTAAAGAAGGCCTATGCTCGAATATATTAGCATGGAATAATAGAATAGGACGTGTGGTTCTATTTTGTTGGTTTCTAGGACCGCCGTAATGATTAATAGGGACAGTCGGGGGCATCAGTATTCAATTGTCAGAGGTGAAATTCTTGGATTTATTGAAGACTAACTACTGCGAAAGCATTTGCCAAGGATGTTTTCA	381	ASV_15	KY883276.1	100	381	0	0	1	381	511	891	0	704	Eukaryota	Fungi s.l.	Sordariomycetes	Cladorrhinum	Cladorrhinum globisporum	1.84777
ASV_185	16	21	0	33	0	0	0	0	0	0	0	12	0	0	21	0	14	16	22	22	AGCTCCAATAGCGTATATTAAAGTTGTTGTGGTTAAAAAGCTCGTAGTTGAACCTTGGGCCTGGCTGGCCGGTCCGCCTCACCGCGTGTACTGGTCCGGCCGGGCCTTTCCCTCTGTGGAACCCTATGCCCTTCACTGGGTGTAGCGGGGAAACAGGACTTTTACTTTGAAAAAATTAGAGTGCTCCAGGCAGGCCTTTGCTCGAATACATTAGCATGGAATAATAAAATAGGACGTGTGGTTCTATTTTGTTGGTTTCTAGGACCGCCGTAATGATTAATAGGGACAGTCGGGGGCATCAGTATTCAATTGTCAGAGGTGAAATTCTTGGATTTATTGAAGACTAACTACTGCGAAAGCATTTGCCAAGGATGTTTTCA	380	ASV_185	MT448903.1	100	380	0	0	1	380	480	859	0	702	Eukaryota	Fungi s.l.	Sordariomycetes	Clonostachys	Clonostachys rosea	1.84737
ASV_242	13	16	0	0	16	0	13	0	17	0	14	0	25	0	0	0	0	0	12	0	AGCTCCAATAGCGTATATTAAAGTTGTTGCAGTTAAAAAGCTCGTAGTTGAACCTTGGGCCTGGCTGGCCGGTCCGCCTCACCGCGTGCACTGGTCCGGCCGGGCCTTTCCCTCTGGGGAACCGCATGCCCTTCACTGGGTGTGTCGGGGAACCAGGACTTTTACTTCTGAACAAATTAGATCGCTTAAAGAAGGCCTATGCTCGAATACATTAGCATGGAATAATAGAATAGGACGTGTGGTTCTATTTTGTTGGTTTCTAGGACCGCCGTAATGATTAATAGGGACAGTCGGGGGCATCAGTATTCAATTGTCAGAGGTGAAATTCTTGGATTTATTGAAGACTAACTACTGCGAAAGCATTTGCCAAGGATGTTTTCA	381	ASV_242	MN017945.1	99.738	381	0	1	1	381	524	903	0	697	Eukaryota	Fungi s.l.	Sordariomycetes	Coniochaeta	Coniochaeta krabiensis	1.8294
ASV_324	0	0	0	17	0	0	0	0	0	0	0	26	0	41	18	0	0	0	0	0	AGCTCCAATAGCGTATATTAAAGTTGTTGCAGTTAAAAAGCTCGTAGTTGAACCTTGGGCCTGGCTGGCCGGTCCGCCTCACCGCGTGCACTGGTCCGGCCGGGCCTTTCCCTCTGGGGAACCGCATGCCCTTCACTGGGTGTGTCGGGGAACCAGGACTTTTACTTTGAACAAATTAGATCGCTTAAAGAAGGCCTATGCTCGAATACATTAGCATGGAATAATAGAATAGGACGTGTGGTTCTATTTTGTTGGTTTCTAGGACCGCCGTAATGATTAATAGGGACAGTCGGGGGCATCAGTATTCAATTGTCAGAGGTGAAATTCTTGGATTTATTGAAGACTAACTACTGCGAAAGCATTTGCCAAGGATGTTTTCA	380	ASV_324	MN017945.1	100	380	0	0	1	380	524	903	0	702	Eukaryota	Fungi s.l.	Sordariomycetes	Coniochaeta	Coniochaeta krabiensis	1.84737
ASV_347	0	0	0	0	0	0	0	0	0	0	0	0	0	0	0	0	0	25	24	18	AGCTCCAATAGCGTATATTAAAGTTGTTGTGGTTAAAAAGCTCGTAGTTGAACCTTGGCCTCGGCCGGCCGGTCCGCCTCACCGCGTGCACTGGCTCGGCCGGGGCTTTCCCTCTGTGGAACCCCATGCCCTTCACTGGGCGTGGCGGGGAAACAGGACTTTTACTTTGAAAAAATTAGAGTGCTTCAGGCAGGCCTATGCTCGAATACATTAGCATGGAATAATAAAATAGGACGTGCGGTTCTATTTTGTTGGTTTCTAGGACCGCCGTAATGATTAATAGGGACAGTCGGGGGCATCAGTATTCAATTGTCAGAGGTGAAATTCTTGGATTTATTGAAGACTAACTACTGCGAAAGCATTTGCCAAGGATGTTTTCA	380	ASV_347	MH443384.1	100	380	0	0	1	380	497	876	0	702	Eukaryota	Fungi s.l.	Sordariomycetes	Emericellopsis	Emericellopsis pallida	1.84737
ASV_32	27	67	40	85	61	43	76	55	101	63	83	96	85	155	117	18	21	40	78	68	AGCTCCAATAGCGTATATTAAAGTTGTTGTGGTTAAAAAGCTCGTAGTTGAACCTTGGGCCTGGCTGGCCGGTCCGCCTCACCGCGTGTACTGGTCCGGCCGGGCCTTTCCCTCTGTGGAACCCCATGCCCTTCACTGGGTGTGGCGGGGAAACAGGACTTTTACTGTGAAAAAATTAGAGTGCTCCAGGCAGGCCTATGCTCGAATACATTAGCATGGAATAATAGAATAGGACGTGTGGTTCTATTTTGTTGGTTTCTAGGACCGCCGTAATGATTAATAGGGACAGTCGGGGGCATCAGTATTCAATTGTCAGAGGTGAAATTCTTGGATTTATTGAAGACTAACTACTGCGAAAGCATTTGCCAAGGATGTTTTCA	380	ASV_32	MT649544.1	100	380	0	0	1	380	495	874	0	702	Eukaryota	Fungi s.l.	Sordariomycetes	Fusarium	Fusarium sp.	1.84737
ASV_61	17	27	0	28	27	39	75	34	65	51	79	75	50	112	112	0	0	12	24	0	AGCTCCAATAGCGTATATTAAAGTTGTTGTGGTTAAAAAGCTCGTAGTTGAACCTTGGGCCTGGCCGTCCGGTCCGCCTCACCGCGTGTACTGGCTCGGCCGGGCCTTTCCCTCTGTGGAACCCCATGCCCTTCACTGGGCGTGGCGGGGAAACAGGACTTTTACTGTGAAAAAATTAGAGTGCTCCAGGCAGGCCTATGCTCGAATACATTAGCATGGAATAATAGAATAGGACGTGTGGTTCTATTTTGTTGGTTTCTAGGACCGCCGTAATGATTAATAGGGACAGTCGGGGGCATCAGTATTCAATTGTCAGAGGTGAAATTCTTGGATTTATTGAAGACTAACTACTGCGAAAGCATTTGCCAAGGATGTTTTCA	380	ASV_61	MT649581.1	100	380	0	0	1	380	515	894	0	702	Eukaryota	Fungi s.l.	Sordariomycetes	Fusarium	Fusarium sp.	1.84737
ASV_675	0	0	0	0	0	0	0	0	0	0	0	0	0	0	0	0	0	0	0	14	AGCTCCAATAGCGTATATTAAAGTTGTTGTGGTTAAAAAGCTCGTAGTTGAACCTTGGGCCCAGCCGTCCGGTCTGCCTCACCGCATGCACTGGCTCGGCCGGGCCTTTCCCTCTGTGGAACCCCATGCCCTTCACTGGGCGTGGCGGGGAAACAGGACTTTTACTTTGAAAAAATTAGAGTGCTCCAGGCAGGCCTATGCTCGAATACATTAGCATGGAATAATGAAATAGGACGCGTGGTTCTATTTTGTTGGTTTTTAGGACCGCCGTAATGATGAATAGGGACAGTCGGGGGCATCAGTATTCAATTGTCAGAGGTGAAATTCTTGGATTTATTGAAGACTAACTACTGCGAAAGCATTTGCCAAGGATGTTTTCA	380	ASV_675	MT649581.1	97.105	380	11	0	1	380	515	894	3.27e-179	641	Eukaryota	Fungi s.l.	Sordariomycetes	Fusarium	Fusarium sp.	1.68684
ASV_29	38	55	25	59	86	113	208	119	158	149	87	89	91	107	85	0	13	25	52	30	AGCTCCAATAGCGTATATTAAAGTTGTTGTGGTTAAAAAGCTCGTAGTTGAACCTTGGGCCTGGCTGGCCGGTCCGCCTCACCGCGTGTACTGGTCCGGCCGGGCCTTTCCCTCTGTGGAACCCCATGCCCTTCACTGGGCGTGGCGGGGAAACAGGACTTTTACTGTGAAAAAATTAGAGTGCTCCAGGCAGGCCTATGCTCGAATACATTAGCATGGAATAATAGAATAGGACGTGTGGTTCTATTTTGTTGGTTTCTAGGACCGCCGTAATGATTAATAGGGACAGTCGGGGGCATCAGTATTCAATTGTCAGAGGTGAAATTCTTGGATTTATTGAAGACTAACTACTGCGAAAGCATTTGCCAAGGATGTTTTCA	380	ASV_29	MT649588.1	100	380	0	0	1	380	515	894	0	702	Eukaryota	Fungi s.l.	Sordariomycetes	Fusarium	Fusarium venenatum	1.84737
ASV_168	0	0	14	14	0	0	14	28	0	17	0	0	28	14	37	0	0	0	13	36	AGCTCCAATAGCGTATATTAAAGTTGTTGTGGTTAAAAAGCTCGTAGTTGAACCTTGGGCCTGGCTGGCCGGTCCGCCTCACCGCGTGTACTGGTCCGGCCGGGCCTTTCCCTCTGTGGAACCCCATGCCCTTCACTGGGTGTGGCGGGGAAACAGGACTTTTACTTTGAAAAAATTAGAGTGCTCCAGGCAGGCCTATGCTCGAATACATTAGCATGGAATAATAAAATAGGACGTGCGGTTCTATTTTGTTGGTTTCTAGGACCGCCGTAATGATTAATAGGGACAGTCGGGGGCATCAGTATTCAATTGTCAGAGGTGAAATTCTTGGATTTATTGAAGACTAACTACTGCGAAAGCATTTGCCAAGGATGTTTTCA	380	ASV_168	LC435740.1	100	380	0	0	1	380	551	930	0	702	Eukaryota	Fungi s.l.	Sordariomycetes	Keithomyces	Keithomyces acicularis	1.84737
ASV_413	0	0	0	15	0	0	0	0	0	0	0	0	0	31	0	0	0	0	28	0	AGCTCCAATAGCGTATATTAAAGTTGTTGTGGTTAAAAAGCTCGTAGTTGAACCTTGGGCCTGGCTGGCCGGTCCGCCTCACCGCGTGTACTGGTCCGGCCGGGTCTTTCCCTCTGTGGAACCCCATGCCCTTCACTGGGTGTGGCGGGGAAACAGGACTTTTACTTTGAAAAAATTAGAGTGCTCCAGGCAGGCCTATGCTCGAATACATTAGCATGGAATAATGAAATAGGACGTGCGGTTCTATTTTGTTGGTTTCTAGGACCGCCGTAATGATTAATAGGGACAGTCGGGGGCATCAGTATTCAATTGTCAGAGGTGAAATTCTTGGATTTATTGAAGACTAACTACTGCGAAAGCATTTGCCAAGGATGTTTTCA	380	ASV_413	MT214958.1	100	380	0	0	1	380	510	889	0	702	Eukaryota	Fungi s.l.	Sordariomycetes	Koorchaloma	Koorchaloma bambusae	1.84737
ASV_329	0	0	0	0	0	0	0	0	0	0	0	25	21	24	16	0	0	0	0	0	AGCTCCAATAGCGTATATTAAAGTTGTTGAGGTTAAAAAGCTCGTAGTTGAACCTTGGGCCTAGCCGGCCGGTCCGCCTCACCGCGTGCACTGGCTCGGCTGGGCCTTTCCTCCTGGAGAACCGCATGCCCTTCACTGGGCGTGCTGGGGAACCAGGACTTTTACTCTGAACAAATTAGATCGCTTAAAGAAGGCCTATGCTCGAATACATTAGCATGGAATAATAGAATAGGACGTGTGGTTCTATTTTGTTGGTTTCTAGGACCGCCGTAATGATTAATAGGGACAGTCGGGGGCATCAGTATTCAATTGTCAGAGGTGAAATTCTTGGATTTATTGAAGACTAACTACTGCGAAAGCATTTGCCAAGGATGTTTTCA	380	ASV_329	MN995521.1	99.211	380	3	0	1	380	513	892	0	686	Eukaryota	Fungi s.l.	Sordariomycetes	Madurella	Madurella mycetomatis	1.80526
ASV_140	0	36	13	32	43	0	16	0	17	31	15	28	18	26	40	0	0	0	0	18	AGCTCCAATAGCGTATATTAAAGTTGTTGAGGTTAAAAAGCTCGTAGTTGAACCTTGGGCCTAGCCGGCCGGTCCGCCTCACCGCGTGCACTGGCTCGGCTGGGCCTTTCCTTCTGGAGAACCGCATGCCCTTCACTGGGTGTGTCGGGGAACCAGGACTTTTACTCTGAACAAATTAGATCGCTTAAAGAAGGCCTATGCTCGAATACATTAGCATGGAATAATAGAATAGGACGTGTGGTTCTATTTTGTTGGTTTCTAGGACCGCCGTAATGATTAATAGGGACAGTCGGGGGCATCAGTATTCAATTGTCAGAGGTGAAATTCTTGGATTTATTGAAGACTAACTACTGCGAAAGCATTTGCCAAGGATGTTTTCA	380	ASV_140	MN995471.1	100	380	0	0	1	380	512	891	0	702	Eukaryota	Fungi s.l.	Sordariomycetes	Madurella	Madurella sp.	1.84737
ASV_291	0	0	0	0	0	13	0	0	0	14	0	0	0	26	13	0	0	0	0	0	AGCTCCAATAGCGTATATTAAAGTTGTTGTGGTTAAAAAGCTCGTAGTTGAACCTTGGGCCTGGCTGGCCGGTCCGCCTCACCGCGTGTACTGGTCCGGCCGGGCCTTTCCCTCTGTGGAACCTCATGCCCTTCACTGGGTGTGCTGGGGAAACAGGACTTTTACTTTGAAAAAATTAGAGTGCTCCAGGCAGGCCTATGCTCGAATACATTAGCATGGAATAATAAAATAGGACGTGCGGTTCTATTTTGTTGGTTTCTAGGACCGCCGTAATGATTAATAGGGACAGTCGGGGGCATCAGTATTCAATTGTCAGAGGTGAAATTCTTGGATTTATTGAAGACTAACTACTGCGAAAGCATTTGCCAAGGATGTTTTCA	380	ASV_291	NG_070167.1	100	380	0	0	1	380	505	884	0	702	Eukaryota	Fungi s.l.	Sordariomycetes	Memnoniella	Memnoniella chromolaenae	1.84737
ASV_210	0	0	0	13	0	22	16	15	34	19	0	13	0	19	17	0	0	0	19	0	AGCTCCAATAGCGTATATTAAAGTTGTTGCAGTTAAAAAGCTCGTAGTTGAACCTTGGGCCTGGCTGGCCGGTCCGCCTCACCGCGTGCACTGGTTCGGCCGGGCCTTTCCCTCTGGGGAACCTCATGCCCTTCACTGGGTGTGATGGGGAACCAGGACTTTTACTGTGAAAAAATTAGAGTGTTCAAAGCAGGCCTATGCTCGAATACATTAGCATGGAATAATAGAATAGGACGTGTGGTTCTATTTTGTTGGTTTCTAGGACCGCCGTAATGATTAATAGGGACAGTCGGGGGCATTAGTATTCAATTGTCAGAGGTGAAATTCTTGGATTTATTGAAGACTAACTACTGCGAAAGCATTTGCCAAGGATGTTTTCA	380	ASV_210	KM096258.1	100	380	0	0	1	380	510	889	0	702	Eukaryota	Fungi s.l.	Sordariomycetes	Microdochium	Microdochium nivale	1.84737
ASV_577	0	0	0	0	0	0	0	0	21	0	0	0	0	0	0	0	0	0	0	0	AGCTCCAATAGCGTATATTAAAGTTGTTGCAGTTAAAAAGCTCGTAGTTGAACCTTGGGCCTGGCTGGCCGGTCCGCCTCACCGCGTGCACTGGTTCGGCCGGGCCTTTCCCTCTGGGGAGCCTCATGCCCTTCACTGGGTGTGTTGGGGAACCAGGACTTTTACTGTGAAAAAATTAGAGTGTTCAAAGCAGGCCTATGCTCGAATACATTAGCATGGAATAATAGAATAGGACGTGTGGTTCTATTTTGTTGGTTTCTAGGACCGCCGTAATGATTAATAGGGACAGTCGGGGGCATTAGTATTCAATTGTCAGAGGTGAAATTCTTGGATTTATTGAAGACTAACTACTGCGAAAGCATTTGCCAAGGATGTTTTCA	380	ASV_577	MT000334.1	100	380	0	0	1	380	512	891	0	702	Eukaryota	Fungi s.l.	Sordariomycetes	Microdochium	Microdochium sp.	1.84737
ASV_790	0	0	0	0	0	0	0	0	0	0	0	0	0	12	0	0	0	0	0	0	AGCTCCAATAGCGTATATTAAAGTTGTTGCAGTTAAAAAGCTCGTAGTTGAACCTTGGGCCTGGCTGGCCGGTCCGCCTCACCGCGTGCACTGGTCCGGCCGGGCCTTTCCCTCTGGGGAACCGCATGTCCTTCACTGGGCGTGCTGGGGAACCAGGACTTTTACTTTGAAAAAATTAGAGTGTTCAAAGCAGGCCTATGCTCGAATACATTAGCATGGAATAATAGAATAGGACGTGCGGTTCTATTTTGTTGGTTTCTAGGACCGCCGTAATGATTAATAGGGACAGTCGGGGGCATCAGTATTCAATTGTCAGAGGTGAAATTCTTGGATCTATTGAAGACTAACTACTGCGAAAGCATTTGCCAAGGATGTTTTCA	380	ASV_790	MK828322.1	99.737	380	1	0	1	380	483	862	0	697	Eukaryota	Fungi s.l.	Sordariomycetes	Myrmecridium	Myrmecridium aquaticum	1.83421
ASV_45	36	60	25	52	44	35	44	31	68	45	67	83	91	120	110	14	23	42	62	62	AGCTCCAATAGCGTATATTAAAGTTGTTGTGGTTAAAAAGCTCGTAGTTGAACCTTGGGCCTGGCTGGCCGGTCCGCCTCACCGCGTGTACTGGTCCGGCCGGGCCTTTCCCTCTGTGGAACCCCATGCCCTTCACTGGGTGTGGCGGGGAAACAGGACTTTTACTTTGAAAAAATTAGAGTGCTCCAGGCAGGCCTATGCTCGAATACATTAGCATGGAATAATAGAATAGGACGTGTGGTTCTATTTTGTTGGTTTCTAGGACCGCCGTAATGATTAATAGGGACAGTCGGGGGCATCAGTATTCAATTGTCAGAGGTGAAATTCTTGGATTTATTGAAGACTAACTACTGCGAAAGCATTTGCCAAGGATGTTTTCA	380	ASV_45	MT649553.1	100	380	0	0	1	380	523	902	0	702	Eukaryota	Fungi s.l.	Sordariomycetes	Myrothecium	Myrothecium sp.	1.84737
ASV_747	0	0	0	0	0	0	0	0	0	0	0	0	0	0	0	0	0	0	0	13	AGCTCCAATAGCGTATATTAAAGTTGTTGTGGTTAAAAAGCTCGTAGTTGAACCTCGGGCCTGGCTGGCCGGTCCGCCTCACCGCGTGCACTGGTCCGGCCGGGCCTTTCCTCCTGTGGAACCCCGGGTCCTTCACTGGGCTCGGCGGGAAAACAGGACATTTACTTTGAAAAAATTAGAGTGCTCCAGGCAGGCCTACGCTCGAATACATTAGCATGGAATAATAAAATAGGACGCGCCGTTCTATTTTGTTGGTTTACGGACGGCCGTAATGATTAATAGGGACAGTCGGGGGCATCAGTATTCAGTGGTCAGAGGTGAAATTCTTGGATCCACTGAAGACTAACTACTGCGAAAGCATTTGCCAAGGATGTTTTCA	379	ASV_747	FJ439591.2	99.472	379	2	0	1	379	545	923	0	689	Eukaryota	Fungi s.l.	Sordariomycetes	NA	Hypocreales sp. GMG_PPb3	1.81794
ASV_56	0	0	0	0	0	0	0	0	0	0	70	364	91	154	179	0	0	0	0	0	AGCTCCAATAGCGTATATTAAAGTTGTTGAGGTTAAAAAGCTCGTAGTTGAACCTTGGGCCTAGCCGGCCGGTCCGCCTCACCGCGTGCACTGGCTCGGTTGGGCCTTTCCTTCTGGAGAACCCCATGCCCTTCACTGGGTGTGGTGGGGAACCAGGACTTTTACCGTGAACAAATCAGATCGCTTAAAGAAGGCCTATGCTCGAATGTATTAGCATGGAATAATGGAATAGGACGTGTGGTTCTATTTTGTTGGTTTCTAGGACCGCCGTAATGATTAATAGGGACAGTCGGGGGCATCAGTATTCAATTGTCAGAGGTGAAATTCTTGGATTTATTGAAGACTAACTACTGCGAAAGCATTTGCCAAGGATGTTTTCA	380	ASV_56	MT472608.1	99.737	380	1	0	1	380	512	891	0	697	Eukaryota	Fungi s.l.	Sordariomycetes	NA	Sordariales sp.	1.83421
ASV_72	19	73	16	31	67	16	25	0	22	29	37	100	56	62	88	0	0	0	15	13	AGCTCCAATAGCGTATATTAAAGTTGTTGAGGTTAAAAAGCTCGTAGTTGAACCTTGGGCCTAGCCGGCCGGTCCGCCTCACCGCGTGCACTGGCTCGGTTGGGCCTTTCTTTCTGGAGAACCCCATGTCCTTCACTGGGTGTGGTGGGGAACCAGGACTTTTACCGTGAACAAATCAGATCGCTTAAAGAAGGCCTATGCTCGAATGTATTAGCATGGAATAATGGAATAGGACGTGTGGTTCTATTTTGTTGGTTTCTAGGACCGCCGTAATGATTAATAGGGACAGTCGGGGGCATCAGTATTCAATTGTCAGAGGTGAAATTCTTGGATTTATTGAAGACTAACTACTGCGAAAGCATTTGCCAAGGATGTTTTCA	380	ASV_72	MT472608.1	99.737	380	1	0	1	380	512	891	0	697	Eukaryota	Fungi s.l.	Sordariomycetes	NA	Sordariales sp.	1.83421
ASV_450	0	0	0	0	0	0	0	0	0	0	0	13	0	0	16	0	0	0	0	14	AGCTCCAATAGCGTATATTAAAGTTGTTGAGGTTAAAAAGCTCGTAGTTGAACCTTGGGCCTAGCCGACCGGTCCGCCTCACCGCGTGCACTGGTTCGGTTGGGTCTTTCCTTCTGGAGAACCTCATGCCCTTTACTGGGTGTGTTGGGGAACCAGGACTTTTACTCTGAACAAATTAGATCGCTTAAAGAAGGCCTATGCTCGAATACATTAGCATGGAATAATAGAATAGGACGTGTGGTTCTATTTTGTTGGTTTCTAGGACCGCCGTAATGATTAATAGGGACAGTCGGGGGCATCAGTATTCAATTGTCAGAGGTGAAATTCTTGGATTTATTGAAGACTAACTACTGCGAAAGCATTTGCCAAGGATGTTTTCA	380	ASV_450	KY883295.1	100	380	0	0	1	380	511	890	0	702	Eukaryota	Fungi s.l.	Sordariomycetes	Ramophialophora	Ramophialophora globispora	1.84737
ASV_703	0	0	0	0	0	0	0	0	15	0	0	0	0	0	0	0	0	0	0	0	AGCTCCAATAGCGTATATTAAAGTTGTTGAGGTTAAAAAGCTCGTAGTTGAACCTTGGGCCTAGCCGGCCGGTCCGCCTCACCGCGTGCACTGGTCCGGTTGGGCCTTTCCTTCTGGGGAACCTCATGCCCTTCACTGGGTGTGCTGGGGAACCAGGACTTTTACTCTGAACAAATTAGATCGCTTAAAGAAGGCCTATGCTCGAATATATTAGCATGGAATAATAGAATAGGACGTGTGGTTCTATTTTGTTGGTTTCTAGGACCGCCGTAATGATTAATAGGGACAGTCGGGGGCATCAGTATTCAATTGTCAGAGGTGAAATTCTTGGATTTATTGAAGACTAACTACTGCGAAAGCATTTGCCAAGGATGTTTTCA	380	ASV_703	KY883297.1	98.421	380	6	0	1	380	510	889	0	669	Eukaryota	Fungi s.l.	Sordariomycetes	Ramophialophora	Ramophialophora petraea	1.76053
ASV_200	0	20	0	14	21	0	0	0	0	0	0	73	0	42	41	0	0	0	0	0	AGCTCCAATAGCGTATATTAAAGTTGTTGAGGTTAAAAAGCTCGTAGTTGAACCTTGGGCCTAGCCGGCCGGTCCGCCTCACCGCGTGCACTGGTCCGGTTGGGCCTTTCCTTCTGGGGAACCTCATGCCCTTCACTGGGTGTGTTGGGGAACCAGGACTTTTACTCTGAACAAATTAGATCGCTTAAAGAAGGCCTATGCTCGAATATATTAGCATGGAATAATAGAATAGGACGTGTGGTTCTATTTTGTTGGTTTCTAGGACCGCCGTAATGATTAATAGGGACAGTCGGGGGCATCAGTATTCAATAGTCAGAGGTGAAATTCTTGGATTTATTGAAGACTAACTACTGCGAAAGCATTTGCCAAGGATGTTTTCA	380	ASV_200	MT379555.1	98.158	380	7	0	1	380	512	891	0	664	Eukaryota	Fungi s.l.	Sordariomycetes	Ramophialophora	Ramophialophora sp.	1.74737
ASV_353	0	0	0	0	0	0	0	13	0	0	23	15	28	0	0	0	0	0	0	0	AGCTCCAATAGCGTATATTAAAGTTGTTGAGGTTAAAAAGCTCGTAGTTGAACCTTGGGCCTAGCCGGCCGGTCCGCCTCACCGCGTGCACTGGTCCGGTTGGGCCTTTCCTTCTGGGGAACCTCATGCCCTTCACTGGGTGTGTTGGGGAACCAGGACTTTTACTCTGAACAAATTAGATCGCTTAAAGAAGGCCTATGCTCGAATATATTAGCATGGAATAATAGAATAGGACGTGTGGTTCTATTTTGTTGGTTTCTAGGACCGCCGTAATGATTAATAGGGACAGTCGGGGGCATCAGTATTCAATTGTCAGAGGTGAAATTCTTGGATTTATTGAAGACTAACTACTGCGAAAGCATTTGCCAAGGATGTTTTCA	380	ASV_353	MT379555.1	98.421	380	6	0	1	380	512	891	0	669	Eukaryota	Fungi s.l.	Sordariomycetes	Ramophialophora	Ramophialophora sp.	1.76053
ASV_364	0	0	0	0	0	41	20	13	31	17	0	0	0	0	0	0	0	0	0	0	AGCTCCAATAGCGTATATTAAAGTTGTTGTGGTTAAAAAGCTCGTAGTTGAACCTTGGGCCTGGCTGGCCGGTCCGCCTCACCGCGTGCACTGGTCCGGCCGGGCCTTTCCCTCTGTGGAACCCCATACCCTTCACTGGGCGTGGCGGGGAAACAGGACATTTACTTTGAAAAAATTAGAGTGCTCCAGGCAGGCCTATGCTCGAATACATTAGCATGGAATAATAAAATAGGACGCGCGGTTCTATTTTGTTGGTTTATAGGACCGCCGTAATGATTAATAGGGACAGTCGGGGGCATCAGTATTCAAATGTCAGAGGTGAAATTCTTGGATCATTTGAAGACTAACTACTGCGAAAGCATTTGCCAAGGATGTTTTCA	380	ASV_364	MN451389.1	100	380	0	0	1	380	511	890	0	702	Eukaryota	Fungi s.l.	Sordariomycetes	Sarocladium	Sarocladium implicatum	1.84737
ASV_203	17	28	15	23	33	0	0	0	0	0	13	21	17	17	17	0	0	0	0	0	AGCTCCAATAGCGTATATTAAAGTTGTTGTGGTTAAAAAGCTCGTAGTTGAACCTTGGGCCTGGCTGGCCGGTCCGCCTCACCGCGTGCACTGGTCCGGCCGGGCCTTTCCCTCTGTGGAACCCCATACCCTTCACTGGGCGTGGCGGGGAAACAGGACATTTACTTTGAAAAAATTAGAGTGCTCCAGGCAGGCCTATGCTCGAATACATTAGCATGGAATAATAAAATAGGACGCGCGGTTCTATTTTGTTGGTTTATAGGACCGCCGTAATGATTAATAGGGACAGTCGGGGGCATCAGTATTCAACTGTCAGAGGTGAAATTCTTGGATCAGTTGAAGACTAACTACTGCGAAAGCATTTGCCAAGGATGTTTTCA	380	ASV_203	MN704649.1	100	380	0	0	1	380	532	911	0	702	Eukaryota	Fungi s.l.	Sordariomycetes	Sarocladium	Sarocladium sp.	1.84737
ASV_59	0	12	0	0	0	0	0	0	0	21	83	240	88	119	139	0	12	20	29	25	AGCTCCAATAGCGTATATTAAAGTTGTTGAGGTTAAAAAGCTCGTAGTTGAACCTTGGGCCTAGCCGGCCGGTCCGCCTCACCGCGTGCACTGGCTCGGTTGGGCCTTTCCTTCTGGAGAACCCCATGCCCTTCACTGGGTGTGGTGGGGAACCAGGACTTTTACTCTGAACAAATTAGATCGCTTAAAGAAGGCCTATGCTCGAATATATTAGCATGGAATAATAGAATAGGACGTGTGGTTCTATTTTGTTGGTTTCTAGGACCGCCGTAATGATTAATAGGGACAGTCGGGGGCATCAGTATTCAATTGTCAGAGGTGAAATTCTTGGATTTATTGAAGACTAACTACTGCGAAAGCATTTGCCAAGGATGTTTTCA	380	ASV_59	XR_002990126.1	98.947	380	4	0	1	380	586	965	0	680	Eukaryota	Fungi s.l.	Sordariomycetes	Sordaria	Sordaria macrospora	1.78947
ASV_244	0	20	0	0	13	0	0	0	26	0	12	22	22	15	0	0	0	20	0	0	AGCTCCAATAGCGTATATTAAAGTTGTTGTGGTTAAAAAGCTCGTAGTTGAACCTTGGGCCTGGCTGGCCGGTCCGCCTCACCGCGTGTACTGGTCCGGCCGGGCCTTTCCCTCTGTGGAACCCCATGCCCTTCACTGGGTGTGGCGGGGAAACAGGACTTTTACTTTGAAAAAATTAGAGTGCTCCAGGCAGGCCTATGCTCGAATACATTAGCATGGAATAATGAAATAGGACGTGCGGTTCTATTTTGTTGGTTTCTAGGACCGCCGTAATGATTAATAGGGACAGTCGGGGGCATCAGTATTCAATTGTCAGAGGTGAAATTCTTGGATTTATTGAAGACTAACTACTGCGAAAGCATTTGCCAAGGATGTTTTCA	380	ASV_244	MK984566.1	100	380	0	0	1	380	846	1225	0	702	Eukaryota	Fungi s.l.	Sordariomycetes	Tolypocladium	Tolypocladium reniformisporum	1.84737
ASV_79	42	55	47	54	52	0	0	33	0	0	0	56	56	62	61	0	13	32	48	41	AGCTCCAATAGCGTATATTAAAGTTGTTGTGGTTAAAAAGCTCGTAGTTGAACCTTGGGCCTGGCTGGCCGGTCCGCCTCACCGCGTGCACTGGTCCGGCCGGGCCTTTCCCTCTGCGGAACCCCATGCCCTTCACTGGGTGTGGCGGGGAAACAGGACTTTTACTTTGAAAAAATTAGAGTGCTCAAGGCAGGCCTATGCTCGAATACATTAGCATGGAATAATAGAATAGGACGTGTGGTTCTATTTTGTTGGTTTCTAGGACCGCCGTAATGATTAATAGGGACAGTCGGGGGCATCAGTATTCAATTGTCAGAGGTGAAATTCTTGGATTTATTGAAGACTAACTACTGCGAAAGCATTTGCCAAGGATGTTTTCA	380	ASV_79	MT649531.1	100	380	0	0	1	380	513	892	0	702	Eukaryota	Fungi s.l.	Sordariomycetes	Trichoderma	Trichoderma sp.	1.84737
ASV_348	0	0	0	0	0	16	30	0	15	28	22	0	0	0	0	0	0	0	0	0	AGCTCCAATAGCGTATATTAAAGTTGTTGTGGTTAAAAAGCTCGTAGTTGAACCTTGGGCCTGGCTGGCCGGTCCGCCTCACCGCGTGCACTGGTCCGGCCGGGCCTTTCCCTCTGCGGAACCCCATGCCCTTCACTGGGTGTGGCGGGGAAACAGGACTTTTACTTTGAAAAAATTAGAGTGCTCCAGGCAGGCCTATGCTCGAATACATTAGCATGGAATAATAGAATAGGACGTGTGGTTCTATTTTGTTGGTTTCTAGGACCGCCGTAATGATTAATAGGGACAGTCGGGGGCATCAGTATTCAATTGTCAGAGGTGAAATTCTTGGATTTATTGAAGACTAACTACTGCGAAAGCATTTGCCAAGGATGTTTTCA	380	ASV_348	MT649531.1	99.737	380	1	0	1	380	513	892	0	697	Eukaryota	Fungi s.l.	Sordariomycetes	Trichoderma	Trichoderma sp.	1.83421
ASV_773	0	0	0	0	0	0	0	0	0	0	0	0	0	13	0	0	0	0	0	0	AGCTCCAATAGCGTATATTAAAGTTGTTGTGGTTAAAAAGCTCGTAGTTGAACCTTGGGCCTGGCTGGCCGGTCCGCCTCACCGCGTGCACTGGTCCGGCCGGGTCTTTCCCTCTGTGGAACCCCATGCCCTTCACTGGGTGTGGCGGGGAAACAGGACTTTTACTTTGAAAAAATTAGAGTGCTTCAAGGCAGGCCTATGCTCGAATACATTAGCATGGAATAATAGAATAGGACGTGTGGTTCTATTTTGTTGGTTTCTAGGACCGCCGTAATGATTAATAGGGACAGTCGGGGGCATCAGTATTCAATTGTCAGAGGTGAAATTCTTGGATTTATTGAAGACTAACTACTGCGAAAGCATTTGCCAAGGATGTTTTCA	381	ASV_773	MT649531.1	99.213	381	2	1	1	381	513	892	0	686	Eukaryota	Fungi s.l.	Sordariomycetes	Trichoderma	Trichoderma sp.	1.80052
ASV_351	0	0	0	0	0	12	0	0	0	0	0	0	0	12	0	0	0	0	0	0	AGCTCCAGTAGCGTATATTAAAGTTGTTGCAGTTAAAAAGCTCGTAGTCGAACTTCGGGCCCGGCGGGACGGTCTGCCTTACGGTATGTACTGTCCGGCTGGGTCTTACCTCTTGGTGAGGCTACATGCCCTTCATTGGGTGTGTAGTGGAACCAGGAATTTTACCTTGAGAAAATTAGAGTGTTCAAAGCAGGCATTTGCCCGAATACATTAGCATGGAATAATAGAATAGGACGTGCGGTTCTATTTTGTTGGTTTCTAGGATCGCCGTAATGATTAATAGGGACGGTCGGGGGCATTAGTATTCCGTTGCTAGAGGTGAAATTCTTAGATTTACGGAAGACTAACATCTGCGAAAGCATTTGCCAAGGACGTTTTCA	380	ASV_351	NG_062090.1	99.737	380	1	0	1	380	565	944	0	697	Eukaryota	Fungi s.l.	Tremellomycetes	Apiotrichum	Apiotrichum dulcitum	1.83421
ASV_778	0	0	0	0	0	0	0	0	0	0	0	0	0	0	0	0	0	0	13	0	AGCTCCAGTAGCGTATATTAAAGTTGTTGCAGTTAAAAAGCTCGTAGTCGAACTTCGGATCTGGCGGGATGGTCCGCCTTACGGTGTGTACTGTCCGGCCGGATCTTACCTCTTGGTGAAGCCGTATGCCCTTTACTGGGTGTGCGGTGGAACCAGGAATTTTACTTTGAGAAAATTAGAGTGTTCAAAGCAGGCATACGCCCGAATACATTAGCATGGAATAATAGAATAGGACGTGCGGTTCTATTTTGTTGGTTTCTAGGATCGCCGTAATGATTAATAGGGACGGTCGGGGGCATTAGTATTCCGTTGCTAGAGGTGAAATTCTTAGATTTACGGAAGACTAACTTCTGCGAAAGCATTTGCCAAGGACGTTTTCA	380	ASV_778	OP480114.1	100	380	0	0	1	380	565	944	0	702	Eukaryota	Fungi s.l.	Tremellomycetes	Saitozyma	Saitozyma sp.	1.84737
ASV_78	47	44	36	55	55	51	45	84	57	51	13	18	18	34	0	0	14	0	14	0	AGCTCCAATAGCGTATATTAAAGTTGTTGCAGTTAAAAAGCTCGTAGTTGAACTTCAGGCCCGGCGGGGTGGTCTGCCTCACGGTATGTACTACCCTGCTGGGCCTTACCTCTTGGTGAGCCCGTATGCCGTTTACTCGGTGTGCGGAGGAACCAGGAATTTTACTTTGAAAAAATTAGAGTGTTCAAAGCAGGCATATGCCCGAATACATTAGCATGGAATAATAGAATAGGACGTGTGGTTCTATTTTGTTGGTTTCTAGGATCGCCGTAATGATTAATAGGGACGGTTGGGGGCATTAGTATTCAGTTGCTAGAGGTGAAATTCTTAGATTTACTGAAGACTAACATCTGCGAAAGCATTTGCCAAGGACGTTTTCA	380	ASV_78	JN938646.1	100	380	0	0	1	380	522	901	0	702	Eukaryota	Fungi s.l.	Tremellomycetes	Solicoccozyma	Solicoccozyma aeria	1.84737
ASV_302	0	0	0	15	0	0	16	0	21	0	0	0	0	0	0	0	0	20	18	35	AGCTCCAATAGCGTATATTAAAGTTGTTGCAGTTAAAAAGCTCGTAGTTGAACTTCAGGCCCGGCGGGGTGGTCTGCCTCACGGTATGTACTATCCTGCTGGGCCTTACCTCTTGGTGAGCCCGTATGCCGTTTACTCGGTGTGCGGAGGAACCAGGAATTTTACTTTGAAAAAATTAGAGTGTTCAAAGCAGGCATATGCCCGAATACATTAGCATGGAATAATAGAATAGGACGTGTGGTTCTATTTTGTTGGTTTCTAGGATCGCCGTAATGATTAATAGGGACGGTTGGGGGCATTAGTATTCAGTTGCTAGAGGTGAAATTCTTAGATTTACTGAAGACTAACATCTGCGAAAGCATTTGCCAAGGACGTTTTCA	380	ASV_302	KF036631.1	100	380	0	0	1	380	516	895	0	702	Eukaryota	Fungi s.l.	Tremellomycetes	Solicoccozyma	Solicoccozyma terrea	1.84737
ASV_363	0	13	0	0	0	0	0	0	12	0	0	0	0	0	0	0	0	0	0	14	AGCTCCAATAGCGTATATTAAAGTTGTTGCAGTTAAAAAGCTCGTAGTTGAACTTCAGGCTCGATGGGATGGTCTGCCTCACGGTATGTACTATTCTGTTGAGCCTTACCTCCTGGTGAGCCGGCATGCCGTTTACTCGGTGTGTCGAGGAACCAGGAATTTTACTTTGAAAAAATTAGAGTGTTCAAAGCAGGCATATGCCCGAATACATTAGCATGGAATAATAGAATAGGACGTGTGGTTCTATTTTGTTGGTTTCTAGGATCGCCGTAATGATTAATAGGGACGGTTGGGGGCATTAGTATTCAGTTGCTAGAGGTGAAATTCTTAGATTTACTGAAGACTAACATCTGCGAAAGCATTTGCCAAGGACGTTTTCA	380	ASV_363	NG_062962.1	99.474	380	2	0	1	380	516	895	0	691	Eukaryota	Fungi s.l.	Tremellomycetes	Solicoccozyma	Solicoccozyma terricola	1.81842
ASV_529	0	0	0	0	0	0	0	0	0	0	0	0	0	0	0	0	0	0	25	0	AGCTCCAATAGCGTATATTAAAGTTGTTGCAGTTAAAAAGCTCGTAGTTGAACTTCAGGCTCGATGGGATGGTCTGCCTCACGGTATGTACTATTCTGTTGAGCCTTACCTCCTGGTGAGCCGGCATGCCGTTTACTCGGTGTGTCGAGGAACCAGGAATTTTACTTTGAAAAAATTAGAGTGTTCAAAGCAGGCATATGCCCGAATACATTAGCATGGAATAATAGAATAGGACGTGTGGTTCTATTTTGTTGGTTTCTAGGATCGCCGTAATGATTAATAGGGACGGTTGGGGGCATTAGTATTCAGTTGCTAGAGGTGAAATTCTTAGATTTACTGAAGACTAACTACTGCGAAAGCATTTGCCAAGGACGTTTTCA	380	ASV_529	NG_062962.1	100	380	0	0	1	380	516	895	0	702	Eukaryota	Fungi s.l.	Tremellomycetes	Solicoccozyma	Solicoccozyma terricola	1.84737
ASV_204	34	15	0	0	0	28	21	0	0	0	22	14	14	0	0	0	0	0	15	0	AGCTCCAATAGCGTATATTAAAGTTGTTGCAGTTAAAAAGCTCGTAGTTGAACTTCAGGTCTGGTTGGCTGGTCCGCCTCACGGTGTGTACTGGTCGGCCGGACCTTACCTCTTGGTGATGCGGCATGCCGTTTATTCGGTGTGTCGTGGAACCAGGATTTTTACTTTGAAAAAATTAGAGTGTTCAAAGCAGGCCTATGCCCGAATACATTAGCATGGAATAATAGAATAGGACGTGCGGTTCTATTTTGTTGGTTTCTAGGATCGCCGTAATGATTAATAGGGATAGTTGGGGGCATTAGTATTCAGTGGCTAGAGGTGAAATTCTTGGATTTACTGAAGACTAACTACTGCGAAAGCATTTGCCAAGGATGTTTTCA	380	ASV_204	OX637639.1	100	380	0	0	1	380	2507	2128	0	702	Eukaryota	Fungi s.l.	Tremellomycetes	Tausonia	Tausonia pullulans	1.84737
ASV_1031	0	0	0	0	0	0	0	0	13	0	0	0	0	0	0	0	0	0	0	0	AGCTCCAGTAGCGTATATTAAAGTTGTTGCAGTTAAAACGCTCGTAGTCGAACTTCGGGCCTGGCGGGATGGTCCGCCTTACGGTGTGTACTATTCTGCTGGGCCTTACCTCTTGGTGAGACCTCATGCTCTTTATTGGGTGTGGGGTGGAACCAGGAATTTTACCTTGAGAAAATTAGAGTGTTCAAAGCAGGCAAACGCCCGAATACATTAGCATGGAATAATAGAATAGGACGTGCGGTTCTATTTTGTTGGTTTCTAGGATCGCCGTAATGATTAATAGGGACGGTCGGGGGCATTAGTATTCCATTGCTAGAGGTGAAATTCTTAGATTTATGGAAGACTAACTACTGCGAAAGCATTTGCCAAGGACGTTTTCA	380	ASV_1031	OP480125.1	100	380	0	0	1	380	562	941	0	702	Eukaryota	Fungi s.l.	Tremellomycetes	Vishniacozyma	Vishniacozyma sp.	1.84737
ASV_733	0	0	0	0	0	15	0	0	0	0	0	0	0	0	0	0	0	13	0	0	AGCTCCAGTAGCGTATATTAAAGTTGTTGCAGTTAAAACGCTCGTAGTCGAACTTCGGGCTTGGCGGGATGGTCCGCCTTACGGTGTGTACTATTCTGCTGAGCCTTACCTCTTGGTGAGACCTCATGCTCTTTATTGGGTGTGGGGTGGAACCAGGAATTTTACCTTGAGAAAATTAGAGTGTTCAAAGCAGGCAAACGCCCGAATACATTAGCATGGAATAATAGAATAGGACGTGCGGTTCTATTTTGTTGGTTTCTAGGATCGCCGTAATGATTAATAGGGACGGTCGGGGGCATTAGTATTCCATTGCTAGAGGTGAAATTCTTAGATTTATGGAAGACTAACTACTGCGAAAGCATTTGCCAAGGACGTTTTCA	380	ASV_733	NG_062163.1	100	380	0	0	1	380	514	893	0	702	Eukaryota	Fungi s.l.	Tremellomycetes	Vishniacozyma	Vishniacozyma victoriae	1.84737
ASV_420	0	14	0	17	12	0	0	0	0	0	0	0	0	0	0	0	0	0	0	0	AGCTCCAATAGCGTATATTAAAGTTGTTGCAGTTAAAAAGCTCGTAGTTGAACTTCAGGCTAGGTTGGTCGGTCCACCTAACAGTGAGTACTGACTGGCCTGGTCTTCCTTCTGGCTACTTAGGCTGCTTTTAATCGGGTGGCCTAATGTACCAGGACTTTTACTTTGAAAAAATTAGAGTGTTCAAAGCAGGCCTACGCTTGAATACATTAGCATGGAATAATAGAATAGGATCTTGGTTCTATTTTGTTGGTTTCTAGGACTAAGGTAATGATTAATAGGGACAGTTGGGGGCATTAGTATTTCAGTGTCAGAGGTGAAATTCTTGGATTTCTGAAAGACTAACTACTGCGAAAGCATCTGCCAAGGATGTTTTCA	378	ASV_420	KP685329.1	91.099	382	26	8	1	378	591	968	9.55e-140	510	Eukaryota	Fungi s.l.		NA	uncultured Chytridiomycota	1.34921
ASV_637	0	0	0	0	0	0	0	0	0	0	0	0	0	0	0	0	0	16	0	0	AGCTCCAATAGCGTATATTCATATTGTTGCAGTTAAAAAGCTCGTAGTTGAATGTAAGGCGCGGTGGTGCGGTGCGCTTCGGCGCTACTGTGCCACTATAGCGCCTAGAATGCGGTGCGCAGGGCAGCAATGCTCTGGCAGCCCGCGAGTTACTGTGAGGAAATTAGGGTGTTTATAGCAGGCGTTTGCTTGAATACTGCAGCATGGAATAACGAGTAGGACTCCGGTTCTGCTTTGTTGGTTTGAGGGCCAGAGTAATGGTTAATAGGAACAGTTGGGGGCATTAGTATTCAGTAGTCAGAGGTGAAATTCTTGGATTTACTGAAGACTGACTAGTGCGAAAGCATTTGCCAAGGATGTTTCCA	365	ASV_637	MZ923364.1	93.425	365	20	3	1	365	112	472	4.22e-148	538	Eukaryota	Fungi s.l.		NA	uncultured Cryptomycota	1.47397
ASV_1008	0	0	0	0	0	0	0	0	0	0	0	0	0	0	0	0	0	14	0	0	AGCTCCAATAGCGTATATTAAAGTTGTTGCAGTTAAAAAGCTCGTAGTTGAACCTTGGGCAAGATGCATCAGGTCGACCGAAAGGCCAGACTTGGTCATCGCGCCTCTGTTGGGGGACTCGTTGCTTCGGCGGCGAGGTAACCTACGTTACTGTGAAGAAATTAGAGTGTTTAAAGCAGGCGATCGCTTGAATACATCAGCATGGAATAACAAGATAAGACATTAGTCTTCTTGTTGGTTTGGAGACAAATGTAATGATTAATAGGGCCAGTTGGGGGCATTAGTATTCAGTAGTCAGAGGTGAAATTCTTGGATTTACTGAAGACTAACTAGTGCGAAAGCATTTGCCAAGGATGTTTTCA	362	ASV_1008	MZ923396.1	97.79	362	6	2	1	362	111	470	1.12e-173	623	Eukaryota	Fungi s.l.		NA	uncultured Cryptomycota	1.72099
ASV_1053	15	0	0	0	0	0	0	0	0	0	0	0	0	0	0	0	0	0	0	0	AGCTCCAATAGCGTATATTAAAGTTGTTGCAGTTAAAAAGCTCGTAGTTGGACCTATGACAAGGCCGACTGGTCTGCCGCAAGGCAGCACTGGGCGCGCCGCGTCACGATTCTGGGGAACTGCTCACAAGGCAGGGAACCAGGGATTACTTTGAAGAAATTAGAGTGTTTAAGGCAGGCAATTGCTTGAATACATTAGCATGGAATAATAAGATATGACTGCGGTCTTATTTTGTTGGTTTGAGGGCTGTAGTAATGATTAATAGGGATAGTTGGGGGCATTTGTATTCAGTAGTCAGAGGTGAAATTCTTGGATTTACTGAAGACAAACTAATGCGAAAGCATTTGCCAAGGATGTTTTCA	362	ASV_1053	MZ923246.1	98.066	362	6	1	1	362	113	473	2.41e-175	628	Eukaryota	Fungi s.l.		NA	uncultured Cryptomycota	1.73481
ASV_391	0	19	0	18	21	0	0	0	0	0	0	0	0	0	0	0	0	0	0	0	AGCTCCAATAGCGTATATTAAAGTTGTTGCAGTTAAAAAGCTCGTAGTTGAACATTTGGAGTCGACACTGGGTCTAGACGCAAGTCTTGCACTCTGCTTGTTGGTTCCTTTCCTTTTGAAAGCTTTGCATCTTCTTTATTGAGGGTGCAAATGAGTTCAAAACTTTTACTTTGAAAAAATTAGAGTGTTTAAAGCAGGCAATCGCTTGAATACATTAGCATGGAATAATAGAATAGGACCTCGTTCTTTTCTGTTGGTTTTAGGAACCGAGGTAATGATTAATAGGGACAGTTGGGGGCATTAGTACTGCAGTGTCAGAGGTGAAATTCTTGGATTTCTGCAAGACTAACTTCTGCGAAAGCATTTGTCAAGGATGTTTTCA	382	ASV_391	MW217546.1	86.598	388	39	11	1	382	1	381	2.17e-111	416	Eukaryota	Fungi s.l.		NA	uncultured Mesochytriaceae	1.08901
ASV_451	0	18	16	0	0	0	0	0	0	0	0	0	0	0	0	0	0	0	0	0	AGCTCCAATAGCGTATATTAAAGTTGTTGCAGTTAAAAAGCTCGTAGTTGAATTTTGGGCCTGGTTGGTTGGTCTGCCTTTGGTATGAACTGATCGACTGGGCCTTTCCTTCTGGCGAACTATTGTGCTATTCATTTAGTGCGATAGGGAACCAGGACTTTTACTTTGAAAAAATTAGAGTGTTTAAAGCAGGCTTACGCTTGAATACATTAGCATGGAATAATAGAATAGGACTTTGGTTCTATTTTGTTGGTTTCTAGGACCGAAGTAATGATTAATAGGGATAGTTGGGGGCATTAGTATTTAATTGTCAGAGGTGAAATTCTTGGATTTATGAAAGACTAACTTCTGCGAAAGCATTTGCCAAGGATGTTTTCA	378	ASV_451	OQ687267.1	97.09	378	11	0	1	378	132	509	4.2e-178	638	Eukaryota	Fungi s.l.		NA	uncultured Rhizophydiales	1.68783
ASV_517	0	0	0	0	0	0	0	0	0	0	0	0	0	0	0	0	0	0	0	13	AGCTCCAATAGCGTATATTAAAGTTGTTGTGGTTAAAAAGCTCGTAGTTGAACCTTGGGCCTGGCTGGCCGGTCCGCCTCACCGCGTGTACTGGTCCGGCCGGGTCTTTCCCTCTGTGGAACTCCATGCCCTTCACTGGGTGTGGCAGGGAAACAGGACTTTTACTTTGAAAAAATTAGAGTGCTCCAGGCAGGCCTTTGCTCGAATACATTAGCATGGAATAATAAAATAGGACGTGTGGTTCTATTTTGTTGGTTTCTAGGACCGCCGTAATGATTAATAGGGACAGTCGGGGGCATCAGTATTCAATTGTCAGAGGTGAAATTCTTGGATTTATTGAAGACTAACTACTGCGAAAGCATTTGCCAAGGATGTTTTCA	380	ASV_517	KP968539.1	99.474	380	2	0	1	380	330	709	0	691	Eukaryota	Fungi s.l.		Sarocladium	Sarocladium sp.	1.81842
ASV_416	0	33	0	16	16	0	0	0	0	0	0	0	0	0	0	0	0	0	0	0	AGCTCCAATAGCGTATATTAAAGTTGTTGCAGTTAAAAAGCTCGTAGTTGAATTTTTGACTGGTGCTGCGGGTCTGCCTAACGGTAAGTACTCGTGGCGCCGGTCACACCTTCTGGGGAAGCGCCGTGCACTTTACTGGGTGCGGCGATTTGATCCAGGACTTTTACTTTGAAAAAATTAGAGTGTTCAAAGCAGGCATTCGCTTGAATACATTAGCATGGAATAATGGAATAGGACTTTGGTTCTATTTTGTTGGTTTCTAGGACCGAAGTAATGATTGATAGGGATAGTTGGGGGCATTAGTATTTAGTTGTCAGAGGTGAAATTCTTGGATTTACTAAAGACTGACTTCTGCGAAAGCATTTGCCAAGGATGTTTTCA	381	ASV_416	LC431088.1	90.104	384	32	5	1	381	450	830	9.7e-135	494	Eukaryota	Fungi s.l.		Vinositunica	Vinositunica radiata	1.29659
ASV_274	0	0	0	0	0	0	0	0	0	0	0	0	0	0	0	0	0	31	32	64	AGCTCCAATAGCGTATATTAAAGTTGTTGCAGTTAAAAAGCTCGTAGTTGGATTTTGGATTGGGCTTAACGGTCGGCCGTGAGGTTCGTACTGTTGTGCCCTTTCTTCTTCTCGAAGACCACGTGTGCTCTTAACTGAGTGTGCGTGGGGTTCGGGACTTTTACTGTGAGAAAATTAGAGTGTTCAAAGCAGGCGTTTGCTTGAATATTGCAGCATGGAATAATGGAATAGGATCACGATCTTATTTTGTTGGTTTCTAGGATCGAGATAATGATTAATAGGGATAGTTGGGGGCATTAATATTTAATTGTCAGAGGTGAAATTCTTGGATTTATGAAAGATTAACTTCTGCGAAAGCATTTGCCAAGGATGTTTTCG	378	ASV_274	AF070445.1	97.09	378	8	2	1	378	589	963	5.43e-177	634	Eukaryota	Holozoa	Ichthyosporea	Anurofeca	Anurofeca richardsi	1.67725
ASV_757	0	0	0	0	0	0	0	0	0	0	0	0	0	0	0	0	0	13	0	15	AGCTCCAATAGCGTATATTAAAGTTGTTGCAGTTAAAAAGCTCGTAGTTGGATTTTGGATTGCGTCTAACGGTCGGCCGTGAGGTTCGTACTGTTGGGTGCTTTCTTCTTCTCGAAGACCACGTGTGCTCTTAACTGGGTGTGCGTGGGGTTCGGGACGTTTACTGTGAGAAAATTAGAGTGTTCAAAGCAGGCATTTGCTTGAATATTGCAGCATGGAATAATGGAATAGGATCACAATCTTATTTTGTTGGTTTCTAGGATTGAGATAATGATTAATAGGGATAGTTGGGGGCATTAATATTTAATTGTCAGAGGTGAAATTCTTGGATTTATGAAAGATTAACTTCTGCGAAAGCATTTGCCAAGGATGTTTTCG	378	ASV_757	AF070445.1	97.884	378	5	2	1	378	589	963	0	651	Eukaryota	Holozoa	Ichthyosporea	Anurofeca	Anurofeca richardsi	1.72222
ASV_908	0	0	0	0	0	0	0	0	0	0	0	0	0	0	0	0	0	0	12	0	AGCTCCAATAGCGTATATTAAAGTTGTTGCAGTTAAAAAGCTCGTAGTTGGATTTTGGATTGCGTCTAACGGTCGGCCGTGAGGTTCGTACTGTTGGGTGCTTTCTTCTTCTCGAAGACCACGTGTGCTCTTAACTGGGTGTGCGTGGGGTTCGGGACTTTTACTGTGAGAAAATTAGAGTGTTCAAAGCAGGCATTTGCTTGAATATTGCAGCATGGAATAATGGAATAGGATCACAATCTTATTTTGTTGGTTTCTAGGATTGAGATAATGATTAATAGGGATAGTTGGGGGCATTAATATTTAATTGTCAGAGGTGAAATTCTTGGATTTATGAAAGATTAACTTCTGCGAAAGCATTTGCCAAGGATGTTTTCG	378	ASV_908	AF070445.1	98.148	378	4	2	1	378	589	963	0	656	Eukaryota	Holozoa	Ichthyosporea	Anurofeca	Anurofeca richardsi	1.73545
ASV_489	0	0	0	0	0	0	0	0	0	0	0	0	0	0	0	0	0	0	24	0	AGCTCTCAAAGTGTATGTCATTATTGCTGCGGTTAAAAAGCTCGTAGTTGGATCTGAGCCTTTGGCGACAGTTCGTTTTCATGCGATACTGTGGCCGGGGTTAATTTTGTCGGTTCGCCGGCAAGAGTTACTCTGAATAAATCAGAGTGCTCAAAACAAGCGTTTCGCTTGAATGTTTTTGCATGGAATAATGGAAAAGGACTTCGGTTCCTTACTGTTGGTTTCGGAATTGGATTAATGATTAAGAGGGACCAACGGGGGCATGCGTACCGCTACGCGAGAGGTGAAATTCATGGACCGTAGCGTGACGACCTAAAGCGAAAGCATTTGCCAAGAATGTCTTCA	345	ASV_489	KY119590.1	100	339	0	0	1	339	519	857	8.21e-175	627	Eukaryota	Holozoa		Mesorhabditis	Mesorhabditis sp. WB-2009	1.81739
ASV_280	17	0	37	0	18	0	0	22	0	0	0	0	0	0	0	0	0	30	0	0	AGCTCCAATAGCGTATATTAAAGTTGTTGCAGTTAAAAAGCTCGTAGTTGGACTTTAGGCAAGGCGGTCTGGTCGCCCACTGGGTGTACTGGGCTCGCCGCGCCTCACCTTCGGGGAACTAGTTGTGCTTCGGTGCACTAGGGAACCGAGCCTTACTTTGAAGAAATTAGAGTGTTTAAAGCAGGCTTACGCTTGAATACATCAGCATGGAATAACATGATAGGACTTTGGTTCTATTTTGTTGGTTTGAGGACCAAAGTAATGATTAATAGGGCCAGTTGGGGGCATTAGTATTCTATAGTCAGAGGTGAAATTCTTGGATTTATAGAAGACTAACTAATGCGAAAGCATTTGCCAAGGATGTTTTCA	369	ASV_280	AY835696.2	99.729	369	1	0	1	369	463	831	0	676	Eukaryota	NA				1.83198
ASV_331	0	23	17	13	21	0	0	0	0	0	0	17	0	0	0	0	0	0	0	0	AGCTCCAATAGTGTATATTAAAGTTGCTGCGGTTAAAAAGCTCGTAGTTGGATTTCGGAATGTCGCCGGTCAAAGCTCGTCCTTGTGGCGTGGCTGGATTGGTGCTTCCTAGCTTCGGATTGGCCAGCAATGGTCTCCGATCATTTACTTTGAAAAAATTAGAGTGTTCAAAGCAGGCGTAACCTTGCCATTGAATATTACAGCATGGGATAATAGAATATGACGTTGGTCTTATTTTGTTGGTTTCTAAGGCTGATGTAATGATTAATAGGGATAGTTGGGGTCGCTCGTATTGAGTTGTCAGAGGTGAAATTCTAGGATTTACTCAAGACGAACTAGTGCGAAAGCATTCGACAAGGATGTTTTCA	368	ASV_331	KT816691.1	99.449	363	1	1	6	368	1	362	0	658	Eukaryota	NA				1.78804
ASV_332	0	0	0	0	0	0	0	0	18	18	0	0	20	0	18	0	0	0	16	0	AGCTCCAATAGCGTATATTAAAGTTGCTGCAGTTAAAAAGCTCGTAGTTGGATTTCTGGCTTGATACAGTTTACCGGCCACGGTTTCGTGTGTTAGTGTTTGCTGTTCTGGCCATCCTTCCAATCGCTGCTCACTTTTCTTCATTGATTGGTGAGTGGTATTGGATCTTTTACTTTGAAAAAATTAGAGTGTTTCAAGCAGGCTTTATGCTATGAATACATTAGCATGGAATAATAATTTAGGACTTCGGTTCTATTTTGTTGGTTTCTAGGACTGAAGTAATGATTGATAGGGATAGTTGGGGGTGCTAGTATTCAGCGGCCAGAGGTGAAATTCTCGGATTCGCTGAAGACTAACTTATGCGAAAGCATTCACCAAGGATGTCTTCT	389	ASV_332	FJ592307.1	100	389	0	0	1	389	24	412	0	719	Eukaryota	NA				1.84833
ASV_358	0	0	0	0	0	0	0	0	0	0	0	0	0	0	0	0	0	42	22	0	AGCTCCAATAGCGTATATTAAAGTTGTTGCAGTTAAAAAGCTCGTAGTTGAACTTTAGGCAAGGCGACCTGGTCACCCACTGGGTGTACTGGGTTCGCCGCGCCTCACCTTCGGGGAACTAGTCGTGCTTCGGTGCGCTAGGGAACCGAGCCTTACTTTGAAGAAATTAGAGTGTTTAAAGCAGGCTTACGCTTGAATACGCCAGCATGGAATAACAAGATAGGACTTTGGTTCTATTTTGTTGGTTTGAGGACCAAAGTAATGATTAATAGGGCCAGTCGGGGGCATTAGTATTCTATAGTCAGAGGTGAAATTCTTGGATTTATAGAAGACTAACTAATGCGAAAGCATTTGCCAAGGATGTTTTCA	369	ASV_358	AB901634.1	99.458	369	2	0	1	369	579	947	0	671	Eukaryota	NA				1.81843
ASV_1494	0	0	0	0	0	12	0	0	0	0	0	0	0	0	0	0	0	0	0	0	AGCTCCAATAGCGTATATTAAAATTGCTGCAGTTAAAGCGTCCGTAGTCGGATTTCGTCCTCTCGAGTTGGATGCGGAGGCTATTCTTAGTCTCCTAGCGCCTTCTCTTCTGGACTAGGGTGGTGCAAGTTCGCTTGTTTTCACTCTGTTACTTTGAGCAAATTGGAGTGCTCCAACCAGGCTTTAGCTTGAACAGCTCAGCATGGAATAACGAGATAGGACTTTGGTTCTTCTTGTTGGTGTCATGAACCGATAGTAATGGTTGATAAGGACATACGGGGGCATTTGTACTTGCTGGAGAGAGGTGAAATTCTAAGACCCTGCAAAGACAAACAAGTGCGAAAGCATTTGCCCAGTATGTGCCTG	366	ASV_1494	MK351180.1	95.082	366	18	0	1	366	1	366	8.96e-160	577	Eukaryota	NA				1.5765
ASV_506	0	0	0	0	0	0	0	0	0	0	0	31	0	0	0	0	0	0	0	0	AGCTCCAATAGCGTATATTAAAGTTGTTGCAGTTAAAAAGCTCGTAGTTGAACTTCGAACCCGATTAACTTGTCAGCCCATTTGGGTTTGTTACGAGAGAATTGGGTTCTACCTTTTGGCTTACGTTTTTTATAATTTTATGAAAAGCGAAATTGAGTCAAAACTTTTACTTTGAAAAAATTAGAGTGTTCAAAGCAGGCGTGTTTCGCTTGAATACATTAGCATGGAATAATAGAATAGGACTGTTGGTTCTATTTTGTTGGTTTCTAGGACCAGAGTAATGATTAATAGGAGTGGTCGGGGGCATTCATATTTGATTGTCAGAGGTGAAATTCTTGGATTTATCGAAGATGAACTACTGCGAAAGCATTTGCCAAGGACATTTCCA	388	ASV_506	OP101999.1	92.661	218	12	3	163	380	656	869	1.07e-79	311	Eukaryota	Nibbleridia	Nibbleridea	Nibbleromonas	Nibbleromonas arcticus	0.801546
ASV_940	0	0	0	0	0	12	0	0	0	15	0	0	0	0	0	0	0	0	0	0	AGCTCCAGTAGCATATATTAAAGTTGTTGCAGTTAAAAAGCTCGTAGTTGGATTTCTGGACGAAGCGCCTGTCGACGCCGCTTTCGCGGTGCTCTGGCGGGCTTTGCCTCGTCCATCCTCCGGTGTCGGGGTCCCTGGTCCTTGATTGGGTCAGGGTTACCTGGCGGCCTCAAAACCGCCTCTCGCCCGGTCTTTTACTTTGAAGAAAATAGAGTGTTTAAAGCAGGCTCGGTGCCGTTTGAATACATTAGCATGGAATAATGATCTAGGACTTTGGTTCTATTTTGTTGGTTTCTAGGATTGAAGTAATGATTGATAGGGACGGTTGGGGGTGCTAGTATTCAGAGGCCAGCAGTGAAATGCGATGATTCTCTGAGGACTAACTTATGCGAAAGCATT…	416	ASV_940	AY268040.1	90.265	226	19	3	191	416	753	975	4.18e-74	292	Eukaryota	Rhizaria	Imbricatea	Allas	Allas sp. JJP-2003	0.701923
ASV_752	0	0	0	0	0	0	0	0	0	0	0	0	0	0	0	0	0	0	12	12	AGCTCCAGTAGCGTATATTAAAGTTGTTGCAGTTAAAAAGCTCGTAGTTGGATTTCTGACTGACCGTCCTGGCCCGCTTCTTTTACGGGAGTGAGTGCCGGTACGAGTTTGTCATCCTTCTAGAAAGCCGCGCCTACCGTTCATTCGTGCGGGCGTGTGCGGTCTAGATCTTTTACTTTGAAAAAATTAGAGTGTTTAAAGCAGGCTTACGCTATGAATACATTAGCATGGAATAATAATATAGGACTTTGATTCTATTTTGTTGGTTTCTAGGATTGAAGTAATGATTGATAGGGATAGTTGGGGGTGCTAGTATTCCGCGGCCAGAGGTGAAATTCTTGGATTCGCGGAAGACTAACTACTGCGAAAGCATTCACCAAGGATGTCTTCT	391	ASV_752	KY974484.1	100	324	0	0	51	374	1	324	2.06e-166	599	Eukaryota	Rhizaria	Imbricatea	Euglypha	Euglypha sp. (in: cercozoans)	1.53197
ASV_340	0	0	0	0	0	0	43	28	13	19	0	0	12	0	0	0	0	0	0	0	AGCTCCAATAGCGTATATTAAAGTTGTTGCAGTTAAAAAGCTCGTAGTTGGATTTCTGGTATAGTGCGCTTGGCCCGCCACGGTTTCGTGTGTGAGTGCCGATGCGTGCTTACCATCTTTCTGGAGAACGTTCCTGCCCTTTACTGGGTTGGGTTCGCAATCCAGAACTTTTACTTTGAAAAAATTAGAGTGTTTAAAGCAGGCGTGAGCTATGAATACATTAGCATGGAATGAATAGGTAGGACTTGAGTTTTATTTTGTTGGTTCCAGAACTTAAGTAATGATTGATAGGGATTGTTGGGGGTGCCAGTATTCAGCGGCCAGAGGTGAAATTCTTGGATTCGCTGAAGACTAACTTAAGCGAAAGCATTCACCAAGGATGTCTTCT	388	ASV_340	EF023480.1	95.641	390	14	3	1	388	586	974	1.21e-173	623	Eukaryota	Rhizaria	Imbricatea	NA	Thaumatomastigidae environmental sample	1.60567
ASV_390	0	0	0	21	21	0	0	0	0	15	0	0	0	0	21	0	0	0	0	13	AGCTCCAGTAGCGTATATTAAAGTTGTTGCAGTTAAAAAGCTCGTAGTTGGATTTCTGGTCTGACATGCCTGGCCCGCCGGGGTTACCCGCGTGAGTGCCGGTGCGCGTCTACCATCCTTCCGGAAAACGGCCTTACCCTTCACTGGGCCGAGGTCGCGATCCGGATCTTTTACTTTGAAAAAATTAGAGTGTTTAAAGCAGGCTTACGCTGTGAATACATTAGCATGGAATAATAATTTAGGACTTCGGTCTCTATTTTGTTGGTTTCTAGAGCTGAAGTAATGATTGATAGGGATAGTTGGGGGTGCTAGTATTCATCGGCCAGAGGTGAAATTCTTGGATTCGATGAAGACTAACTTATGCGAAAGCATTCACCAAGGATGTCTTCT	390	ASV_390	EF023198.1	95.385	390	18	0	1	390	590	979	4.38e-173	621	Eukaryota	Rhizaria	Imbricatea	NA	Thaumatomastigidae environmental sample	1.59231
ASV_530	16	21	0	0	0	0	0	0	0	0	0	0	20	0	0	0	0	0	0	0	AGCTCCAGTAGCGTATATTAAAGTTGTTGCAGTTAAAAAGCTCGTAGTTGGATTTCTGGTCTGACATGCCTGGCCCGCCGGGGTTACCCGCGTGAGTGCCGGTGCGCGTCTACCATCCTTCTGGAAAACGGCCTTACCCTTCACTGGGCCGAGGTCGCGATCCAGATCTTTTACTTTGAAAAAATTAGAGTGTTTAAAGCAGGCTTACGCTGTGAATACATTAGCATGGAATAATAATTTAGGACTTCGGTCTCTATTTTGTTGGTTTCTAGAGCTGAAGTAATGATTGATAGGGATAGTTGGGGGTGCTAGTATTCATCGGCCAGAGGTGAAATTCTTGGATTCGATGAAGACTAACTTATGCGAAAGCATTCACCAAGGATGTCTTCT	390	ASV_530	EF023198.1	95.897	390	16	0	1	390	590	979	2.02e-176	632	Eukaryota	Rhizaria	Imbricatea	NA	Thaumatomastigidae environmental sample	1.62051
ASV_622	0	0	0	0	0	0	0	13	0	0	0	0	0	0	0	0	0	0	17	0	AGCTCCAGTAGCGTATATTAAAGTTGTTGCAGTTAAAAAGCTCGTAGTTGGATTTCTGGTCTGACGTGCCTGGCCCGCCGGGGTTACCCGCGTGAGTGCCGGTGCGCGTCTACCATCCTTCCGGAAAACGGCCTTACCCTTCACTGGGCCGAGGTCGCGATCCGGATCTTTTACTTTGAAAAAATTAGAGTGTTTAAAGCAGGCTTACGCTGTGAATACATTAGCATGGAATAATAATTTAGGACTTCGGTCTCTATTTTGTTGGTTTCTAGAGCTGAAGTAATGATTGATAGGGATAGTTGGGGGTGCTAGTATTCATCGGCCAGAGGTGAAATTCTTGGATTCGATGAAGACTAACTTATGCGAAAGCATTCACCAAGGATGTCTTCT	390	ASV_622	EF023198.1	95.641	390	17	0	1	390	590	979	9.41e-175	627	Eukaryota	Rhizaria	Imbricatea	NA	Thaumatomastigidae environmental sample	1.60769
ASV_878	0	0	0	0	0	15	0	0	0	0	0	0	0	0	0	0	0	0	0	0	AGCTCCAATAGCGTATATTAAAGTTGTTGCAGTTAAAAAGCTCGTAGTTGGATTTCTGGTATAGTGCGCTTGGCCCGCCACGGTTTCGTGTGTGAGTGCCGATGCGTGCTTACCATCTTTCTGGAGAACGTTCCTGCCCTTTACTGGGTTGGGTTCGCAATCCAGAACTTTTACTTTGAAAAAATTAGAGTGTTTAAAGCAGGCGTGAGCTATGAATACATTAGCATGGAATGATCAGGTAGGACTTGAGTTTTATTTTGTTGGTTCCAGAACTTAAGTAATGATTGATAGGGATTGTTGGGGGTGCCAGTATTCAGCGGCCAGAGGTGAAATTCTTGGATTCGCTGAAGACTAACTTAAGCGAAAGCATTCACCAAGGATGTCTTCT	388	ASV_878	EF023480.1	95.63	389	16	1	1	388	586	974	1.21e-173	623	Eukaryota	Rhizaria	Imbricatea	NA	Thaumatomastigidae environmental sample	1.60567
ASV_1166	0	0	0	0	0	19	0	0	0	0	0	0	0	0	0	0	0	0	0	0	AGCTCCAATAGCGTATATTAAAGTTGTTGCAGTTAAAAAGCTCGTAGTTGGATTTCTGGTCTGACATGCCTGGCCCGCCGGGGTCACCCGCGTGAGTGCCGGTGCGCGTCTACCATCCTTCCAGAAAACGGCCTTACCCTTCACTGGGCCGAGGTCGCGATCTGGATCTTTTACTTTGAAAAAATTAGAGTGTTTAAAGCAGGCTTACGCTGTGAATACATTAGCATGGAATAATAATTTAGGACTTCGGTCTCTATTTTGTTGGTTTCTAGAGCTGAAGTAATGATTGATAGGGATAGTTGGGGGTGCTAGTATTCATCGGCCAGAGGTGAAATTCTTGGATTCGATGAAGACTAACTTATGCGAAAGCATTCACCAAGGATGTCTTCT	390	ASV_1166	EF023198.1	95.385	390	18	0	1	390	590	979	4.38e-173	621	Eukaryota	Rhizaria	Imbricatea	NA	Thaumatomastigidae environmental sample	1.59231
ASV_1241	0	0	0	0	0	0	0	0	0	0	0	0	0	0	14	0	0	0	0	0	AGCTCCAGTAGCGTATATTAAAGTTGTTGCAGTTAAAAAGCTCGTAGTTGGATTTCTGGTACGACGTGTCTGGCCCGCCGGGGTTACCCGCGTGAGTGCCGGCGCACGTCTGCCATCCTTCTAGAAAACGGCCTTACCCTTCACTGGGCCGAGGTCGCGATCTAGATCTTTTACTTTGAAAAAATTAGAGTGTTTAAAGCAGGCTTACGCTATGAATACATTAGCATGGAATAATAATTTAGGACTTCGGTCTCTATTTTGTTGGTTTCTAGAGCTGAAGTAATGATTGATAGGGATAGTTGGGGGTGCTAGTATTCAACGGCCAGAGGTGAAATTCTTGGATTCGTTGAAGACTAACTTATGCGAAAGCATTCACCAAGGATGTCTTCT	390	ASV_1241	EF023198.1	98.462	390	6	0	1	390	590	979	0	688	Eukaryota	Rhizaria	Imbricatea	NA	Thaumatomastigidae environmental sample	1.7641
ASV_1318	0	0	0	0	0	0	0	0	0	0	0	0	12	0	0	0	0	0	0	0	AGCTCCAGTAGCGTATATTAAAGTTGTTGCAGTTAAAAAGCTCGTAGTTGGATTTCTGGTACGACGTGTCTGGCCCGCCGGGGTTACCCGCGTGAGTGCCGGCGCACGTCTGCCATCCTTCTAGAAAACGGCCTTACCCTTCACTGGGCCGAGGTCGCGATCTAGATCTTTTACTTTGAAAAAATTAGAGTGTTTAAAGCAGGCTTACGCTATGAATACATTAGCATGGAATAATAATTTAGGACTTCGGTCTCTATTTTGTTGGTTTCTAGAGCTGAAGTAATGATTGATAGGGATAGTTGGGGGTGCTAGTATTCATCGGCCAGAGGTGAAATTCTTGGATTCGATGAAGACTAACTTATGCGAAAGCATTCACCAAGGATGTCTTCT	390	ASV_1318	EF023198.1	98.462	390	6	0	1	390	590	979	0	688	Eukaryota	Rhizaria	Imbricatea	NA	Thaumatomastigidae environmental sample	1.7641
ASV_342	0	0	15	0	0	0	0	0	0	0	0	0	0	19	17	0	0	16	0	0	AGCTCCAGTAGCGTATATTAAAGTTGTTGCAGTTAAAAAGCTCGTAGTTGGATTTCTGGTCTGACATGCCTGGCCCGCCGGGGTCACCCGCGTGAGTGCCGGTGCGCGTCTACCATCCTTCTGGAAAACGGCCTTACCCTTCACTGGGCCGAGGTCGCGATCCAGATCTTTTACTTTGAAAAAATTAGAGTGTTTAAAGCAGGCTTACGCTGTGAATACATTAGCATGGAATAATAATTTAGGACTTCGGTCTCTATTTTGTTGGTTTCTAGAGCTGAAGTAATGATTGATAGGGATAGTTGGGGGTGCTAGTATTCATCGGCCAGAGGTGAAATTCTTGGATTCGATGAAGACTAACTTATGCGAAAGCATTCACCAAGGATGTCTTCT	390	ASV_342	HQ121434.1	95.641	390	17	0	1	390	526	915	9.41e-175	627	Eukaryota	Rhizaria	Imbricatea	Nudifila	Nudifila producta	1.60769
ASV_810	0	0	0	0	0	0	0	0	0	0	0	18	0	0	0	0	0	0	0	0	AGCTCCAGTAGCGTATATTAAAGTTGTTGCAGTTAAAAAGCTCGTAGTTGGATTTCTGGTCTGACATGCCTGGCCCGCCGGGGTCACCCGCGTGAGTGCCGGTGCGCGTCTACCATCCTTCCGGAAAACGGCCTTACCCTTCACTGGGCCGAGGTCGCGATCCGGATCTTTTACTTTGAAAAAATTAGAGTGTTTAAAGCAGGCTTACGCTGTGAATACATTAGCATGGAATAATAATTTAGGACTTCGGTCTCTATTTTGTTGGTTTCTAGAGCTGAAGTAATGATTGATAGGGATAGTTGGGGGTGCTAGTATTCATCGGCCAGAGGTGAAATTCTTGGATTCGATGAAGACTAACTTATGCGAAAGCATTCACCAAGGATGTCTTCT	390	ASV_810	HQ121434.1	95.128	390	19	0	1	390	526	915	2.04e-171	616	Eukaryota	Rhizaria	Imbricatea	Nudifila	Nudifila producta	1.57949
ASV_899	0	0	0	0	0	0	0	0	0	0	29	0	0	0	0	0	0	0	0	0	AGCTCCAGTAGCGTATATTAAAGTTGTTGCAGTTAAAAAGCTCGTAGTTGGATTTCTGGTCTGACATGCCTGGCCCGCCGGGGTTACCCGCGTGAGTGCCGGTGCGCGTCTACCATCCTTCTGGAGAACGGCCTTACCCTTCACTGGGCCGAGGTCGCGATCCAGATCTTTTACTTTGAAAAAATTAGAGTGTTTAAAGCAGGCTTACGCTGTGAATACATTAGCATGGAATAATAATTTAGGACTTCGGTCTCTATTTTGTTGGTTTCTAGAGCTGAAGTAATGATTGATAGGGATAGTTGGGGGTGCTAGTATTCATCGGCCAGAGGTGAAATTCTTGGATTCGATGAAGACTAACTTATGCGAAAGCATTCACCAAGGATGTCTTCT	390	ASV_899	HQ121434.1	95.641	390	17	0	1	390	526	915	9.41e-175	627	Eukaryota	Rhizaria	Imbricatea	Nudifila	Nudifila producta	1.60769
ASV_1169	0	0	0	0	0	0	0	0	13	0	0	0	0	0	0	0	0	0	0	0	AGCTCCAGTAGCGTATATTAAAGTTGTTGCAGTTAAAAAGCTCGTAGTTGGATTTCTGGTCTGACATGCCTGGCCCGCCGGGGTTACCCGTGTGAGTGCCGGTGCGCGTCTACCATCCTTCCGGAGAACGGCCTTACCCTTCACTGGGCCGAGGTCGCGATCCGGATCTTTTACTTTGAAAAAATTAGAGTGTTTAAAGCAGGCTTACGCTGTGAATACATTAGCATGGAATAATAATTTAGGACTTCGGTCTCTATTTTGTTGGTTTCTAGAGCTGAAGTAATGATTGATAGGGATAGTTGGGGGTGCTAGTATTCATCGGCCAGAGGTGAAATTCTTGGATTCGATGAAGACTAACTTATGCGAAAGCATTCACCAAGGATGTCTTCT	390	ASV_1169	HQ121434.1	95.385	390	18	0	1	390	526	915	4.38e-173	621	Eukaryota	Rhizaria	Imbricatea	Nudifila	Nudifila producta	1.59231
ASV_284	12	14	0	0	0	13	0	18	12	0	17	0	12	13	0	0	0	0	0	0	AGCTCCAATAGCGTATATTAAAGTTGCTGCAGTTAAAAAGCTCGTAGTTGGATTTCTGGCTTGCAACCTTGAGCCGGCCACGGTTTCGTGTGTTAGTGCTTGAGTTTCTGGCCATCCTTCCAATCGCTATTCATTCATCTTCATTGATGGGTGAGTGGTATTGGATCTTTTACTTTGAAAAAATTAGAGTGTTTCAAGCAGGCTTTATGCTATGAATACATTAGCATGGAATAATAATTTAGGACTTCGGTTCTATTTTGTTGGTTTCTAGGACTGAAGTAATGATTGATAGGGATAGTTGGGGGTGCTAGTATTCAGCGGCCAGAGGTGAAATTCTCGGATTCGCTGAAGACTAACTTATGCGAAAGCATTCACCAAGGATGTCTTCT	389	ASV_284	AF411280.1	98.465	391	4	2	1	389	590	980	0	688	Eukaryota	Rhizaria	Imbricatea	Spongomonas	Spongomonas minima	1.76864
ASV_253	0	0	0	0	20	0	0	0	0	0	0	0	21	19	24	0	0	0	0	13	AGCTCCAGTAGCGTATATTAAAGTTGTTGCAGTTAAAAAGCTCGTAGTTGGATTTCTGGTTCGATGCGTTTGGCCCTCTCGGAGCAATCCGGCGTGCGTGCCGATGCGCGTCTGCCATCCCTTGTAGAGAACGTTTCTACCCTTCACTGGGCCGGATTCGCAATCTACATCTTTTACTTTGAAAAAATTAGAGTGTTTAAAGCAGGCTTGTGCTATGAATACATTAGCATGGAATAATAATTTAGGACTTTGGTTCTATTTTGTTGGTTTCTAGGACTGAAGTAATGATTGATAGGGATAGTTGGGGGTGCTAGTATTCAGCGGCCAGAGGTGAAATTCTTGGATTCGCTGAAGACTAACTTATGCGAAAGCATTCACCAAGGATGTCTTCT	392	ASV_253	KC243120.1	95.674	393	15	2	1	392	636	1027	7.31e-176	630	Eukaryota	Rhizaria	Imbricatea	Thaumatomonas	Thaumatomonas sp. 4 JMS-2012	1.60714
ASV_667	0	0	0	0	0	0	0	0	0	0	0	0	0	0	13	0	0	0	0	0	AGCTCCAGTAGCGTATATTAAAGTTGTTGCAGTTAAAAAGCTCGTAGTTGGATTTCTGGTTTGACGCGTTTGGCCCTCCCGGGTTTCCACTCGGTGTGCGTGCCGATGCGCGTCTGCCATCCTTGTAGAGAACGTTTCTACCCTTCACTGGGCCGGATTCGCGATCTACATCTTTTACTTTGAAAAAATTAGAGTGTTTAAAGCAGGCTTGTGCTATGAATACATTAGCATGGAATAATAATTTAGGACTTTAGTTCTATTTTGTTGGTTTCTAGAGCTGAAGTAATGATTGATAGGGATAGTTGGGGGTGCTAGTATTCACTGGCCAGAGGTGAAATTCTTGGATTCAGTGAAGACTAACTTATGCGAAAGCATTCACCAAGGATGTCTTCT	393	ASV_667	KC243119.1	100	393	0	0	1	393	526	918	0	726	Eukaryota	Rhizaria	Imbricatea	Thaumatomonas	Thaumatomonas zhukovi	1.84733
ASV_334	0	0	13	14	27	0	0	0	0	0	0	0	0	0	18	0	0	16	0	0	AGCTCCAGTAGCGTATATTAAAGTTGTTGCAGTTAAAAAGCTCGTAGTTGGATTTCTGGCGAACCGTTGCGGCCCGTGCTCGTTTCGGGCGTGTGTGCCGTGTCGTGTTTGTCATCCTTCCAGAAAGCTGCGTCTACCATTCATTTGGCCGGACGTACGTGATCTGGATCGATTACTTTGAAAAAATTAGAGTGTTTAAAGCAGGCTTATGCTGTGAATACATTAGCATGGAATAATAATTTAGGACTTCGGTTCTATTTTGTTGGTTTCTAGGACTGAAGTAATGATTGATAGGGACAGTTGGGGGTGCTAGTATTCCGCGGCCAGAGGTGAAATTCTTGGATTCGCGGAAGACTAACTACTGCGAAAGCATTCACCAAGGATGTCTTCT	391	ASV_334	EF456752.1	100	391	0	0	1	391	580	970	0	723	Eukaryota	Rhizaria	Imbricatea	Trinema	Trinema lineare	1.8491
ASV_425	0	0	0	0	0	0	0	0	0	0	0	0	0	0	0	0	0	0	19	22	AGCTCCAGTAGCGTATATTAAAGTTGTTGCAGTTAAAAAGCTCGTAGTTGGATTTCTGGCGAACCGTTGCGGCCCGTGCCCGTTTCGGGCGTGTGTGCCGTGTCGTGTTTGTCATCCTTCCAGAAAGCTGCGTCTACCATTCACTTGGCCGGACGTACGCGATCTGGATCGATTACTTTGAAAAAATTAGAGTGTTTAAAGCAGGCTTATGCTGTGAATACATTAGCATGGAATAATAATTTAGGACTTCGGTTCTATTTTGTTGGTTTCTAGGACTGAAGTAATGATTGATAGGGACAGTTGGGGGTGCTAGTATTCCGCGGCCAGAGGTGAAATTCTTGGATTCGCGGAAGACTAACTACTGCGAAAGCATTCACCAAGGATGTCTTCT	391	ASV_425	EF456752.1	99.233	391	3	0	1	391	580	970	0	706	Eukaryota	Rhizaria	Imbricatea	Trinema	Trinema lineare	1.80563
ASV_258	42	0	24	12	0	23	0	0	0	0	15	0	0	0	17	0	0	0	0	0	AGCTCCAATAGCGTACTTTAAAGTTGCTGCAGTTAAAAAGCTCGTAGTTGAATTTCTGACTTAACATGCTTAGCCCTACCGGGTTACCGGTGGAGTGCTGAGTCGTGTTGGCCATCTTTGCAGAAAATGTTGTTGCGCTTCATTGCGTTGACAACACTATCTGTATCTTTTACTTTGAAAAAATTAGAGTGTTTAAAGCAAGCTTTTGCTATGAATACATTAGCATGGAATAATAATTTAGGACTTCGGTTCTATTTTGTTGGTTTTCAGAACTGAAGTAATGATTGATAGGGACAGTTGGGGATGCTGAAATTCAGTGGCCAGAGGTGAAATTCTTGGATTCACTGAAGTTCAACTCATGCGAAAGCATTCATCAAGGATGTCTTCT	388	ASV_258	HQ918169.1	86.041	394	49	6	1	388	525	918	1.7e-112	420	Eukaryota	Rhizaria	NA	Allantion	Allantion parvum	1.08247
ASV_371	0	14	0	0	0	13	0	17	15	0	0	0	0	0	0	0	0	0	0	0	AGCTCTAATAATGTGTGTTCGTGTTGCTGCAGTTAAAAAGCTCGTAGTTGAATTTCTGACTGGACATGCCTAGTCCGACAAGATTTCTTGTCGTGTGCCGGGTCGTGTTAGTCATCCTTCTGGAAATTGGAATTACGCTTTACTGCGTTGATTTCATGATCCAGATCTTTTACTTTGAAAAAATTAGAGTGTTTAAAGCAGGCTTTTGCTATGAATACATTAGCATGGAATAATAATTTAGGACTTTGGTTCTATTTTGTTGGTTTCTAGGACTGAAGTAATGATTGATAGGGATAGTTGGGGATGCTGATATTCATCGGCCAGAGGTGAAATTCTTGGATTCGATGAAGATCAACTTATGCGAAAGCATTCATCAAGGATATCTTCT	388	ASV_371	HQ918169.1	86.667	375	38	11	23	388	547	918	1.33e-108	407	Eukaryota	Rhizaria	NA	Allantion	Allantion parvum	1.04897
ASV_625	0	0	0	0	0	0	0	0	0	0	0	13	0	0	0	0	0	0	0	0	AGCTCCAATAGCGTATATTAAAGTTGCTGCAGTTAAAAAGCTCGTAGTTGAATTTCTGACCTAACATGCTTAGCCCGACAAGGTTACTTGTTGAGTGCTGAGTCGTGTTTGTCATCCTTCTAGAAAATGTTGTTGCGCTTTACTGCGTTGACAACACTATCTAGATCTTTTACTTTGAAAAAATTAGAGTGTTTAAAGCAGGCTTTTGCTATGAATACATTAGCATGGAATAATAATTTAGGACTTCGGTTCTATTTTGTTGGTTTCTAGGACTGAAGTAATGATTGATAGGGATAGTTGGGGATGCTGATATTCATCGGCCAGAGGTGAAATTCTTGGATTCGATGAAGATCAACTTATGCGAAAGCATTCATCAAGGATATCTTCT	388	ASV_625	HQ918169.1	90.102	394	33	6	1	388	525	918	3.54e-139	508	Eukaryota	Rhizaria	NA	Allantion	Allantion parvum	1.30928
ASV_712	0	0	0	0	0	0	0	0	0	0	0	0	16	12	0	0	0	0	0	0	AGCTCCAATAGCGTACTTTAAAGTTGCTGCAGTTAAAAAGCTCGTAGTTGAATTTCTGACTTAACATGCTTAGCCCTACCGGGTTACCGGTGGAGTGCTGAGTCGTGTTGGCCATCTTTGCAGAAAATGTTGTTGCGCTTCATTGCGTTGACAACACTATCTGTATCTTTTACTTTGAAAAAATTAGAGTGTTTAAAGCAAGCTTTTGCTATGAATACATTAGCATGGAATAATAATTTAGGACTTCGGTTTTATTTTGTTGGTTTTCAGAACTGAAGTAATGATTGATAGGGACAGTTGGGGATGCTGAAATTCAGTGGCCAGAGGTGAAATTCTTGGATTCACTGAAGTTCAACTCATGCGAAAGCATTCATCAAGGATGTCTTCT	388	ASV_712	HQ918169.1	85.787	394	50	6	1	388	525	918	7.93e-111	414	Eukaryota	Rhizaria	NA	Allantion	Allantion parvum	1.06701
ASV_714	0	0	0	0	0	0	0	0	0	12	0	0	0	0	0	0	0	0	0	0	AGCTCCAATAGCGTATATTAAAGTTGCTGCAGTTAAAAAGCTCGTAGTTGAATTTCTGACCTAACATGCTTAGCCCGACAAGGTTACTTGTTGAGTGCTGAGTCGTGTTTGTCATCCTTCTAGAAAATGTTGTTGCGCTTTACTGCGTTGACAACACTATCTAGATCTTTTACTTTGAAAAAATTAGAGTGTTTAAAGCAGGCTTTTGCTATGAATACATTAGCATGGAATAATAATTTAGGACTTTGGTTCTATTTTGTTGGTTTCTAGGACTGAAGTAATGATTGATAGGGATAGTTGGGGATGCTGATATTCATCGGCCAGAGGTGAAATTCTTGGATTCGATGAAGATCAACTTATGCGAAAGCATTCATCAAGGATATCTTCT	388	ASV_714	HQ918169.1	89.873	395	32	6	1	388	525	918	1.65e-137	503	Eukaryota	Rhizaria	NA	Allantion	Allantion parvum	1.29639
ASV_1322	0	0	0	0	0	0	0	0	0	0	0	0	0	0	13	0	0	0	0	0	AGCTCCAATAGCGTATATTAAAGTTGCTGCAGTTAAAAAGCTCGTAGTTGAATTTCTGACTTAACATGCTTAGCCCGACAAGGTTACTTGTTGAGTGCTGAGTCGTGTTTGTCATCCTTCTAGAAAATGCTGTTGCGCTTCACTGCGTTGACAGCACTATCTAGATCTTTTACTTTGAAAAAATTAGAGTGTTTAAAGCAGGCTTTTGCTATGAATACATTAGCATGGAATAATAATTTAGGACTTCGGTTCTATTTTGTTGGTTTCTAGGACTGAAGTAATGATTGATAGGGATAGTTGGGGATGCTGATATTCATCGGCCAGAGGTGAAATTCTTGGATTCGATGAAGATCAACTTATGCGAAAGCATTCATCAAGGATATCTTCT	388	ASV_1322	HQ918169.1	90.863	394	30	5	1	388	525	918	3.51e-144	525	Eukaryota	Rhizaria	NA	Allantion	Allantion parvum	1.35309
ASV_206	44	29	0	0	21	50	0	0	32	0	0	16	0	0	0	0	12	0	0	0	AGCTCCAATAGCGTATATTAAAGTTGCTGCAGTTAAAAAGCTCGTAGTTGGATTTCTGGCTTGAAACATTTTGCCGGCCACGGTTTCGTGTGTTAGTGCTTGATGTTCTGGCCATCCTTCCAATCGCTATTGGCTATTCTTCATTGATTGGTCAGTAGTATTGGATCTTTTACTTTGAAAAAATTAGAGTGTTTCAAGCAGGCTTTATGCTATGAATACATTAGCATGGAATAATAATTTAGGACTTCGGTTCTATTTTGTTGGTTTCTAGGACTGAAGTAATGATTGATAGGGATAGTTGGGGGTGCTAGTATTCAGCGGCCAGAGGTGAAATTCTCGGATTCGCTGAAGACTAACTTATGCGAAAGCATTCACCAAGGATGTCTTCT	389	ASV_206	HM536172.1	99.229	389	3	0	1	389	577	965	0	702	Eukaryota	Rhizaria	NA	Bodomorpha	Bodomorpha sp. HFCC 927	1.80463
ASV_582	0	0	0	28	24	0	0	0	0	0	0	0	0	0	0	0	0	0	0	0	AGCTCCAATAGCGTATATTAAAGTTGCTGCAGTTAAAAAGCTCGTAGTTGGATTTCTGGCTTGAAACATTTTGCCGGCCACGGTTTCGTGTGTTAGTGCTTGATGTTCTGGCCATCCTTCCAATCGCTACTGGCTATTCTTCATTGATTGGTCAGTGGTATTGGATCTTTTACTTTGAAAAAATTAGAGTGTTTCAAGCAGGCTTTATGCTATGAATACATTAGCATGGAATAATAATTTAGGACTTCGGTTCTATTTTGTTGGTTTCTAGGACTGAAGTAATGATTGATAGGGATAGTTGGGGGTGCTAGTATTCAGCGGCCAGAGGTGAAATTCTCGGATTCGCTGAAGACTAACTTATGCGAAAGCATTCACCAAGGATGTCTTCT	389	ASV_582	HM536172.1	98.715	389	5	0	1	389	577	965	0	691	Eukaryota	Rhizaria	NA	Bodomorpha	Bodomorpha sp. HFCC 927	1.77635
ASV_591	0	0	0	0	0	0	0	0	0	0	0	0	0	0	0	0	0	17	0	0	AGCTCCAATAGCGTATATTAAAGTTGCTGCAGTTAAAAAGCTCGTAGTTGGATTTCTGGCTTGAAACATCTGGCCGGCCACGGTTTCGTGTGTTAGTGCTTGATGTTCTGGCCATCCTTCCAATCGCTATTGGCTATTCTTCATTGAATGGTCAGTAGTATTGGATCTTTTACTTTGAAAAAATTAGAGTGTTTCAAGCAGGCTTTATGCTATGAATACATTAGCATGGAATAATAATTTAGGACTTCGGTTCTATTTTGTTGGTTTCTAGGACTGAAGTAATGATTGATAGGGATAGTTGGGGGTGCTAGTATTCAGCGGCCAGAGGTGAAATTCTCGGATTCGCTGAAGACTAACTTATGCGAAAGCATTCACCAAGGATGTCTTCT	389	ASV_591	HM536172.1	100	389	0	0	1	389	577	965	0	719	Eukaryota	Rhizaria	NA	Bodomorpha	Bodomorpha sp. HFCC 927	1.84833
ASV_607	0	0	0	0	0	0	0	0	0	0	0	0	0	0	0	0	0	0	19	34	AGCTCCAATAGCGTATATTAAAGTTGCTGCAGTTAAAAAGCTCGTAGTTGGATTTCTGGCTTGAAACATTTTGCCGGCCACGGTTTCGTGTGTTAGTGCTTGATGTTCTGGCCATCCTTCCAATTGCTATTGGCTATTCTTCATTGAATGGTCAGTAGTATTGGATCTTTTACTTTGAAAAAATTAGAGTGTTTCAAGCAGGCTTTATGCTATGAATACATTAGCATGGAATAATAATTTAGGACTTCGGTTCTATTTTGTTGGTTTCTAGGACTGAAGTAATGATTGATAGGGATAGTTGGGGGTGCTAGTATTCAGCGGCCAGAGGTGAAATTCTCGGATTCGCTGAAGACTAACTTATGCGAAAGCATTCACCAAGGATGTCTTCT	389	ASV_607	HM536172.1	99.229	389	3	0	1	389	577	965	0	702	Eukaryota	Rhizaria	NA	Bodomorpha	Bodomorpha sp. HFCC 927	1.80463
ASV_621	0	0	0	0	0	0	0	15	0	0	0	0	14	0	0	0	0	0	0	0	AGCTCCAATAGCGTATATTAAAGTTGCTGCAGTTAAAAAGCTCGTAGTTGGATTTCTGGACTGAAGCATTTAGCCGGCCGCGGTTTCGCGTGTTAGTGCTGGATGCTCTGTCCATCCTTCCAATCGCTATTGGCTATTCTTCATTGAATGGTCAGTAGTATTGGATCTTTTACTTTGAAAAAATTAGAGTGTTTCAAGCAGGCTTTATGCTATGAATACATTAGCATGGAATAATAATTTAGGACTTCGGTTCTATTTTGTTGGTTTCTAGGACTGAAGTAATGATTGATAGGGATAGTTGGGGGTGCTAGTATTCAGCGGCCAGAGGTGAAATTCTCGGATTCGCTGAAGACTAACTTATGCGAAAGCATTCACCAAGGATGTCTTCT	389	ASV_621	HM536172.1	97.429	389	10	0	1	389	577	965	0	664	Eukaryota	Rhizaria	NA	Bodomorpha	Bodomorpha sp. HFCC 927	1.70694
ASV_183	15	12	0	0	0	23	14	25	22	24	23	0	20	12	20	0	0	0	0	0	AGCTCCAATAGCGTATATTAAAGTTGCTGCAGTTAAAAAGCTCGTAGTTGGATTTCTGGCTCGATACATTATGCCGGCCACGGTTTCGTGTGTTAGTGCATGATGTTCTGGCCATCCTTCCAATTGCTGCTTACTTTTCTTCATTGATTTGTAAGTGGTATTGGATCTTTTACTTTGAAAAAATTAGAGTGTTTCAAGCAGGCTTTATGCTATGAATACATTAGCATGGAATAATAATTTAGGACTTCGGTTCTATTTTGTTGGTTTCTAGGACTGAAGTAATGATTGATAGGGATAGTTGGGGGTGCTAGTATTCAGCGGCCAGAGGTGAAATTCTCGGATTCGCTGAAGACTAACTTATGCGAAAGCATTCACCAAGGATGTCTTCT	389	ASV_183	DQ211595.1	98.972	389	4	0	1	389	565	953	0	697	Eukaryota	Rhizaria	NA	Bodomorpha	Bodomorpha sp. HFCC56	1.79177
ASV_136	26	18	17	17	26	21	14	21	24	30	26	18	27	31	19	0	0	16	17	19	AGCTCCAATAGCGTATATTAAAGTTGCTGCAGTTAAAAAGCTCGTAGTTGGATTTCTGGCTTGAAACATTTGGCCGGCCACGGTTTCGTGTGTTAGTGCTTTGTGTTCTGGCCATCCTTCCAATCGCAATTGGCTATTCTTCATTGATTGGTCAGTTGTATTGGATCTTTTACTTTGAAAAAATTAGAGTGTTTCAAGCAGGCTTTATGCTATGAATACATTAGCATGGAATAATAATTTAGGACTTCGGTTCTATTTTGTTGGTTTCTAGGACTGAAGTAATGATTGATAGGGATAGTTGGGGGTGCTAGTATTCAGCGGCCAGAGGTGAAATTCTCGGATTCGCTGAAGACTAACTTATGCGAAAGCATTCACCAAGGATGTCTTCT	389	ASV_136	DQ211596.1	100	389	0	0	1	389	563	951	0	719	Eukaryota	Rhizaria	NA	Bodomorpha	Bodomorpha sp. HFCC57	1.84833
ASV_488	0	0	0	0	0	0	0	0	0	0	0	0	0	0	0	0	0	0	13	0	AGCTCCAATAGCGTATATTAAAGTTGCTGCAGTTAAAAAGCTCGTAGTTGGATTTCTGGCTTGAAACATTTGGCCGGCCACGGTTTCGTGTGTTAGTGCTTTGTGTTCTGGCCATCCTTCCAATCGCTGCGTGCTTTTCTTCATTGATTAGTGCGTGGTATTGGATCTTTTACTTTGAAAAAATTAGAGTGTTTCAAGCAGGCTTTATGCTATGAATACATTAGCATGGAATAATAATTTAGGACTTCGGTTCTATTTTGTTGGTTTCTAGGACTGAAGTAATGATTGATAGGGATAGTTGGGGGTGCTAGTATTCAGCGGCCAGAGGTGAAATTCTCGGATTCGCTGAAGACTAACTTATGCGAAAGCATTCACCAAGGATGTCTTCT	389	ASV_488	DQ211596.1	97.429	389	10	0	1	389	563	951	0	664	Eukaryota	Rhizaria	NA	Bodomorpha	Bodomorpha sp. HFCC57	1.70694
ASV_500	0	0	0	0	0	0	0	15	0	0	0	0	22	0	19	0	0	0	0	0	AGCTCCAATAGCGTATATTAAAGTTGCTGCAGTTAAAAAGCTCGTAGTTGGATTTCTGGCTTGAAACATTTTGCCGGCCACGGTTTCGTGTGTTAGTGCATTGTGTTCTGGCCATCCTTCCAATCGCTATTGACTATTCTTCATTGATTGGTCAGTGGTATTGGATCTTTTACTTTGAAAAAATTAGAGTGTTTCAAGCAGGCTTTATGCTATGAATACATTAGCATGGAATAATAATTTAGGACTTCGGTTCTATTTTGTTGGTTTCTAGGACTGAAGTAATGATTGATAGGGATAGTTGGGGGTGCTAGTATTCAGCGGCCAGAGGTGAAATTCTCGGATTCGCTGAAGACTAACTTATGCGAAAGCATTCACCAAGGATGTCTTCT	389	ASV_500	DQ211596.1	98.715	389	5	0	1	389	563	951	0	691	Eukaryota	Rhizaria	NA	Bodomorpha	Bodomorpha sp. HFCC57	1.77635
ASV_566	0	0	0	0	0	0	0	0	19	0	28	0	0	0	0	0	0	0	0	0	AGCTCCAATAGCGTATATTAAAGTTGCTGCAGTTAAAAAGCTCGTAGTTGGATTTCTGGCTTGAAACATTTTGCCGGCCACGGTTTCGTGTGTTAGTGCATTGTGTTCTGGCCATCCTTCCAATCGCTATTGGCTATTCTTCATTGATTGGTCAGTGGTATTGGATCTTTTACTTTGAAAAAATTAGAGTGTTTCAAGCAGGCTTTATGCTATGAATACATTAGCATGGAATAATAATTTAGGACTTCGGTTCTATTTTGTTGGTTTCTAGGACTGAAGTAATGATTGATAGGGATAGTTGGGGGTGCTAGTATTCAGCGGCCAGAGGTGAAATTCTCGGATTCGCTGAAGACTAACTTATGCGAAAGCATTCACCAAGGATGTCTTCT	389	ASV_566	DQ211596.1	98.972	389	4	0	1	389	563	951	0	697	Eukaryota	Rhizaria	NA	Bodomorpha	Bodomorpha sp. HFCC57	1.79177
ASV_592	14	0	0	0	0	0	0	0	0	0	0	0	0	0	0	0	0	0	0	0	AGCTCCAATAGCGTATATTAAAGTTGCTGCAGTTAAAAAGCTCGTAGTTGGATTTCTGGCTTGAAACACTTTGCCGGCCACGGTTTCGTGTGTTAGTGCTTTGTGTTCTGGCCATCCTTCCAATCGCTATTGGCTCTTCTTCATTGATTGGTCAGTAGTATTGGATCTTTTACTTTGAAAAAATTAGAGTGTTTCAAGCAGGCTTTATGCTATGAATACATTAGCATGGAATAATAATTTAGGACTTCGGTTCTATTTTGTTGGTTTCTAGGACTGAAGTAATGATTGATAGGGATAGTTGGGGGTGCTAGTATTCAGCGGCCAGAGGTGAAATTCTCGGATTCGCTGAAGACTAACTTATGCGAAAGCATTCACCAAGGATGTCTTCT	389	ASV_592	DQ211596.1	98.715	389	5	0	1	389	563	951	0	691	Eukaryota	Rhizaria	NA	Bodomorpha	Bodomorpha sp. HFCC57	1.77635
ASV_730	0	0	0	0	0	0	0	0	0	0	0	0	0	0	14	0	0	0	0	0	AGCTCCAATAGCGTATATTAAAGTTGCTGCAGTTAAAAAGCTCGTAGTTGGATTTCTGGCTTGAAACATTTTGCCGGCCACGGTTTCGTGTGTTAGTGCATTGTGTTCTGGCCATCCTTCCAATCGCTATTGACTATTCTTCATTGATTGGTCAGTGGTATTGGATCTTTTACTTTGAAAAAATTAGAGTGTTTCAAGCAGGCTTTATGCTATGAATACATTAGCATGGAATAATAATTTAGGACTTCGGTTCTATTTTGTTGGTTTCTAGGACTGAAGTAATGATTGATAGGGACAGTTGGGGGTGCTAGTATTCAGCGGCCAGAGGTGAAATTCTCGGATTCGCTGAAGACTAACTTATGCGAAAGCATTCACCAAGGATGTCTTCT	389	ASV_730	DQ211596.1	98.458	389	6	0	1	389	563	951	0	686	Eukaryota	Rhizaria	NA	Bodomorpha	Bodomorpha sp. HFCC57	1.7635
ASV_763	0	0	0	0	0	0	0	0	0	0	0	0	0	0	0	0	0	22	0	0	AGCTCCAATAGCGTATATTAAAGTTGCTGCAGTTAAAAAGCTCGTAGTTGGATTTCTGGCTTGAAACATTTTGCCGGCCACGGTTTCGTGTGTTAGTGCATTGTGTTCTGGCCATCCTTCCAATCGCTACTGGCTATTCTTCATTGATTGGTCAGTGGTATTGGATCTTTTACTTTGAAAAAATTAGAGTGTTTCAAGCAGGCTTTATGCTATGAATACATTAGCATGGAATAATAATTTAGGACTTCGGTTCTATTTTGTTGGTTTCTAGGACTGAAGTAATGATTGATAGGGATAGTTGGGGGTGCTAGTATTCAGCGGCCAGAGGTGAAATTCTCGGATTCGCTGAAGACTAACTTATGCGAAAGCATTCACCAAGGATGTCTTCT	389	ASV_763	DQ211596.1	98.715	389	5	0	1	389	563	951	0	691	Eukaryota	Rhizaria	NA	Bodomorpha	Bodomorpha sp. HFCC57	1.77635
ASV_1197	0	0	0	0	0	0	0	0	0	0	0	0	0	0	14	0	0	0	0	0	AGCTCCAATAGCGTATATTAAAGTTGCTGCAGTTAAAAAGCTCGTAGTTGGATTTCTGGCTTGAAACATTTGGCCGGCCACGGTTTCGTGTGTTAGTGCTTTGTGTTCTGGCCATCCTTCCAATCGCTGCGCGCCTTTCTTCATTGATTGGTGAGTGGTATTGGATCTTTTACTTTGAAAAAATTAGAGTGTTTCAAGCAGGCTTTATGCTATGAATACATTAGCATGGAATAATAATTTAGGACTTCGGTTCTATTTTGTTGGTTTCTAGGACTGAAGTAATGATTGATAGGGATAGTTGGGGGTGCTAGTATTCAGCGGCCAGAGGTGAAATTCTCGGATTCGCTGAAGACTAACTTATGCGAAAGCATTCACCAAGGATGTCTTCT	389	ASV_1197	DQ211596.1	97.686	389	9	0	1	389	563	951	0	669	Eukaryota	Rhizaria	NA	Bodomorpha	Bodomorpha sp. HFCC57	1.71979
ASV_264	0	0	0	0	18	0	0	0	0	0	21	0	13	18	13	0	0	0	0	0	AGCTCCAATAGCGTATATTAAAATTGTTGCAGTTAAAAAGCTCGTAGTTGGATTTCTGGTACGGCGCACTTGGCCCGCCGAGGTTACTCGGTTGTGTGCCGGTGTGCGCCTGCCATCCTTCTGGGGAACGGCTCTACCCTTCACTGGGTGGGGGTCGGTATCCAGATCTTTTACTTTGAAAAAATTAGAGTGTTTAAAGCAGGCTTGCGCTATGAATACATTAGCATGGAATAATAATTTAGGACTTTGGTCTTATTTTGTTGGTTTCTAGGACTAAAGTAATGATTGATAGGGACAGTTGGGGGTGCTAGTATTCAGCGGCCAGAGGTGAAATTCTTGGATTCGCTGAAGACTAACTTATGCGAAAGCATTCACCAAGGATGTCTTCT	389	ASV_264	FJ790710.1	98.715	389	5	0	1	389	503	891	0	691	Eukaryota	Rhizaria	NA	Cercomonas	Cercomonas celer	1.77635
ASV_83	31	24	24	16	26	77	19	40	32	45	56	43	56	49	57	0	0	17	22	24	AGCTCCAATAGCGTATATTAAAATTGTTGCAGTTAAAAAGCTCGTAGTTGGATTTCTGGTTTGGTGCGCGCGGTCCGCTGCGGTTTCGTAGCGTGTGCTGTTGTGCGCCTGCCATCGTTTGAGGCAGGGGCGTGCTCTTCACTGGGTGCGTCTTTATCTCAATCTTTTACTTTGAAAAAATTAGAGTGTTCAAAGCAGGCTTGCGCTATGAATACATTAGCATGGAATAATAATATAGGACTTCTGTTCTATTTTGTTGGTTTCTAGGATGGAAGTAATGATTGATAGGGACAGTTGGGGGTGCTAGTATTCAGAGGCCAGAGGTGAAATTCTTGGATTCTCTGAAGACTAACTTATGCGAAAGCATTCACCAAGGATGTCTTCT	385	ASV_83	AF411269.1	99.481	385	1	1	1	385	567	950	0	699	Eukaryota	Rhizaria	NA	Cercomonas	Cercomonas edax	1.81558
ASV_536	16	0	0	0	13	0	0	0	0	0	0	0	0	0	0	0	0	0	0	0	AGCTCCAATAGCGTATATTAAAATTGTTGCAGTTAAAAAGCTCGTAGTTGGATTTCTGGTTCGGTGTACTTGGCCCGCCTCGGTTTACGGGGTTGTGTGCCGGTGTGCACCATCCATCCTTCGAGAGATCGGTTTTGCCCTTCACTGGGTTGAGATCGCTACCTCGATCATTTACTTTGAAAAAATTAGAGTGTTTAAAGCAGGCTTGCGCTATGAATACATTAGCATGGAATAATAATTTAGGACTTTGGTCTTATTTTGTTGGTTTCTAGGACTAAAGTAATGATTGATAGGGACAGTTGGGGGTGCTAGTATTCAGCGGCCAGAGGTGAAATTCTTGGATTCGCTGAAGACTAACTTATGCGAAAGCATTCACCAAGGATGTCTTCT	390	ASV_536	FJ790700.1	96.931	391	11	1	1	390	510	900	0	654	Eukaryota	Rhizaria	NA	Cercomonas	Cercomonas fastiga	1.67692
ASV_47	66	42	70	61	72	34	29	36	32	39	53	31	57	61	74	16	18	65	61	44	AGCTCCAATAGCGTATATTAAAATTGTTGCAGTTAAAAAGCTCGTAGTTGGATTTCTGGTTCGGCGCACTTGGCCCGTCTCGGTTTACGGGATTGTGTGCCGGTGTGCGCCATCCATCCTTCGAGAGAACACTTCTACCCTTCACTGGGTCGGGAGTGCTATCTCGATCTTTTACTTTGAAAAAATTAGAGTGTTTAAAGCAGGCTTGCGCTATGAATACATTAGCATGGAATAATAATTTAGGACTTTGGTCTTATTTTGTTGGTTTCTAGGACTAAAGTAATGATTGATAGGGACAGTTGGGGGTGCTAGTATTCAGCGGCCAGAGGTGAAATTCTTGGATTCGCTGAAGACTAACTTATGCGAAAGCATTCACCAAGGATGTCTTCT	390	ASV_47	MG775579.1	100	390	0	0	1	390	579	968	0	721	Eukaryota	Rhizaria	NA	Cercomonas	Cercomonas sp.	1.84872
ASV_368	0	0	0	0	0	0	0	0	0	0	0	0	0	0	0	0	0	16	0	0	AGCTCCAATAGCGTATATTAAAATTGTTGCAGTTAAAAAGCTCGTAGTTGGATTTCTGGTTCGGCGCATTTGGCCCGTCTCGGTTTACGGGATTGTGTGCCGACGTGCGCCATCCATCCTTCGAGAGAACACTTCTACCCTTCACTGGGTCGGGAGTGCTATCTCGATCTTTTACTTTGAAAAAATTAGAGTGTTTAAAGCAGGCTTGCGCTATGAATACATTAGCATGGAATAATAATTTAGGACTTTGGTCTTATTTTGTTGGTTTCTAGGACTAAAGTAATGATTGATAGGGACAGTTGGGGGTGCTAGTATTCAGCGGCCAGAGGTGAAATTCTTGGATTCGCTGAAGACTAACTTATGCGAAAGCATTCACCAAGGATGTCTTCT	390	ASV_368	MG775567.1	100	390	0	0	1	390	538	927	0	721	Eukaryota	Rhizaria	NA	Cercomonas	Cercomonas sp.	1.84872
ASV_643	0	0	0	0	0	0	0	0	0	0	0	0	0	0	0	0	0	12	0	0	AGCTCCAATAGCGTATATTAAAATTGTTGCAGTTAAAAAGCTCGTAGTTGGATTTCTGGTTCGGCGCACTTGGCCCGTCTCGGTTTACGGGATTGCGTGCCGGTGTGCGCCATCCATCCTTCGAGAGAACACTTCTACCCTTTACTGGGTCGGGAGTGCTATCTCGATCTTTTACTTTGAAAAAATTAGAGTGTTTAAAGCAGGCTTGCGCTATGAATACATTAGCATGGAATAATAATTTAGGACTTTGGTCTTATTTTGTTGGTTTCTAGGACTAAAGTAATGATTGATAGGGACAGTTGGGGGTGCTAGTATTCAGCGGCCAGAGGTGAAATTCTTGGATTCGCTGAAGACTAACTTATGCGAAAGCATTCACCAAGGATGTCTTCT	390	ASV_643	MG775579.1	99.487	390	2	0	1	390	579	968	0	710	Eukaryota	Rhizaria	NA	Cercomonas	Cercomonas sp.	1.82051
ASV_62	36	38	49	36	61	34	17	38	31	36	53	41	63	69	50	18	20	47	52	57	AGCTCCAATAGCGTATATTAAAATTGTTGCAGTTAAAAAGCTCGTAGTTGGATTTCTGGCTTGGTGCGCGCTGTCCGCCAAGGTTTCTTGGTGTGTACAGAAGTGCGCCTGCCATCCTTCCGGAAAATGACTCTACCCTTCACTGGGCCGGGGTCACTTCTGGATCATTTACTTTGAAAAAATTAGAGTGTTCAAAGCAGGCTTGCGCTATGAATACATTAGCATGGAATAATAATTTAGGACTTCTGTTCTATTTTGTTGGTTTCTAGGATGGAAGTAATGATTGATAGGGATAGTTGGGGGTGCTAGTATTCCGCGGCCAGAGGTGAAATTCTTGGATTCGCGGAAGACTAACTTATGCGAAAGCATTCACCAAGGATGTCTTCT	387	ASV_62	HM536152.1	100	387	0	0	1	387	579	965	0	715	Eukaryota	Rhizaria	NA	Eocercomonas	Eocercomonas sp. HFCC 907	1.84755
ASV_173	15	13	21	13	0	0	0	0	0	0	15	15	16	21	25	0	0	13	16	20	AGCTCCAATAGCGTATATTAAAATTGTTGCAGTTAAAAAGCTCGTAGTTGGATTTCTGGCTTGGTGCGCGCCGTCCGCTGCGGTTACGTAGTGTGTGCGGTTGTGCGCCTGCCATCTTTCTAGACATCATGCTGCGCCCTTCACTGGGTGGCAGGTGGTGGCTGGATCTTTTACTTTGAAAAAATTAGAGTGTTCAAAGCAGGCTTGCGCTATGAATACATTAGCATGGAATAATAATTTAGGACTTCTGTTCTATTTTGTTGGTTTCTAGGATGGAAGTAATGATTGATAGGGATAGTTGGGGGTGCTAGTATTCAGCGGCCAGAGGTGAAATTCTCGGATTCGCTGAAGACTAACTTATGCGAAAGCATTCACCAAGGATGTCTTCT	389	ASV_173	AY884327.1	100	389	0	0	1	389	503	891	0	719	Eukaryota	Rhizaria	NA	Eocercomonas	Eocercomonas sp. strain C-80	1.84833
ASV_191	0	23	16	0	19	0	0	0	0	0	23	0	0	33	29	0	12	0	27	0	AGCTCCAATAGCGTATATTAAAATTGTTGCAGTTAAAAAGCTCGTAGTTGGATTTCTGGCTTGGTGCGCGCCGTCCGCTTCCGTTAGGGAGTGTGTGCGGTTGTGCGCCTGCCATCTTTTTAGACATTATGCTGTGCCCTTCACTGGGTGGCAGGTAGTGGCTGAATCTTTTACTTTGAAAAAATTAGAGTGTTCAAAGCAGGCTTGCGCTATGAATACATTAGCATGGAATAATAATTTAGGACTCCCGTTCTATTTTGTTGGTTTCTAGGATGGAAGTAATGATTGATAGGGATAGTTGGGGGTGCTAGTATTCAGAGGCCAGAGGTGAAATTCTCGGATTCTCTGAAGACTAACTTATGCGAAAGCATTCACCAAGGATGTCTTCT	389	ASV_191	AY884327.1	96.658	389	13	0	1	389	503	891	0	647	Eukaryota	Rhizaria	NA	Eocercomonas	Eocercomonas sp. strain C-80	1.66324
ASV_213	22	21	18	23	25	0	17	0	0	0	0	16	0	13	20	0	0	0	0	0	AGCTCCAATAGCGTATATTAAAATTGTTGCAGTTAAAAAGCTCGTAGTTGGATTTCTGGCTTGGTGCGCGCCGTCCGCTCCCGTCAGGGAGTGTGTGCGGTTGTGCGCCTGCCATCTTTTTAGACATCATGCTGTGCCCTTCACTGGGTGGCAGGTGGTGGCTGAATCTTTTACTTTGAAAAAATTAGAGTGTTCAAAGCAGGCTTGCGCTATGAATACATTAGCATGGAATAATAATTTAGGACTGCCGTTCTATTTTGTTGGTTTCTAGGATGGAAGTAATGATTGATAGGGATAGTTGGGGGTGCTAGTATTCAGAGGCCAGAGGTGAAATTCTTGGATTCTCTGAAGACTAACTTATGCGAAAGCATTCACCAAGGATGTCTTCT	389	ASV_213	AY884327.1	96.658	389	13	0	1	389	503	891	0	647	Eukaryota	Rhizaria	NA	Eocercomonas	Eocercomonas sp. strain C-80	1.66324
ASV_501	0	0	0	0	0	0	0	0	0	0	0	0	0	18	0	0	0	0	0	0	AGCTCCAATAGCGTATATTAAAATTGTTGCAGTTAAAAAGCTCGTAGTTGGATTTCTGGCTTGGTGCGCGCCGTCCGCTACGGTTACGTAGTGTGTGCGGTTGTGCGCCTGCCATCTTTCTAGACAGCATGCTGCGCCCTTCACTGGGTGGCAGGTGTTGGCTGGATCTTTTACTTTGAAAAAATTAGAGTGTTCAAAGCAGGCTTGCGCTATGAATACATTAGCATGGAATAATAATTTAGGACTTCTGTTCTATTTTGTTGGTTTCTAGGATGGAAGTAATGATTGATAGGGATAGTTGGGGGTGCTAGTATTCAGCGGCCAGAGGTGAAATTCTCGGATTCGCTGAAGACTAACTTATGCGAAAGCATTCACCAAGGATGTCTTCT	389	ASV_501	AY884327.1	99.229	389	3	0	1	389	503	891	0	702	Eukaryota	Rhizaria	NA	Eocercomonas	Eocercomonas sp. strain C-80	1.80463
ASV_518	0	0	0	0	0	0	0	0	0	0	0	0	0	0	0	0	0	0	0	20	AGCTCCAATAGCGTATATTAAAATTGTTGCAGTTAAAAAGCTCGTAGTTGGATTTCTGGCTTGGTGCGCGCCGTCCGCTTCCGTTAGGGAGTGTGTGCGGTTGTGCGCCTGCCATCTTTTTAGACATTATGCTGTGCCCTTCACTGGGTGGCAGGTAGTGGCTGAATCTTTTACTTTGAAAAAATTAGAGTGTTCAAAGCAGGCTTGCGCTATGAATACATTAGCATGGAATAATAATTTAGGACTTCTGTTCTATTTTGTTGGTTTCTAGGATGGAAGTAATGATTGATAGGGATAGTTGGGGGTGCTAGTATTCAGCGGCCAGAGGTGAAATTCTCGGATTCGCTGAAGACTAACTTATGCGAAAGCATTCACCAAGGATGTCTTCT	389	ASV_518	AY884327.1	97.686	389	9	0	1	389	503	891	0	669	Eukaryota	Rhizaria	NA	Eocercomonas	Eocercomonas sp. strain C-80	1.71979
ASV_721	0	0	0	0	0	0	0	0	0	0	0	0	0	0	0	0	0	14	0	0	AGCTCCAATAGCGTATATTAAAATTGTTGCAGTTAAAAAGCTCGTAGTTGGATTTCTGGCTTGGTGCGCGCCGTCCGCTTCCGTTAGGGAGTGTGTGCGGTTGTGCGCCTGCCATCATTTTAGACATTATGCTGTGCCCTTCACTGGGTGGCAGGTAGTGGCTGAATCTTTTACTTTGAAAAAATTAGAGTGTTCAAAGCAGGCTTGCGCTATGAATACATTAGCATGGAATAATAATTTAGGACTCCCGTTCTATTTTGTTGGTTTCTAGGATGGAAGTAATGATTGATAGGGATAGTTGGGGGTGCTAGTATTCAGAGGCCAGAGGTGAAATTCTCGGATTCTCTGAAGACTAACTTATGCGAAAGCATTCACCAAGGATGTCTTCT	389	ASV_721	AY884327.1	96.401	389	14	0	1	389	503	891	3.35e-179	641	Eukaryota	Rhizaria	NA	Eocercomonas	Eocercomonas sp. strain C-80	1.64781
ASV_888	0	0	0	14	0	0	0	0	0	0	0	0	0	0	0	0	0	0	0	0	AGCTCCAATAGCGTATATTAAAATTGTTGCAGTTAAAAAGCTCGTAGTTGGATTTCTGGCTTGGTGCGCGCCGTCCGCTTCCGTTAGGGAGTGTGTGCGGTTGTGCGCCTGCCATCATTTTAGACATTATGCTGTGCCCTTCACTGGGTGGCAGGTAGTGGCTGAATCTTTTACTTTGAAAAAATTAGAGTGTTCAAAGCAGGCTTGCGCTATGAATACATTAGCATGGAATAATAATTTAGGACTTCTGTTCTATTTTGTTGGTTTCTAGGATGGAAGTAATGATTGATAGGGATAGTTGGGGGTGCTAGTATTCAGAGGCCAGAGGTGAAATTCTCGGATTCTCTGAAGACTAACTTATGCGAAAGCATTCACCAAGGATGTCTTCT	389	ASV_888	AY884327.1	96.915	389	12	0	1	389	503	891	0	652	Eukaryota	Rhizaria	NA	Eocercomonas	Eocercomonas sp. strain C-80	1.67609
ASV_16	273	132	179	208	226	170	91	199	150	222	256	132	225	219	307	15	14	39	50	64	AGCTCCAATAGCGTATATTAAAGTTGCTGCAGTTAAAAAGCTCGTAGTTGGATTTCTGGCGTTTCATTTCAGGCCGGCCACGGTTTCGTGTGTTAGTGCTTGAGATCTTCGCCATCCTTCCAATGGCTATTCATCCTTCTTCATTGAAGGTGTGAGTGGTATTGGATCTTTTACTTTGAAAAAATTAGAGTGTTTCAAGCAGGCTTTATGCTATGAATACATTAGCATGGAATAATAATTTAGGACTTCGGTTCTATTTTGTTGGTTTCTAGGACTGAAGTAATGATTGATAGGGATAGTTGGGGGTGCTAGTATTCAGCGGCCAGAGGTGAAATTCTCGGATTCGCTGAAGACTAACTTATGCGAAAGCATTCACCAAGGATGTCTTCT	390	ASV_16	LC764482.1	100	390	0	0	1	390	570	959	0	721	Eukaryota	Rhizaria	NA	Heteromita	Heteromita globosa	1.84872
ASV_84	46	31	32	48	36	35	13	17	12	23	57	24	33	40	42	12	14	37	36	32	AGCTCCAATAGCGTATATTAAAGTTGCTGCAGTTAAAAAGCTCGTAGTTGGATTTCTGGCCTGAAACATTTTGTCGGCCACGGTTTCGTGTGTTAGTGCATTATGTTCTGGCCATCCTTCCAATCGCTATTTACCTTTCTTCATTGATTGGTAAGTGGTATTGGATCTTTTACTTTGAAAAAATTAGAGTGTTTCAAGCAGGCTTTATGCTATGAATACATTAGCATGGAATAATAATTTAGGACTTCGGTTCTATTTTGTTGGTTTCTAGGACTGAAGTAATGATTGATAGGGATAGTTGGGGGTGCTAGTATTCAGCGGCCAGAGGTGAAATTCTCGGATTCGCTGAAGACTAACTTATGCGAAAGCATTCACCAAGGATGTCTTCT	389	ASV_84	HM536169.1	100	389	0	0	1	389	574	962	0	719	Eukaryota	Rhizaria	NA	Heteromita	Heteromita sp. HFCC 924	1.84833
ASV_161	49	0	36	0	0	61	0	46	52	49	0	0	0	34	28	0	0	0	0	0	AGCTCCAATAGCGTATATTAAAGTTGCTGCAGTTAAAAAGCTCGTAGTTGGATTTCTGGCTTGAAACATTTTGCCGGCCACGGTTTCGTGTGTTAGTGCTTGATGTTCTGGCCATCCTTCCAATCGCTATTTACCTTTCTTCATTGATTGGTAAGTGGTATTGGATCTTTTACTTTGAAAAAATTAGAGTGTTTCAAGCAGGCTTTATGCTATGAATACATTAGCATGGAATAATAATTTAGGACTTCGGTTCTATTTTGTTGGTTTCTAGGACTGAAGTAATGATTGATAGGGATAGTTGGGGGTGCTAGTATTCAGCGGCCAGAGGTGAAATTCTCGGATTCGCTGAAGACTAACTTATGCGAAAGCATTCACCAAGGATGTCTTCT	389	ASV_161	HM536169.1	98.972	389	4	0	1	389	574	962	0	697	Eukaryota	Rhizaria	NA	Heteromita	Heteromita sp. HFCC 924	1.79177
ASV_214	0	0	18	0	0	0	23	0	19	0	39	29	28	25	22	0	0	0	0	0	AGCTCCAATAGCGTATATTAAAGTTGCTGCAGTTAAAAAGCTCGTAGTTGGATTTCTGGCCTGAAACATTTTGCCGGCCACGGTTTCGTGTGTTAGTGCTTTATGTTCTGGCCATCCTTCCAATCGCTATTTACCTTTCTTCATTGATTGGTAAGTGGTATTGGATCTTTTACTTTGAAAAAATTAGAGTGTTTCAAGCAGGCTTTATGCTATGAATACATTAGCATGGAATAATAATTTAGGACTTCGGTTCTATTTTGTTGGTTTCTAGGACTGAAGTAATGATTGATAGGGATAGTTGGGGGTGCTAGTATTCAGCGGCCAGAGGTGAAATTCTCGGATTCGCTGAAGACTAACTTATGCGAAAGCATTCACCAAGGATGTCTTCT	389	ASV_214	HM536169.1	99.486	389	2	0	1	389	574	962	0	708	Eukaryota	Rhizaria	NA	Heteromita	Heteromita sp. HFCC 924	1.82005
ASV_257	0	0	0	0	0	0	0	0	0	0	0	0	13	17	17	0	0	17	16	12	AGCTCCAATAGCGTATATTAAAGTTGCTGCAGTTAAAAAGCTCGTAGTTGGATTTCTGGCCTGAAGCACTTTGCCAGCCACGGTTTCGTGTGTTAGTGCATTGTGTTCTGGCCATCCTTCCAATCGCTATTGACTATTCTTCATTGATTGGTCAGTGGTATTGGATCTTTTACTTTGAAAAAATTAGAGTGTTTCAAGCAGGCTTTATGCTATGAATACATTAGCATGGAATAATAATTTAGGACTTCGGTTCTATTTTGTTGGTTTCTAGGACTGAAGTAATGATTGATAGGGATAGTTGGGGGTGCTAGTATTCAGCGGCCAGAGGTGAAATTCTCGGATTCGCTGAAGACTAACTTATGCGAAAGCATTCACCAAGGATGTCTTCT	389	ASV_257	HM536169.1	97.686	389	9	0	1	389	574	962	0	669	Eukaryota	Rhizaria	NA	Heteromita	Heteromita sp. HFCC 924	1.71979
ASV_263	0	29	0	28	13	0	20	0	0	0	23	0	28	0	0	0	0	13	0	0	AGCTCCAATAGCGTATATTAAAGTTGCTGCAGTTAAAAAGCTCGTAGTTGGATTTCTGGCTTGATACATTTTGCCGGCCACGGTTTCGTGTGTTAGTGCTTGATGTTCTGGCCATCCTTCCAATCGCTATTTACCTTTCTTCATTGATTGGTAAGTGGTATTGGATCTTTTACTTTGAAAAAATTAGAGTGTTTCAAGCAGGCTTTATGCTATGAATACATTAGCATGGAATAATAATTTAGGACTTCGGTTCTATTTTGTTGGTTTCTAGGACTGAAGTAATGATTGATAGGGATAGTTGGGGGTGCTAGTATTCAGCGGCCAGAGGTGAAATTCTCGGATTCGCTGAAGACTAACTTATGCGAAAGCATTCACCAAGGATGTCTTCT	389	ASV_263	HM536169.1	98.715	389	5	0	1	389	574	962	0	691	Eukaryota	Rhizaria	NA	Heteromita	Heteromita sp. HFCC 924	1.77635
ASV_449	0	0	0	0	0	0	0	0	0	17	0	0	0	0	0	0	0	0	15	0	AGCTCCAATAGCGTATATTAAAGTTGCTGCAGTTAAAAAGCTCGTAGTTGGATTTCTGGCCTGAAACATTTTGCCGGCCACGGTTTCGTGTGTTAGTGCTTGATGTTCTGGCCATCCTTCCAATCGCTATTTGCCTTTCTTCATTGATGGGTAAGTGGTATTGGATCTTTTACTTTGAAAAAATTAGAGTGTTTCAAGCAGGCTTTATGCTATGAATACATTAGCATGGAATAATAATTTAGGACTTCGGTTCTATTTTGTTGGTTTCTAGGACTGAAGTAATGATTGATAGGGATAGTTGGGGGTGCTAGTATTCAGCGGCCAGAGGTGAAATTCTCGGATTCGCTGAAGACTAACTTATGCGAAAGCATTCACCAAGGATGTCTTCT	389	ASV_449	HM536169.1	98.715	389	5	0	1	389	574	962	0	691	Eukaryota	Rhizaria	NA	Heteromita	Heteromita sp. HFCC 924	1.77635
ASV_513	0	0	0	0	0	0	0	0	13	0	0	0	0	0	0	0	0	0	0	0	AGCTCCAATAGCGTATATTAAAGTTGCTGCAGTTAAAAAGCTCGTAGTTGGATTTCTGGCCTGAAACACTTTGCCGGCCACGGTTTCGTGTGTTAGTGCTTTGTGTTCTGGCCATCCTTCCAATCGCTATTCAGCTTTCTTCATTGATGGCTGAGTGGTATTGGATCTTTTACTTTGAAAAAATTAGAGTGTTTCAAGCAGGCTTTATGCTATGAATACATTAGCATGGAATAATAATTTAGGACTTCGGTTCTATTTTGTTGGTTTCTAGGACTGAAGTAATGATTGATAGGGATAGTTGGGGGTGCTAGTATTCAGCGGCCAGAGGTGAAATTCTCGGATTCGCTGAAGACTAACTTATGCGAAAGCATTCACCAAGGATGTCTTCT	389	ASV_513	HM536169.1	97.686	389	9	0	1	389	574	962	0	669	Eukaryota	Rhizaria	NA	Heteromita	Heteromita sp. HFCC 924	1.71979
ASV_590	18	0	0	0	0	0	0	0	0	16	0	0	0	0	0	0	0	0	0	0	AGCTCCAATAGCGTATATTAAAGTTGCTGCAGTTAAAAAGCTCGTAGTTGGATTTCTGGCCTGAAGCACTTTGCCGGCCACGGTTTCGTGTGTTAGTGCATTGTGTTCTGGCCATCCTTCCAATCGCTATTGACTATTCTTCATTGATTGGTCAGTGGTATTGGATCTTTTACTTTGAAAAAATTAGAGTGTTTCAAGCAGGCTTTATGCTATGAATACATTAGCATGGAATAATAATTTAGGACTTCGGTTCTATTTTGTTGGTTTCTAGGACTGAAGTAATGATTGATAGGGATAGTTGGGGGTGCTAGTATTCAGCGGCCAGAGGTGAAATTCTCGGATTCGCTGAAGACTAACTTATGCGAAAGCATTCACCAAGGATGTCTTCT	389	ASV_590	HM536169.1	97.943	389	8	0	1	389	574	962	0	675	Eukaryota	Rhizaria	NA	Heteromita	Heteromita sp. HFCC 924	1.73522
ASV_710	0	0	0	0	0	14	0	0	0	0	0	0	0	0	0	0	0	0	0	0	AGCTCCAATAGCGTATATTAAAGTTGCTGCAGTTAAAAAGCTCGTAGTTGGATTTCTGGCCTGAAACATTTTGCCGGCCACGGTTTCGTGTGTTAGTGCTTTGTGTTCTGGCCATCCTTCCAATCGCTATTCAGCTTTCTTCATTGATTGCTGAGTGGTATTGGATCTTTTACTTTGAAAAAATTAGAGTGTTTCAAGCAGGCTTTATGCTATGAATACATTAGCATGGAATAATAATTTAGGACTTCGGTTCTATTTTGTTGGTTTCTAGGACTGAAGTAATGATTGATAGGGATAGTTGGGGGTGCTAGTATTCAGCGGCCAGAGGTGAAATTCTCGGATTCGCTGAAGACTAACTTATGCGAAAGCATTCACCAAGGATGTCTTCT	389	ASV_710	HM536169.1	98.201	389	7	0	1	389	574	962	0	680	Eukaryota	Rhizaria	NA	Heteromita	Heteromita sp. HFCC 924	1.74807
ASV_756	0	0	0	0	0	0	0	0	0	0	0	0	0	0	13	0	0	0	0	0	AGCTCCAATAGCGTATATTAAAGTTGCTGCAGTTAAAAAGCTCGTAGTTGGATTTCTGGCCTGAAACATTTTGCCGGCCACGGTTTCGTGTGTTAGTGCTTTGTGTTCTGGCCATCCTTCCAATCGCTATTCAGCTTTCTTCATTGATTGTTGAGTGGTATTGGATCTTTTACTTTGAAAAAATTAGAGTGTTTCAAGCAGGCTTTATGCTATGAATACATTAGCATGGAATAATAATTTAGGACTTCGGTTCTATTTTGTTGGTTTCTAGGACTGAAGTAATGATTGATAGGGATAGTTGGGGGTGCTAGTATTCAGCGGCCAGAGGTGAAATTCTCGGATTCGCTGAAGACTAACTTATGCGAAAGCATTCACCAAGGATGTCTTCT	389	ASV_756	HM536169.1	98.201	389	7	0	1	389	574	962	0	680	Eukaryota	Rhizaria	NA	Heteromita	Heteromita sp. HFCC 924	1.74807
ASV_770	28	0	0	0	0	0	0	0	0	0	0	0	0	0	0	0	0	0	0	0	AGCTCCAATAGCGTATATTAAAGTTGCTGCAGTTAAAAAGCTCGTAGTTGGATTTCTGGCCTGAAACATTTTGCCGGCCACGGTTTCGTGTGTTAGTGCTTTATGTTCTGGCCATCCTTCCAATCGCTATTTACCTTTCTTCATTGATGGGTAAGTGGTATTGGATCTTTTACTTTGAAAAAATTAGAGTGTTTCAAGCAGGCTTTATGCTATGAATACATTAGCATGGAATAATAATTTAGGACTTCGGTTCTATTTTGTTGGTTTCTAGGACTGAAGTAATGATTGATAGGGATAGTTGGGGGTGCTAGTATTCAGCGGCCAGAGGTGAAATTCTCGGATTCGCTGAAGACTAACTTATGCGAAAGCATTCACCAAGGATGTCTTCT	389	ASV_770	HM536169.1	99.229	389	3	0	1	389	574	962	0	702	Eukaryota	Rhizaria	NA	Heteromita	Heteromita sp. HFCC 924	1.80463
ASV_925	12	0	0	0	0	17	0	0	0	0	0	0	0	0	0	0	0	0	0	0	AGCTCCAATAGCGTATATTAAAGTTGCTGCAGTTAAAAAGCTCGTAGTTGGATTTCTGGCTTGATACATTTTGCCGGCCACGGTTTCGTGTGTTAGTGCTTTATGTTCTGGCCATCCTTCCAATCGCTATTTACCTTTCTTCATTGATTGGTAAGTGGTATTGGATCTTTTACTTTGAAAAAATTAGAGTGTTTCAAGCAGGCTTTATGCTATGAATACATTAGCATGGAATAATAATTTAGGACTTCGGTTCTATTTTGTTGGTTTCTAGGACTGAAGTAATGATTGATAGGGATAGTTGGGGGTGCTAGTATTCAGCGGCCAGAGGTGAAATTCTCGGATTCGCTGAAGACTAACTTATGCGAAAGCATTCACCAAGGATGTCTTCT	389	ASV_925	HM536169.1	98.972	389	4	0	1	389	574	962	0	697	Eukaryota	Rhizaria	NA	Heteromita	Heteromita sp. HFCC 924	1.79177
ASV_141	15	14	15	0	23	16	0	22	17	0	30	17	38	21	37	0	13	23	20	15	AGCTCCAGTAGCGTATATTAAAGTTGTTGCAGTTAAAAAGCTCGTAGTTGGATTTCTGGTTTGATATGCCTGGCCCGCCACGGTTACGTGTGTGAGTGCCGGTGCGTGTCTGCCATCCTTCTGGAAAACGTGTCTACCCTTCACTGGGCCGGATACGCGATCCAGATCATTTACTTTGAAAAAATTAGAGTGTTTAAAGCAGGCTTTTTGCTATGAATACATTAGCATGGAATAATAATTTAGGACTTTGGCCCTATTTTGTTGGTTTCTAGGACTGAAGTAATGATTGATAGGGATAGTTGGGGGTGCTCGAATTCAGCGGCCAGAGGTGAAATTCTTGGATTCGCTGAAGACGAACTCATGCGAAAGCATTCACCAAGGATGTCTTCT	390	ASV_141	KP940373.1	100	390	0	0	1	390	515	904	0	721	Eukaryota	Rhizaria	NA	Kraken	Kraken carinae	1.84872
ASV_394	0	0	0	0	0	0	0	0	0	0	12	0	0	0	0	0	0	0	0	0	AGCTCCAGTAGCGTATATTAAAGTTGTTGCAGTTAAAAAGCTCGTAGTTGGATTTCTGGTTTGGCATGCCTGGCCCGCCACGGTTACGTGTGTGAGTGCCGGTGCGTGCCTGCCATCCTTCTGGAAAACGCGTCTACCCTTCACTGGGCCGGGCGCGCGATCCAGATCATTTACTTTGAAAAAATTAGAGTGTTTAAAGCAGGCTTTTTGCTATGAATACATTAGCATGGAATAATAATTTAGGACTTTGGCCCTATTTTGTTGGTTTCTAGGACTGAAGTAATGATTGATAGGGATAGTTGGGGGTGCTCGAATTCAGCGGCCAGAGGTGAAATTCTTGGATTCGCTGAAGACGAACTCATGCGAAAGCATTCACCAAGGATGTCTTCT	390	ASV_394	KP940373.1	98.205	390	7	0	1	390	515	904	0	682	Eukaryota	Rhizaria	NA	Kraken	Kraken carinae	1.74872
ASV_145	29	22	18	18	22	24	23	21	24	19	29	13	26	23	12	0	0	0	0	0	AGCTCCAATAGCGTATATTAAAGTTGCTGCAGTTAAAAAGCTCGTAGTTGGATTTCTGGCACGATGTACCTGTCCCGCTGCGGTCAACGCATGTGAGTGACGGAGTATGTTTGCCATCCTTCTAGAGAGCGCAAGCTATCCTTTACTGGACCGGTTTGTGCCATCTAGATCTTTTACTTTGAAAAAATTAGAGTGTTTCAAGCAGGCGTTTTGCTATGAATACATTAGCATGGAATAATGAGTTAGGACTTCGGTTCTATTTTGTTGGTTTCTAGGACTGAAGTAATGATTGATAGGGATAGTTGGGGGTGCTAGTATTCAGCGGCCAGAGGTGAAATTCTTGGATTCGCTGAAGACTAACTTATGCGAAAGCATTCACCAAGGATGTCTTCT	393	ASV_145	KY974437.1	98.78	328	2	1	51	376	1	328	2.08e-161	582	Eukaryota	Rhizaria	NA	NA	Allapsidae sp.	1.48092
ASV_229	0	0	0	0	0	0	0	0	0	0	0	0	0	0	0	0	75	0	0	0	AGCTCCAATAGGCGTAATTAAAGTTGCTGCAGTTAAAAAGCTCGTAGTTGGATTTCTGGCCTGATGTGCCTGGCCCGTCAAGGTTACTTGATGTGTGCCGGGATATGTCTGCCATCCTTCCAGATAATGTCGTTGCTCTTCACTGAGTGGACGGCAAAGTCTGGATCTTTTACTTTGAAAAAATTAGAGTGTTTAAAGCAAGCGTTTGCCTGAATATTTTAGCATGGAATAATAATATAGGACTTCGGTTCTATTTTGTTGGTTTCTAGGACTGAAGTAATGATTGATAGGGATAGTTGGGGGTGCTGATATTCACTGGCCAGAGGTGAAATTCTTGGATTCAGTGAAGATCAACTTATGCGAAAGCATTCACCAAGGATGTCTTCT	387	ASV_229	KY976122.1	97.188	320	9	0	51	370	1	320	3.48e-149	542	Eukaryota	Rhizaria	NA	NA	Allapsidae sp.	1.40052
ASV_544	0	0	12	0	16	0	0	0	0	0	0	0	0	0	0	0	0	0	0	0	AGCTCCAATAGCGTATATTAAAGTTGCTGCAGTTAAAAAGCTCGTAGTTGGATTTCTGGCACGATTTGCCTGGCCCGCCACGGTTTCGTGTGTGAGTGCCGGGTCGAATCTGCCATCCTTCCAGAGAACGGTCCTACCCTTCACTGGGCCTGGGGCCGCAATCTGGATCGTTTACTTTGAAAAAATTAGAGTGTTTCAAGCAGGCGACTCGCTGTGAATACATTAGCATGGAATAATAACTTAGGACTTCGGTTCTATTTTGTTGGTTTCTAGGACTGAAGTAATGATTGATAGGGATAGTTGGGGGTGCTAGTATTCAGTGGCCAGAGGTGAAATTCTCGGATTCACTGAAGACTAACTTATGCGAAAGCATTCACCAAGGATGTCTTCT	391	ASV_544	KY974413.1	99.074	324	2	1	51	374	1	323	7.45e-161	580	Eukaryota	Rhizaria	NA	NA	Allapsidae sp.	1.48338
ASV_76	23	56	62	56	56	0	26	0	47	42	0	32	43	31	51	0	23	42	0	0	AGCTCCAATAGCGTATATTAAAGTTGCTGCAGTTAAAAAGCTCGTAGTTGGATTTCTGACGAAACTGCTAGCTGGCCCGTCACGTCAGTGATGTGTGCCGGCTTGGCGTTTGTCATCCGTTCGAATGATATGCGCGCTGCCCTTCACTGGGTTGGTGCTGCATGTTTTCGATCTTTTACTTTGAAAAAATTAGAGTGTTTCAAGCAGGCATGTTTGCTATGAATACATTAGCATGGAATAATAATCTAGGACTTTCGGTTCTATTTTGTTGGTGTTCTGGAGCTGAAGTAATGATTGATAGGGATAGTTGGGGGTGCTAGTATTCAATGGCCAGAGGTGAAATTCTCGGATTCCTTGAAGACTAACTTATGCGAAAGCATTCACCAAGGATGTCTTCT	398	ASV_76	EF024137.1	97.995	399	7	1	1	398	590	988	0	691	Eukaryota	Rhizaria	NA	NA	Cercomonadida environmental sample	1.73618
ASV_226	0	12	0	17	22	0	0	0	13	0	0	13	24	25	20	0	0	24	0	0	AGCTCCAATAGCGTATATTAAAGTTGCTGCAGTTAAAAAGCTCGTAGTTGGATTTCTGACGAAACTGCTAGCTGGCCCGCCACGCAAGTGTGTGAGTGCCGGCTTGGCGTTTGTCATCCGTTCGAATGATATGCGTGCTGCCCTTCACTGGGTTGGCGCTGCATGTTTTCGATCTTTTACTTTGAAAAAATTAGAGTGTTTCAAGCAGGCATGTTTGCTATGAATACATTAGCATGGAATAATAATCTAGGACTTTCGGTTCTATTTTGTTGGTGTTCTGGAGCTGAAGTAATGATTGATAGGGATAGTTGGGGGTGCTAGTATTCAATGGCCAGAGGTGAAATTCTCGGATTCCTTGAAGACTAACTTATGCGAAAGCATTCACCAAGGATGTCTTCT	399	ASV_226	EF024137.1	99	400	2	2	1	399	590	988	0	715	Eukaryota	Rhizaria	NA	NA	Cercomonadida environmental sample	1.79198
ASV_346	0	0	0	0	0	24	0	39	0	0	0	0	0	0	0	0	0	22	28	0	AGCTCCAATAGCGTATATTAAAGTTGCTGCAGTTAAAAAGCTCGTAGTTGGATTTCTGACGAAACTGCTAGCTGGCCCGTCACGTCAGTGATGTGTGCCGGCTTGGCGTTTGTCATCCGTTCGAATGATATGCGCGCTGCCCTTCACTGGGTTGGTGCTGCATGTTTTCGATCTTTTACTTTGAAAAAATTAGAGTGTTTCAAGCAGGCATGTTTGCTATGAATACATTAGCATGGAATAATAACCTAGGACTTTCGGTTCTATTTTGTTGGTGTTCTGGAGCTGAAGTAATGATTGATAGGGATAGTTGGGGGTGCTAGTATTCAATGGCCAGAGGTGAAATTCTCGGATTCCTTGAAGACTAACTTATGCGAAAGCATTCACCAAGGATGTCTTCT	398	ASV_346	EF024137.1	97.744	399	8	1	1	398	590	988	0	686	Eukaryota	Rhizaria	NA	NA	Cercomonadida environmental sample	1.72362
ASV_370	0	0	0	0	0	0	0	0	0	0	0	0	0	0	0	0	0	0	48	49	AGCTCCAATAGCGTATATTAAAGTTGCTGCAGTTAAAAAGCTCGTAGTTGGATTTCTGACGAAACTGCTAGCTGGCCCGTCACGTCAGTGATGTGTGCCGGCTTGGCGTTTGTCATCCGTTCGAATGATATGCGCGCTGCCCTTCACTGGGTTGGTGCTGCATGTTTTCGATCTTTTACTTTGAAAAAATTAGAGTGTTTCAAGCAGGCATGTTTTGCTATGAATACATTAGCATGGAATAATAATCTAGGACTTTCGGTTCTATTTTGTTGGTGTTCTGGAGCTGAAGTAATGATTGATAGGGATAGTTGGGGGTGCTAGTATTCAATGGCCAGAGGTGAAATTCTCGGATTCCTTGAAGACTAACTTATGCGAAAGCATTCACCAAGGATGTCTTCT	399	ASV_370	EF024137.1	98.246	399	7	0	1	399	590	988	0	699	Eukaryota	Rhizaria	NA	NA	Cercomonadida environmental sample	1.75188
ASV_531	0	0	0	0	0	0	0	0	12	0	0	0	0	0	0	0	0	0	0	0	AGCTCCAATAGCGTATATTAAAGTTGCTGCAGTTAAAAAGCTCGTAGTTGGATTTCTGGCTTGGTGCGCCTGGCCCGCCAGCGTTAGCTGTGTGAGTGCCGGGACGCGCCTGCCATCCTTCCAGAGAACGCCTCTACTCTTCACTGAGCCGGAGACGCAATCTGGATCTTTTACTTTGAAAAAATTAGAGTGTTTCAAGCAGGCATTTATGCTATGAATACATTAGCATGGAATAATAATTTAGGACTTCGGTTCTATTTTGTTGGTTTCTAGGACTGAAGTAATGATTGATAGGGATAGTTGGGGGTGCTAGTATTCAGCGGCCAGAGGTGAAATTCTCGGATTCGCTGAAGACTAACTTATGCGAAAGCATTCACCAAGGATGTCTTCT	391	ASV_531	EU647174.1	94.885	391	19	1	1	391	586	975	9.5e-170	610	Eukaryota	Rhizaria	NA	NA	Cercomonadida environmental sample	1.5601
ASV_596	0	0	0	0	0	0	0	0	0	0	0	0	0	0	0	0	0	0	41	0	AGCTCCAATAGCGTATATTAAAGTTGCTGCAGTTAAAAAGCTCGTAGTTGGATTTCTGACGAAACTGCTAGCTGGCCCGCCACGCAAGTGTGTGAGTGCCGGCTTGGCGTTTGTCATCCGTTCGAATGATATGCGTGCTGCCCTTCACTGGGTTGGCGCTGCATGTTTTCGATCTTTTACTTTGAAAAAATTAGAGTGTTTCAAGCAGGCATGTTTTGCTATGAATACATTAGCATGGAATAATAATCTAGGACTTTCGGTTCTATTTTGTTGGTGTTCTGGAGCTGAAGTAATGATTGATAGGGATAGTTGGGGGTGCTAGTATTCAATGGCCAGAGGTGAAATTCTCGGATTCCTTGAAGACTAACTTATGCGAAAGCATTCACCAAGGATGTCTTCT	400	ASV_596	EF024137.1	99.25	400	2	1	1	400	590	988	0	721	Eukaryota	Rhizaria	NA	NA	Cercomonadida environmental sample	1.8025
ASV_648	0	0	0	0	0	0	0	14	0	0	0	0	0	0	0	0	0	0	0	0	AGCTCCAATAGCGTATATTAAAGTTGCTGCAGTTAAAAAGCTCGTAGTTGGATTTCTGGCTTGGTGCGCCTGGCCCGCCACGGTTACGTGTGTGAGTGCTGGGTCGCGCCTGCCATCCTTCTAGAGAACGTCTCTACTCTTCATTGAGCCGGGGGCGCAATCTAGATCTTTTACTTTGAAAAAATTAGAGTGTTTCAAGCAGGCTTTATGCTATGAATACATTAGCATGGAATAATAATTTAGGACTTCGGTTCTATTTTGTTGGTTTCTAGGACTGAAGTAATGATTGATAGGGATAGTTGGGGGTGCTAGTATTCAGCGGCCAGAGGTGAAATTCTCGGATTCGCTGAAGACTAACTTATGCGAAAGCATTCACCAAGGATGTCTTCT	390	ASV_648	EU647174.1	96.667	390	13	0	1	390	586	975	0	649	Eukaryota	Rhizaria	NA	NA	Cercomonadida environmental sample	1.6641
ASV_796	0	0	0	0	0	0	0	0	0	0	0	0	0	0	0	0	0	0	0	32	AGCTCCAATAGCGTATATTAAAGTTGCTGCAGTTAAAAAGCTCGTAGTTGGATTTCTGACGAAACTGCTAGCTGGCCCGCCACGCAAGTGGTGAGTGCCGGCTTGGCGTTTGTCATCCGTTCGAATGATATGCGTGCTGCCCTTCACTGGGTTGGCGCTGCATGTTTTCGATCTTTTACTTTGAAAAAATTAGAGTGTTTCAAGCAGGCATGTTTTGCTATGAATACATTAGCATGGAATAATAATCTAGGACTTTCGGTTCTATTTTGTTGGTGTTCTGGAGCTGAAGTAATGATTGATAGGGATAGTTGGGGGTGCTAGTATTCAATGGCCAGAGGTGAAATTCTCGGATTCCTTGAAGACTAACTTATGCGAAAGCATTCACCAAGGATGTCTTCT	399	ASV_796	EF024137.1	99.499	399	2	0	1	399	590	988	0	726	Eukaryota	Rhizaria	NA	NA	Cercomonadida environmental sample	1.81955
ASV_936	0	0	0	0	0	0	0	0	0	0	0	0	0	0	0	0	13	0	0	0	AGCTCCAATAGCGTATATTAAAGTTGCTGCAGTTAAAAAGCTCGTAGTTGGATTTCTGACGAAACTGCTAGCTGGCCCGCCACGCAAGTGGTGAGTGCCGGCTTGGCGTTTGTCATCCGTTCGAATGATATGCGTGCTGCCCTTCACTGGGTTGGCGCTGCATGTTTTCGATCTTTTACTTTGAAAAAATTAGAGTGTTTCAAGCAGGCATGTTTGCTATGAATACATTAGCATGGAATAATAATCTAGGACTTTCGGTTCTATTTTGTTGGTGTTCTGGAGCTGAAGTAATGATTGATAGGGATAGTTGGGGGTGCTAGTATTCAATGGCCAGAGGTGAAATTCTCGGATTCCTTGAAGACTAACTTATGCGAAAGCATTCACCAAGGATGTCTTCT	398	ASV_936	EF024137.1	99.248	399	2	1	1	398	590	988	0	719	Eukaryota	Rhizaria	NA	NA	Cercomonadida environmental sample	1.80653
ASV_1058	0	0	14	0	0	0	0	0	0	0	0	0	0	0	0	0	0	0	0	0	AGCTCCAATAGCGTATATTAAAGTTGCTGCAGTTAAAAAGCTCGTAGTTGGATTTCTGACGAAACTGCTAGCTGGCCCGCCAGCAATGGTGAGTGCCGGCTTGGCGTTTGTCATCCGTTCGAATGATATGCGCGCTGCCCTTCACTGGGTTGGCGCTGCATGTTTTCGATCTTTTACTTTGAAAAAATTAGAGTGTTTCAAGCAGGCATGTTTTGCTATGAATACATTAGCATGGAATAATAATCTAGGACTTTCGGTTCTATTTTGTTGGTGTTCTGGAGCTGAAGTAATGATTGATAGGGATAGTTGGGGGTGCTAGTATTCAATGGCCAGAGGTGAAATTCTCGGATTCCTTGAAGACTAACTTATGCGAAAGCATTCACCAAGGATGTCTTCT	397	ASV_1058	EF024137.1	98.747	399	3	2	1	397	590	988	0	708	Eukaryota	Rhizaria	NA	NA	Cercomonadida environmental sample	1.78338
ASV_1231	0	0	0	0	0	0	0	0	0	0	13	0	0	0	0	0	0	0	0	0	AGCTCCAGTAGCGTATATTAACGTTGCTGCAGTTAAAAAGCTCGTAGTTGGATTTCTGACTGATCGCTCTGACCCGGTGTCACTCCTCGTGGGTGGCTGCTGTGTGTCGGAACGCATCTTTCATCCTTTCCGGAAGGCCTTACGTACTGTTTACTCAGTCGCGTTTGTTTTGCATTTTCCGGATCTTTTACTTTGAAAAAATTAGAGTGTTTAAAGCAGGCTTACGCCGTGAATACATTAGCATGGAATAATAATATAGGACTTTGGTTCTATTTTGTTGGTTTCTAGGACTAAAGTAATGATTGATAGGGATAGTTGGGGGTGCTAGTATTCAGAGGCCAGAGGTGAAATTCTTGGATTCTCTGAAGACTAACTACTGCGAAAGCATTCACCAAGGAT…	406	ASV_1231	KY974826.1	93.272	327	18	3	64	389	1	324	2.91e-130	479	Eukaryota	Rhizaria	NA	NA	Cercozoa sp.	1.1798
ASV_319	13	0	0	0	0	0	0	0	0	0	0	0	0	0	0	0	0	0	16	0	AGCTCCAATAGCGTATATTAAAGTTGCTGCAGTTAAAAAGCTCGTAGTTGGATTTCTGATCTGTCAACATTTAGCCGGCCACGGTTTCGTGTGTTAGTGTTAGATGTTCTGGTCATCCTTCCAATTGCTGCACGCTTGATCTTCATTGATTTTGTGTTGTAGTATTGGATCTTTTACTTTGAAAAAATTAGAGTGTTTCAAGCAGGCTTTATGCTATGAATACATTAGCATGGAATAATAATTTAGGACTTCGGTTCTATTTTGTTGGTTTCTAGGACTGAAGTAATGATTGATAGGGATAGTTGGGGGTGCTAGTATTCAGCGGCCAGAGGTGAAATTCTCGGATTCGCTGAAGACTAACTTATGCGAAAGCATTCACCAAGGATGTCTTCT	393	ASV_319	HQ918175.1	95.141	391	13	5	1	390	504	889	2.66e-170	612	Eukaryota	Rhizaria	NA	NA	Cercozoa sp. B134	1.55725
ASV_377	0	0	0	0	0	0	0	0	0	0	0	0	12	0	0	0	0	0	0	0	AGCTCCAATAGCGTATATTAAAGTTGCTGCAGTTAAAAAGCTCGTAGTTGGATTTCTGGCCCGTCAACATTTCGCCGGCCACGGTTTCGTGTGTTAGTGCGACGATGTTCTGGCCATCCTTCCAATCGCTGTTCGGCCGGCCTTCACTGATCGGTCGCGATAGTATTGGATCTTTTACTTTGAAAAAATTAGAGTGTTTCAAGCAGGCTTTATGCTATGAATACATTAGCATGGAATAATAATTTAGGACTTCGGTTCTATTTTGTTGGTTTCTAGGACTGAAGTAATGATTGATAGGGATAGTTGGGGGTGCTAGTATTCAGCGGCCAGAGGTGAAATTCTCGGATTCGCTGAAGACTAACTTATGCGAAAGCATTCACCAAGGATGTCTTCT	394	ASV_377	HQ918175.1	95.396	391	13	5	1	391	504	889	5.73e-172	617	Eukaryota	Rhizaria	NA	NA	Cercozoa sp. B134	1.56599
ASV_535	0	0	0	0	0	0	0	0	0	0	15	0	12	0	14	0	0	0	0	0	AGCTCCAATAGCGTATATTAAAGTTGCTGCAGTTAAAAAGCTCGTAGTTGGATTTCTGGCTTGAAACATTTAGCCGGCCACGGTTTCGTGTGTTAGTGCTTTGTGTTCTGGCCATCCTTCCAATCGCTACTGGCTTGTCTTCATTGATTGGTCAGTGGTATTGGATCTTTTACTTTGAAAAAATTAGAGTGTTTCAAGCAGGCTTTATGCTATGAATACATTAGCATGGAATAATAATTTAGGACTTCGGTTCTATTTTGTTGGTTTCTAGGACTGAAGTAATGATTGATAGGGACAGTTGGGGGTGCTAGTATTCAGCGGCCAGAGGTGAAATTCTCGGATTCGCTGAAGACTAACTTATGCGAAAGCATTCACCAAGGATGTCTTCT	389	ASV_535	HQ918175.1	98.705	386	5	0	1	386	504	889	0	686	Eukaryota	Rhizaria	NA	NA	Cercozoa sp. B134	1.7635
ASV_207	0	0	0	12	0	0	0	27	0	0	65	29	29	24	16	0	0	0	0	0	AGCTCCAATAGCGTATATTAAAGTTGCTGCAGTTAAAAAGCTCGTAGTTGGATTTCTGGCTTGAAACATTTTGCCGGCCACGGTTTCGTGTGTTAGTGCTTGATGTTCTGGCCATCCTTCCAATCGCTATTGGCTTGTCTTCATTGATTGGTCAGTAGTATTGGATCTTTTACTTTGAAAAAATTAGAGTGTTTCAAGCAGGCTTTATGCTATGAATACATTAGCATGGAATAATAATTTAGGACTTCGGTTCTATTTTGTTGGTTTCTAGGACTGAAGTAATGATTGATAGGGATAGTTGGGGGTGCTAGTATTCAGCGGCCAGAGGTGAAATTCTCGGATTCGCTGAAGACTAACTTATGCGAAAGCATTCACCAAGGATGTCTTCT	389	ASV_207	EU709140.1	100	386	0	0	1	386	564	949	0	713	Eukaryota	Rhizaria	NA	NA	Cercozoa sp. G11	1.8329
ASV_442	0	0	0	0	0	0	0	0	0	0	0	0	0	26	22	0	0	0	0	0	AGCTCCAATAGCGTATATTAAAGTTGCTGCAGTTAAAAAGCTCGTAGTTGGATTTCTGGCTTGAAACATTTTGCCGGCCACGGTTTCGTGTGTTAGTGCTTGATGTTCTGGCCATCCTTCCAATCGCTATTGGCTTGTCTTCATTGATTGGTCAGTAGTATTGGATCTTTTACTTTGAAAAAATTAGAGTGTTTCAAGCAGGCTTTATGCTATGAATACATTAGCATGGAATAATAATTTAGGACTTCGGTTCTATTTTGTTGGTTTCTAGGACTGAAGTAATGATTGATAGGGATAGTTGGGGGTGCTAGTATTCAGCGGCCAGAGGTGAAATTCTCGGATTCGCTGAAGACTAACTTATGCGAAAGCATTCACCAAGGATGTCTCCT	389	ASV_442	EU709140.1	100	389	0	0	1	389	564	952	0	719	Eukaryota	Rhizaria	NA	NA	Cercozoa sp. G11	1.84833
ASV_102	28	12	14	17	17	68	39	41	24	40	22	23	22	25	25	0	0	29	27	32	AGCTCCAATAGCGTATATTAAAGTTGCTGCAGTTAAAAAGCTCGTAGTTGGATTTCTGGTTTGATACAGTTTACCGGCCACGGTTTCGTGTGTTAGTGTTTGCTGTTCTGACCATCCTTCCAATCGCTGCTCACTTTTCTTCATTGATTGGTGAGTGGTATTGGATCTTTTACTTTGAAAAAATTAGAGTGTTTCAAGCAGGCTTTATGCTATGAATACATTAGCATGGAATAATAATTTAGGACTTCGGTTCTATTTTGTTGGTTTCTAGGACTGAAGTAATGATTGATAGGGATAGTTGGGGGTGCTAGTATTCAGCGGCCAGAGGTGAAATTCTCGGATTCGCTGAAGACTAACTTATGCGAAAGCATTCACCAAGGATGTCTTCT	389	ASV_102	EU709211.1	99.743	389	1	0	1	389	503	891	0	715	Eukaryota	Rhizaria	NA	NA	Cercozoa sp. IVY21ap83t8LS	1.83805
ASV_459	0	0	0	0	0	0	0	13	0	0	0	0	0	0	0	0	0	0	0	0	AGCTCCAATAGCGTATATTAAAGTTGCTGCAGTTAAAAAGCTCGTAGTTGGATTTCTGGTTTGATACATTTTGCCGGCCACGGTTTCGTGTGTTAGTGCTTTATGTTCTGACCATCCTTCCAATCGCTGCTCACTTTTCTTCATTGATTGGTGAGTGGTATTGGATCTTTTACTTTGAAAAAATTAGAGTGTTTCAAGCAGGCTTTATGCTATGAATACATTAGCATGGAATAATAATTTAGGACTTCGGTTCTATTTTGTTGGTTTCTAGGACTGAAGTAATGATTGATAGGGATAGTTGGGGGTGCTAGTATTCAGCGGCCAGAGGTGAAATTCTCGGATTCGCTGAAGACTAACTTATGCGAAAGCATTCACCAAGGATGTCTTCT	389	ASV_459	EU709211.1	98.458	389	6	0	1	389	503	891	0	688	Eukaryota	Rhizaria	NA	NA	Cercozoa sp. IVY21ap83t8LS	1.76864
ASV_85	36	32	26	26	29	36	21	0	25	36	52	40	47	27	36	0	16	26	29	37	AGCTCCAATAGCGTATATTAAAGTTGCTGCAGTTAAAAAGCTCGTAGTTGGATTTCTGGCTTGAAACATTTTGCCGGCCACGGTTTCGTGTGTTAGTGCTTGATGTTCTGGCCATCCTTCCAATTGCTATTCACTTCTCTTCATTGATTGGTGAGTGGTATTGGATCTTTTACTTTGAAAAAATTAGAGTGTTTCAAGCAGGCTTTATGCTATGAATACATTAGCATGGAATAATAATTTAGGACTTCGGTTCTATTTTGTTGGTTTCTAGGACTGAAGTAATGATTGATAGGGATAGTTGGGGGTGCTAGTATTCAGCGGCCAGAGGTGAAATTCTCGGATTCGCTGAAGACTAACTTATGCGAAAGCATTCACCAAGGATGTCTTCT	389	ASV_85	EU734845.1	100	389	0	0	1	389	517	905	0	719	Eukaryota	Rhizaria	NA	NA	Cercozoa sp. KV-Pc	1.84833
ASV_155	24	0	17	0	0	30	18	38	35	51	20	17	21	19	24	0	0	0	0	0	AGCTCCAATAGCGTATATTAAAGTTGCTGCAGTTAAAAAGCTCGTAGTTGGATTTCTGGCTTGAAACATTAAGCCGGCCACGGTTTCGTGTGTTAGTGCTTGATGTTCTGGCCATCCTTCCAATCGCTATTCATCTTTCTTCATTGATGGGTGAGTGGTATTGGATCTTTTACTTTGAAAAAATTAGAGTGTTTCAAGCAGGCTTTATGCTATGAATACATTAGCATGGAATAATAATTTAGGACTTCGGTTCTATTTTGTTGGTTTCTAGGACTGAAGTAATGATTGATAGGGATAGTTGGGGGTGCTAGTATTCAGCGGCCAGAGGTGAAATTCTCGGATTCGCTGAAGACTAACTTATGCGAAAGCATTCACCAAGGATGTCTTCT	389	ASV_155	EU734845.1	98.462	390	4	2	1	389	517	905	0	686	Eukaryota	Rhizaria	NA	NA	Cercozoa sp. KV-Pc	1.7635
ASV_201	39	22	12	21	15	0	0	33	39	0	0	0	0	0	30	0	0	0	0	0	AGCTCCAATAGCGTATATTAAAGTTGCTGCAGTTAAAAAGCTCGTAGTTGGATTTCTGGCTTGAAACATTTTGCCGGCCACGGTTTCGTGTGTTAGTGCTTGATGTTCTGGCCATCCTTCCAATTGCTATTCACCTTTCTTCATTGATTGGTGAGTGGTATTGGATCTTTTACTTTGAAAAAATTAGAGTGTTTCAAGCAGGCTTTATGCTATGAATACATTAGCATGGAATAATAATTTAGGACTTCGGTTCTATTTTGTTGGTTTCTAGGACTGAAGTAATGATTGATAGGGATAGTTGGGGGTGCTAGTATTCAGCGGCCAGAGGTGAAATTCTCGGATTCGCTGAAGACTAACTTATGCGAAAGCATTCACCAAGGATGTCTTCT	389	ASV_201	EU734845.1	99.486	389	2	0	1	389	517	905	0	708	Eukaryota	Rhizaria	NA	NA	Cercozoa sp. KV-Pc	1.82005
ASV_240	0	16	0	12	0	19	0	0	14	0	20	0	20	17	0	0	0	0	0	0	AGCTCCAATAGCGTATATTAAAGTTGCTGCAGTTAAAAAGCTCGTAGTTGGATTTCTGGCTTGAAACATTTTGCCGGCCACGGTTTCGTGTGTTAGTGCTTGATGTTCTGGCCATCCTTCCAATCGCTATGTACCTTTCTTCATTGATTGGTGCGTGGTATTGGATCTTTTACTTTGAAAAAATTAGAGTGTTTCAAGCAGGCTTTATGCTATGAATACATTAGCATGGAATAATAATTTAGGACTTCGGTTCTATTTTGTTGGTTTCTAGGACTGAAGTAATGATTGATAGGGATAGTTGGGGGTGCTAGTATTCAGCGGCCAGAGGTGAAATTCTCGGATTCGCTGAAGACTAACTTATGCGAAAGCATTCACCAAGGATGTCTTCT	389	ASV_240	EU734845.1	98.462	390	4	2	1	389	517	905	0	686	Eukaryota	Rhizaria	NA	NA	Cercozoa sp. KV-Pc	1.7635
ASV_275	16	0	0	0	16	0	0	0	0	0	0	0	0	0	0	0	0	0	0	16	AGCTCCAATAGCGTATATTAAAGTTGCTGCAGTTAAAAAGCTCGTAGTTGGATTTCTGGCTTGAAACATTTTGCCGGCCACGGTTTCGTGTGTTAGTGCTTGATGTTCTGGCCATCCTTCCAATGGCTGCGCATCTCTCTTCATTGAGTGGGTGCGTGGTATTGGATCTTTTACTTTGAAAAAATTAGAGTGTTTCAAGCAGGCTTTATGCTATGAATACATTAGCATGGAATAATAATTTAGGACTTCGGTTCTATTTTGTTGGTTTCTAGGACTGAAGTAATGATTGATAGGGATAGTTGGGGGTGCTAGTATTCAGCGGCCAGAGGTGAAATTCTCGGATTCGCTGAAGACTAACTTATGCGAAAGCATTCACCAAGGATGTCTTCT	390	ASV_275	EU734845.1	97.692	390	8	1	1	390	517	905	0	669	Eukaryota	Rhizaria	NA	NA	Cercozoa sp. KV-Pc	1.71538
ASV_362	0	0	0	0	0	0	0	13	0	0	0	0	0	0	0	0	0	13	20	20	AGCTCCAATAGCGTATATTAAAGTTGCTGCAGTTAAAAAGCTCGTAGTTGGATTTCTGGCTTGAAACATTTTGCCGGCCACGGTTTCGTGTGTTAGTGCTTTGTGTTCTGGCCATCCTTCCAATCGCTATTCATTCTTCTTCATTGAGGGGTGAGTGGTATTGGATCTTTTACTTTGAAAAAATTAGAGTGTTTCAAGCAGGCTTTATGCTATGAATACATTAGCATGGAATAATAATTTAGGACTTCGGTTCTATTTTGTTGGTTTCTAGGACTGAAGTAATGATTGATAGGGATAGTTGGGGGTGCTAGTATTCAGCGGCCAGAGGTGAAATTCTCGGATTCGCTGAAGACTAACTTATGCGAAAGCATTCACCAAGGATGTCTTCT	389	ASV_362	EU734845.1	98.205	390	5	2	1	389	517	905	0	680	Eukaryota	Rhizaria	NA	NA	Cercozoa sp. KV-Pc	1.74807
ASV_417	0	0	0	0	12	0	18	0	12	13	0	0	12	12	0	0	0	0	0	0	AGCTCCAATAGCGTATATTAAAGTTGCTGCAGTTAAAAAGCTCGTAGTTGGATTTCTGGCTTGATACATTTTGCCGGCCACGGTTTCGTGTGTTAGTGCTTTATGTTCTGGCCATCCTTCCAATCGCTGCTCACTTTTCTTCATTGATTGGTGAGTGGTATTGGATCTTTTACTTTGAAAAAATTAGAGTGTTTCAAGCAGGCTTTATGCTATGAATACATTAGCATGGAATAATAATTTAGGACTTCGGTTCTATTTTGTTGGTTTCTAGGACTGAAGTAATGATTGATAGGGATAGTTGGGGGTGCTAGTATTCAGCGGCCAGAGGTGAAATTCTCGGATTCGCTGAAGACTAACTTATGCGAAAGCATTCACCAAGGATGTCTTCT	389	ASV_417	EU734845.1	98.458	389	6	0	1	389	517	905	0	686	Eukaryota	Rhizaria	NA	NA	Cercozoa sp. KV-Pc	1.7635
ASV_466	0	0	0	20	0	0	0	12	0	0	0	0	0	0	0	0	0	0	0	0	AGCTCCAATAGCATATATTAAAGTTGCTGCAGTTAAAAAGCTCGTAGTTGGATTTCTGGCTTGAAACATTTAGCCGGCCACGGTTTCGTGTGTTAGTGCTTGATGTTCTGGCCATCCTTCCAATTGCTATTCATCTTTCTTCATTGATGGGTGAGTGGTATTGGATCTTTTACTTTGAAAAAATTAGAGTGTTTCAAGCAGGCTTTATGCTATGAATACATTAGCATGGAATAATAATTTAGGACTTCGGTTCTATTTTGTTGGTTTCTAGGACTGAAGTAATGATTGATAGGGATAGTTGGGGGTGCTAGTATTCAGCGGCCAGAGGTGAAATTCTCGGATTCGCTGAAGACTAACTTATGCGAAAGCATTCACCAAGGATGTCTTCT	389	ASV_466	EU734845.1	98.718	390	3	2	1	389	517	905	0	691	Eukaryota	Rhizaria	NA	NA	Cercozoa sp. KV-Pc	1.77635
ASV_486	12	24	0	0	17	0	0	0	0	0	0	0	0	0	0	0	0	0	0	0	AGCTCCAATAGCGTATATTAAAGTTGCTGCAGTTAAAAAGCTCGTAGTTGGATTTCTGGCTTGAAACATTTTGCCGGCCACGGTTTCGTGTGTTAGTGCTTGATGTTCTGGCCATCCTTCCAATTGCTATTTGCCTTTCTTCATTGATTGGTAAGTGGTATTGGATCTTTTACTTTGAAAAAATTAGAGTGTTTCAAGCAGGCTTTATGCTATGAATACATTAGCATGGAATAATAATTTAGGACTTCGGTTCTATTTTGTTGGTTTCTAGGACTGAAGTAATGATTGATAGGGATAGTTGGGGGTGCTAGTATTCAGCGGCCAGAGGTGAAATTCTCGGATTCGCTGAAGACTAACTTATGCGAAAGCATTCACCAAGGATGTCTTCT	389	ASV_486	EU734845.1	98.718	390	3	2	1	389	517	905	0	691	Eukaryota	Rhizaria	NA	NA	Cercozoa sp. KV-Pc	1.77635
ASV_522	0	0	0	0	0	0	0	0	0	15	25	0	0	27	0	0	0	0	0	0	AGCTCCAATAGCGTATATTAAAGTTGCTGCAGTTAAAAAGCTCGTAGTTGGATTTCTGGCCTGAAACATTTTGCCGGCCACGGTTTCGTGTGTTAGTGCTTGATGTTCTGGCCATCCTTCCAATTGCTATTCACCTTTCTTCATTGATTGGTGAGTGGTATTGGATCTTTTACTTTGAAAAAATTAGAGTGTTTCAAGCAGGCTTTATGCTATGAATACATTAGCATGGAATAATAATTTAGGACTTCGGTTCTATTTTGTTGGTTTCTAGGACTGAAGTAATGATTGATAGGGATAGTTGGGGGTGCTAGTATTCAGCGGCCAGAGGTGAAATTCTCGGATTCGCTGAAGACTAACTTATGCGAAAGCATTCACCAAGGATGTCTTCT	389	ASV_522	EU734845.1	99.229	389	3	0	1	389	517	905	0	702	Eukaryota	Rhizaria	NA	NA	Cercozoa sp. KV-Pc	1.80463
ASV_616	0	0	0	0	0	17	0	12	0	0	0	0	0	0	0	0	0	0	0	0	AGCTCCAATAGCGTATATTAAAGTTGCTGCAGTTAAAAAGCTCGTAGTTGGATTTCTGGCTTGAAACATTTGGCCGGCCACGGTTTCGTGTGTTAGTGCTTTGTGTTCTGGCCATCCTTCCAATGGCTGCTCACTTTTCTTCATTGATTGGTGAGTGGTATTGGATCTTTTACTTTGAAAAAATTAGAGTGTTTCAAGCAGGCTTTATGCTATGAATACATTAGCATGGAATAATAATTTAGGACTTCGGTTCTATTTTGTTGGTTTCTAGGACTGAAGTAATGATTGATAGGGATAGTTGGGGGTGCTAGTATTCAGCGGCCAGAGGTGAAATTCTCGGATTCGCTGAAGACTAACTTATGCGAAAGCATTCACCAAGGATGTCTTCT	389	ASV_616	EU734845.1	98.201	389	7	0	1	389	517	905	0	680	Eukaryota	Rhizaria	NA	NA	Cercozoa sp. KV-Pc	1.74807
ASV_1194	0	0	0	0	0	0	0	0	0	0	0	0	13	0	0	0	0	0	0	0	AGCTCCAATAGCGTATATTAAAGTTGCTGCAGTTAAAAAGCTCGTAGTTGGATTTCTGGCTTGAAACACTTTGCCGGCCACGGTTTCGTGTGTTAGTGCTTTGTGTTCTGGCCATCCTTCCAATCGCTATTCAGCTTTCTTCATTGATTGTTGAGTGGTATTGGATCTTTTACTTTGAAAAAATTAGAGTGTTTCAAGCAGGCTTTATGCTATGAATACATTAGCATGGAATAATAATTTAGGACTTCGGTTCTATTTTGTTGGTTTCTAGGACTGAAGTAATGATTGATAGGGATAGTTGGGGGTGCTAGTATTCAGCGGCCAGAGGTGAAATTCTCGGATTCGCTGAAGACTAACTTATGCGAAAGCATTCACCAAGGATGTCTTCT	389	ASV_1194	EU734845.1	98.205	390	5	2	1	389	517	905	0	680	Eukaryota	Rhizaria	NA	NA	Cercozoa sp. KV-Pc	1.74807
ASV_1211	0	0	0	0	0	0	0	0	0	17	0	0	0	0	0	0	0	0	0	0	AGCTCCAATAGCGTATATTAAAGTTGCTGCAGTTAAAAAGCTCGTAGTTGGATTTCTGGCTTGAAACATTTTGCCGGCCACGGTTTCGTGTGTTAGTGCTTGATGTTCTGGCCATCCTTCCAATCGCTGTGCACCTTTCTTCATTGATTGGTGTATGGTATTGGATCTTTTACTTTGAAAAAATTAGAGTGTTTCAAGCAGGCTTTATGCTATGAATACATTAGCATGGAATAATAATTTAGGACTTCGGTTCTATTTTGTTGGTTTCTAGGACTGAAGTAATGATTGATAGGGATAGTTGGGGGTGCTAGTATTCAGCGGCCAGAGGTGAAATTCTCGGATTCGCTGAAGACTAACTTATGCGAAAGCATTCACCAAGGATGTCTTCT	389	ASV_1211	EU734845.1	98.201	389	7	0	1	389	517	905	0	680	Eukaryota	Rhizaria	NA	NA	Cercozoa sp. KV-Pc	1.74807
ASV_192	0	0	0	14	0	16	13	44	20	33	12	14	13	17	19	0	0	0	0	0	AGCTCCAATAGCGTATATTAAAGTTGCTGCAGTTAAAAAGCTCGTAGTTGGATTTCTGGCGAGATATATCTGGCCGGCCACGGTTTCGTGTGTTAGTGCTTGATATTCTAGCCATCCTTCCAATGGCTATTCATCCTTCTTCATTGAGGCGGTGAGTGGTATTGGATCTTTTACTTTGAAAAAATTAGAGTGTTTCAAGCAGGCTTTATGCTATGAATACATTAGCATGGAATAATAATTTAGGACTTCGGTTCTATTTTGTTGGTTTCTAGGACTGAAGTAATGATTGATAGGGATAGTTGGGGGTGCTAGTATTCAGCGGCCAGAGGTGAAATTCTCGGATTCGCTGAAGACTAACTTATGCGAAAGCATTCACCAAGGATGTCTTCT	390	ASV_192	HQ121433.1	98.462	390	6	0	1	390	566	955	0	688	Eukaryota	Rhizaria	NA	NA	Cercozoa sp. MARGLISS	1.7641
ASV_254	0	0	0	15	0	15	0	24	14	0	0	0	16	0	16	0	0	0	0	0	AGCTCCAATAGCGTATATTAAAGTTGCTGCAGTTAAAAAGCTCGTAGTTGGATTTCTGGCGGATCGAACTTGGCCGGCCACGGTTTCGTGTGTTAGTGCTTTGTTTTTTCGCCATCCTTCCAATGGCTATTCATCCTTCTTCATTGAGGCGGTGAGTGGTATTGGATCTTTTACTTTGAAAAAATTAGAGTGTTTCAAGCAGGCTTTATGCTATGAATACATTAGCATGGAATAATAATTTAGGACTTCGGTTCTATTTTGTTGGTTTCTAGGACTGAAGTAATGATTGATAGGGATAGTTGGGGGTGCTAGTATTCAGCGGCCAGAGGTGAAATTCTCGGATTCGCTGAAGACTAACTTATGCGAAAGCATTCACCAAGGATGTCTTCT	390	ASV_254	HQ121433.1	96.675	391	11	2	1	390	566	955	0	649	Eukaryota	Rhizaria	NA	NA	Cercozoa sp. MARGLISS	1.6641
ASV_305	0	0	0	17	14	0	0	0	0	0	14	0	0	0	0	0	0	0	0	0	AGCTCCAATAGCGTATATTAAAGTTGCTGCAGTTAAAAAGCTCGTAGTTGGATTTCTGGCGAGACATATCTGGCCGGCCACGGTTTCGTGTGTTAGTGCTTGATATTCTAGCCATCCTTCCAATGGCTATTCATCCTTCTTCATTGAGGTGGTGAGTGGTATTGGATCTTTTACTTTGAAAAAATTAGAGTGTTTCAAGCAGGCTTTATGCTATGAATACATTAGCATGGAATAATAATTTAGGACTTCGGTTCTATTTTGTTGGTTTCTAGGACTGAAGTAATGATTGATAGGGATAGTTGGGGGTGCTAGTATTCAGCGGCCAGAGGTGAAATTCTCGGATTCGCTGAAGACTAACTTATGCGAAAGCATTCACCAAGGATGTCTTCT	390	ASV_305	HQ121433.1	98.462	390	6	0	1	390	566	955	0	688	Eukaryota	Rhizaria	NA	NA	Cercozoa sp. MARGLISS	1.7641
ASV_458	0	0	0	0	0	0	0	0	0	0	12	0	0	12	0	0	0	0	0	0	AGCTCCAATAGCGTATATTAAAGTTGCTGCAGTTAAAAAGCTCGTAGTTGGATTTCTGGCTTGATATATTTTGCCGGCCACGGTTTCGTGTGTTAGTGCTTGATATTCTGGCCATCCTTCCAATGGCTATTCATCCTTCTTCATTGAGGTGGTGAGTGGTATTGGATCTTTTACTTTGAAAAAATTAGAGTGTTTCAAGCAGGCTTTATGCTATGAATACATTAGCATGGAATAATAATTTAGGACTTCGGTTCTATTTTGTTGGTTTCTAGGACTGAAGTAATGATTGATAGGGATAGTTGGGGGTGCTAGTATTCAGCGGCCAGAGGTGAAATTCTCGGATTCGCTGAAGACTAACTTATGCGAAAGCATTCACCAAGGATGTCTTCT	390	ASV_458	HQ121433.1	100	390	0	0	1	390	566	955	0	721	Eukaryota	Rhizaria	NA	NA	Cercozoa sp. MARGLISS	1.84872
ASV_558	0	0	0	0	0	0	0	0	0	0	0	0	0	0	14	0	0	0	0	0	AGCTCCAATAGCGTATATTAAAGTTGCTGCAGTTAAAAAGCTCGTAGTTGGATTTCTGGCTTGATATATTTTGCCGGCCACGGTTTCGTGTGTTAGTGCTTGATATTCTGGCCATCCTTCCAATGGCTATTCATCCTTCTTCATTGAAGGTGTGAGTGGTATTGGATCTTTTACTTTGAAAAAATTAGAGTGTTTCAAGCAGGCTTTATGCTATGAATACATTAGCATGGAATAATAATTTAGGACTTCGGTTCTATTTTGTTGGTTTCTAGGACTGAAGTAATGATTGATAGGGATAGTTGGGGGTGCTAGTATTCAGCGGCCAGAGGTGAAATTCTCGGATTCGCTGAAGACTAACTTATGCGAAAGCATTCACCAAGGATGTCTTCT	390	ASV_558	HQ121433.1	99.488	391	0	2	1	390	566	955	0	710	Eukaryota	Rhizaria	NA	NA	Cercozoa sp. MARGLISS	1.82051
ASV_19	249	221	142	159	372	135	79	56	70	121	222	127	117	136	224	0	0	19	27	38	AGCTCCAATAGCGTATATTAAAGTTGCTGCAGTTAAAAAGCTCGTAGTTGGATTTCTGGCTTGAAACATTTTGCCGGCCACGGTTTCGTGTGTTAGTGCTTGGTGTTCTGGCCATCCTTCCAATCGCTATTTGTCTTTCTTCATTGATGGGCAAGTGGTATTGGATCTTTTACTTTGAAAAAATTAGAGTGTTTCAAGCAGGCTTTATGCTATGAATACATTAGCATGGAATAATAATTTAGGACTTCGGTTCTATTTTGTTGGTTTCTAGGACTGAAGTAATGATTGATAGGGATAGTTGGGGGTGCTAGTATTCAGCGGCCAGAGGTGAAATTCTCGGATTCGCTGAAGACTAACTTATGCGAAAGCATTCACCAAGGATGTCTTCT	389	ASV_19	HQ918173.1	97.949	390	5	3	1	389	589	976	0	673	Eukaryota	Rhizaria	NA	NA	Cercozoa sp. OfKV	1.73008
ASV_133	23	21	14	17	25	13	0	18	0	21	0	0	0	0	21	0	20	22	20	49	AGCTCCAATAGCGTATATTAAAGTTGCTGCAGTTAAAAAGCTCGTAGTTGGATTTCTGGCTTGAAACATTTTGCCGGCCACGGTTTCGTGTGTTAGTGCTTGGTGTTCTGGCCATCCTTCCAATCGCTGTTTGTCTTTCTTCATTGATGGGCAAGTGGTATTGGATCTTTTACTTTGAAAAAATTAGAGTGTTTCAAGCAGGCTTACTTGCTTTGAATACATTAGCATGGAATAATAATTTAGGGCTTCGGTTCTATTTTGTTGGTTTCTAGGACTGAAGTAATGATTGATAGGGATAGTTGGGGGTGCTAGTATTCAGCGGCCAGAGGTGAAATTCTCGGATTCGCTGAAGACTAACTTATGCGAAAGCATTCACCAAGGATGTCTTCT	390	ASV_133	HQ918173.1	97.187	391	7	4	1	390	589	976	0	658	Eukaryota	Rhizaria	NA	NA	Cercozoa sp. OfKV	1.68718
ASV_243	0	0	0	0	0	0	0	0	0	13	0	0	21	0	30	0	0	17	12	15	AGCTCCAATAGCGTATATTAAAGTTGCTGCAGTTAAAAAGCTCGTAGTTGGATTTCTGGCTTGAAACATTTTGCCGGCCACGGTTTCGTGTGTTAGTGCTTGATGTTCTGGCCATCCTTCCAATCGCTATTTGCTTCTCTTCATTGATTAGCAAGTGGTATTGGATCTTTTACTTTGAAAAAATTAGAGTGTTTCAAGCAGGCTTTATGCTATGAATACATTAGCATGGAATAATAATTTAGGACTTCGGTTCTATTTTGTTGGTTTCTAGGACTGAAGTAATGATTGATAGGGATAGTTGGGGGTGCTAGTATTCAGCGGCCAGAGGTGAAATTCTCGGATTCGCTGAAGACTAACTTATGCGAAAGCATTCACCAAGGATGTCTTCT	389	ASV_243	HQ918173.1	99.229	389	2	1	1	389	589	976	0	701	Eukaryota	Rhizaria	NA	NA	Cercozoa sp. OfKV	1.80206
ASV_245	0	0	0	18	0	30	13	35	25	29	19	0	0	12	0	0	0	0	0	0	AGCTCCAATAGCGTATATTAAAGTTGCTGCAGTTAAAAAGCTCGTAGTTGGATTTCTGGCTTGAAACATTTTGCCGGCCACGGTTTCGTGTGTTAGTGCTTGATGTTCTGGCCATCCTTCCAATCGCTATTTGCTTCTCTTCATTGATTAGCAAGTGGTATTGGATCTTTTACTTTGAAAAAATTAGAGTGTTTCAAGCAGGCTATTGCTATGAATACATTAGCATGGAATAATAATTTAGGACTTCGGTTCTATTTTGTTGGTTTCTAGGACTGAAGTAATGATTGATAGGGATAGTTGGGGGTGCTAGTATTCAGCGGCCAGAGGTGAAATTCTTGGATTCGCTGAAGACTAACTTATGCGAAAGCATTCACCAAGGATGTCTTCT	388	ASV_245	HQ918173.1	100	388	0	0	1	388	589	976	0	717	Eukaryota	Rhizaria	NA	NA	Cercozoa sp. OfKV	1.84794
ASV_814	0	16	0	0	0	0	0	0	0	0	0	0	0	0	0	0	0	0	0	0	AGCTCCAATAGCGTATATTAAAGTTGCTGCAGTTAAAAAGCTCGTAGTTGGATTTCTGGCTTGAAACATTTTGCCGGCCACGGTTTCGTGTGTTAGTGCTTGATGTTCTGGCCATCCTTCCAATCGCTATTTGCTTCTCTTCATTGATTAGCAAGTGGTATTGGATCTTTTACTTTGAAAAAATTAGAGTGTTTCAAGCAGGCTTTATGCTATGAATACATTAGCATGGAATAATAATTTAGGACTTCGGTTCTATTTTGTTGGTTTCTAGGACTGAAGTAATGATTGATAGGGATAGTTGGGGGTGCTAGTATTCAGCGGCCAGAGGTGAAATTCTTGGATTCGCTGAAGACTAACTTATGCGAAAGCATTCACCAAGGATGTCTTCT	389	ASV_814	HQ918173.1	99.486	389	1	1	1	389	589	976	0	706	Eukaryota	Rhizaria	NA	NA	Cercozoa sp. OfKV	1.81491
ASV_219	20	0	0	0	0	0	0	14	14	19	26	0	0	0	0	0	0	0	15	0	AGCTCCAATAGCGTATATTAAAGTTGCTGCAGTTAAAAAGCTCGTAGTTGGATTTCTGGCTTGAAACATTTTGCCGGCCACGGTTTCGTGTGTTAGTGCTTGATGTTCTGGCCATCCTTCCAATCGCTATTGGCTTGTCTTCATTGACCGGTCAGTAGTATTGGATCTTTTACTTTGAAAAAATTAGAGTGTTTCAAGCAGGCTTTATGCTATGAATACATTAGCATGGAATAATAATTTAGGACTTCGGTTCTATTTTGTTGGTTTCTAGGACTGAAGTAATGATTGATAGGGATAGTTGGGGGTGCTAGTATTCAGCGGCCAGAGGTGAAATTCTCGGATTCGCTGAAGACTAACTTATGCGAAAGCATTCACCAAGGATGTCTTCT	389	ASV_219	EU709143.1	100	386	0	0	1	386	519	904	0	713	Eukaryota	Rhizaria	NA	NA	Cercozoa sp. WA15p83t3LS	1.8329
ASV_469	0	0	0	14	0	0	12	0	0	0	0	0	0	0	0	0	0	0	0	0	AGCTCCAATAGCGTATATTAAAGTTGCTGCAGTTAAAAAGCTCGTAGTTGGATTTCTGGCTTGAAACATTTTGCCGGCCACGGTTTCGTGTGTTAGTGCTTGATGTTCTGGCCATCCTTCCAATCGCTATTGGCTTGTCTTCATTGACCGGTCAGTAGTATTGGATCTTTTACTTTGAAAAAATTAGAGTGTTTCAAGCAGGCTTTATGCTATGAATACATTAGCATGGAATAATAATTTAGGACTTCGGTTCTATTTTGTTGGTTTCTAGGACTGAAGTAATGATTGATAGGGATAGTTGGGGGTGCTAGTATTCAGCGGCCAGAGGTGAAATTCTCGGATTCGCTGAAGACTAACTTATGCGAAAGCATTCACCAAGGATGTCTCCT	389	ASV_469	EU709143.1	100	389	0	0	1	389	519	907	0	719	Eukaryota	Rhizaria	NA	NA	Cercozoa sp. WA15p83t3LS	1.84833
ASV_158	15	27	0	16	0	23	13	45	21	0	0	0	0	0	0	0	0	19	0	26	AGCTCCAATAGCGTATATTAAAGTTGCTGCAGTTAAAAAGCTCGTAGTTGGATTTCTGGCCTGAAACATTTTGCCGGCCGCGGTTTCGCGTGTTAGTGCTTTATGTTCTGGCCATCCTTCCAATCGCTATTTACCTTTCTTCATTGATTGGTAAGTGGTATTGGATCTTTTACTTTGAAAAAATTAGAGTGTTTCAAGCAGGCTTTATGCTATGAATACATTAGCATGGAATAATAATTTAGGACTTCGGTTCTATTTTGTTGGTTTCTAGGACTGAAGTAATGATTGATAGGGATAGTTGGGGGTGCTAGTATTCAGCGGCCAGAGGTGAAATTCTCGGATTCGCTGAAGACTAACTTATGCGAAAGCATTCACCAAGGATGTCTTCT	389	ASV_158	EU709189.1	99.743	389	1	0	1	389	487	875	0	713	Eukaryota	Rhizaria	NA	NA	Cercozoa sp. WA28p82t6LS	1.8329
ASV_178	21	16	0	18	0	0	0	0	0	14	16	0	16	14	16	0	0	13	17	24	AGCTCCAATAGCGTATATTAAAGTTGCTGCAGTTAAAAAGCTCGTAGTTGGATTTCTGGCCTGAAACATTTTGCCGGCCGCGGTTTCGCGTGTTAGTGCTTTGTGTTCTGGCCATCCTTCCAATCGCTATTCATCTTTCTTCATTGATTGGTGAGTGGTATTGGATCTTTTACTTTGAAAAAATTAGAGTGTTTCAAGCAGGCTTTATGCTATGAATACATTAGCATGGAATAATAATTTAGGACTTCGGTTCTATTTTGTTGGTTTCTAGGACTGAAGTAATGATTGATAGGGATAGTTGGGGGTGCTAGTATTCAGCGGCCAGAGGTGAAATTCTCGGATTCGCTGAAGACTAACTTATGCGAAAGCATTCACCAAGGATGTCTTCT	389	ASV_178	EU709189.1	98.715	389	5	0	1	389	487	875	0	691	Eukaryota	Rhizaria	NA	NA	Cercozoa sp. WA28p82t6LS	1.77635
ASV_294	0	0	0	20	0	0	0	0	0	0	23	13	26	22	18	0	0	0	0	0	AGCTCCAATAGCGTATATTAAAGTTGCTGCAGTTAAAAAGCTCGTAGTTGGATTTCTGGCCTGAAACATTTTGCCGGCCGCGGTTTCGCGTGTTAGTGCTTTATGTTCTGGCCATCCTTCCAATCGCTATTTACCTTTCTTCATTGATTGGTAAGTGGTATTGGATCTTTTACTTTGAAAAAATTAGAGTGTTTCAAGCAGGCTTTATGCTATGAATACATTAGCATGGAATAATAATTTAGGACTTCGGTTCTATTTTGTTGGTTTCTAGGACTGAAGTAATGATTGATAGGGACAGTTGGGGGTGCTAGTATTCAGCGGCCAGAGGTGAAATTCTCGGATTCGCTGAAGACTAACTTATGCGAAAGCATTCACCAAGGATGTCTTCT	389	ASV_294	EU709189.1	100	389	0	0	1	389	487	875	0	719	Eukaryota	Rhizaria	NA	NA	Cercozoa sp. WA28p82t6LS	1.84833
ASV_921	0	0	0	0	0	0	0	0	0	16	0	0	0	0	0	0	0	0	0	0	AGCTCCAATAGCGTATATTAAAGTTGCTGCAGTTAAAAAGCTCGTAGTTGGATTTCTGGCTTGAAACATTTTGCCGGCCGCGGTTTCGCGTGTTAGTGCTTTATGTTCTGGCCATCCTTCCAATTGCTATTTACCTTTCTTCATTGATTGGTAAGTGGTATTGGATCTTTTACTTTGAAAAAATTAGAGTGTTTCAAGCAGGCTTTATGCTATGAATACATTAGCATGGAATAATAATTTAGGACTTCGGTTCTATTTTGTTGGTTTCTAGGACTGAAGTAATGATTGATAGGGATAGTTGGGGGTGCTAGTATTCAGCGGCCAGAGGTGAAATTCTCGGATTCGCTGAAGACTAACTTATGCGAAAGCATTCACCAAGGATGTCTTCT	389	ASV_921	EU709189.1	99.229	389	3	0	1	389	487	875	0	702	Eukaryota	Rhizaria	NA	NA	Cercozoa sp. WA28p82t6LS	1.80463
ASV_431	0	0	0	0	0	32	0	0	12	30	0	0	0	0	0	0	0	0	0	25	AGCTCCAATAGCGTATATTAAAGTTGCTGCAGTTAAAAAGCTCGTAGTTGGATTTCTGGCTTGAAACATTTTGCCGGCCACGGTTTCGTGTGTTAGTGCTTGATGTTCTGGCCATCCTTCCAATCGCCATTGGCTTGTCTTCATTGATTGGTCAGTGGTATTGGATCTTTTACTTTGAAAAAATTAGAGTGTTTCAAGCAGGCTTTATGCTATGAATACATTAGCATGGAATAATAATTTAGGACTTCGGTTCTATTTTGTTGGTTTCTAGGACTGAAGTAATGATTGATAGGGATAGTTGGGGGTGCTAGTATTCAGCGGCCAGAGGTGAAATTCTCGGATTCGCTGAAGACTAACTTATGCGAAAGCATTCACCAAGGATGTCTTCT	389	ASV_431	EU709142.1	100	386	0	0	1	386	486	871	0	713	Eukaryota	Rhizaria	NA	NA	Cercozoa sp. WA46ap86t11LS	1.8329
ASV_259	15	0	0	0	0	0	0	0	0	16	20	0	0	0	0	0	0	17	12	0	AGCTCCAATAGCGTATATTAAAGTTGCTGCAGTTAAAAAGCTCGTAGTTGGATTTCTGGCTTGAAACATTTTGCCGGCCACGGTTTCGTGTGTTAGTGCTTGATGTTCTGGCCATCCTTCCAATCGCTATTGGTTACTCTTCATTGAGTGGTCAGTAGTATTGGATCTTTTACTTTGAAAAAATTAGAGTGTTTCAAGCAGGCTTTATGCTATGAATACATTAGCATGGAATAATAATTTAGGACTTCGGTTCTATTTTGTTGGTTTCTAGGACTGAAGTAATGATTGATAGGGATAGTTGGGGGTGCTAGTATTCAGCGGCCAGAGGTGAAATTCTCGGATTCGCTGAAGACTAACTTATGCGAAAGCATTCACCAAGGATGTCTTCT	389	ASV_259	EU709174.1	99.743	389	1	0	1	389	487	875	0	713	Eukaryota	Rhizaria	NA	NA	Cercozoa sp. WA49p88t2LS	1.8329
ASV_175	17	17	20	19	21	0	12	20	12	16	0	0	0	16	0	0	0	12	15	16	AGCTCCAATAGCGTATATTAAAGTTGCTGCAGTTAAAAAGCTCGTAGTTGGATTTCTGGCTTGTAACAGCTTATCGGCCACGGTTTCGTGTGTTAGTGTAGGTTGTTCTTGCCATCCTTCCAATCGCTGCTCGCTAGTCTTCATTGATGGGTGAGTGGTATTGGATCTTTTACTTTGAAAAAATTAGAGTGTTTCAAGCAGGCGTTTATGCTATGAATACATTAGCATGGAATAATAATTTAGGACTTCGGTTCTATTTTGTTGGTTTCTAGGACTGAAGTAATGATTGATAGGGATAGTTGGGGGTGCTAGTATTCAGCGGCCAGAGGTGAAATTCTCGGATTCGCTGAAGACTAACTTATGCGAAAGCATTCACCAAGGATGTCTTCT	390	ASV_175	EU709212.1	99.231	390	3	0	1	390	504	893	0	706	Eukaryota	Rhizaria	NA	NA	Cercozoa sp. WA4ap126t6pLS	1.81026
ASV_138	50	19	22	28	28	0	0	0	26	0	23	14	19	27	32	0	0	21	17	25	AGCTCCAATAGCGTATATTAAAGTTGCTGCAGTTAAAAAGCTCGTAGTTGGATTTCTGGCTTGAAACATTTTGCCGGCCACGGTTTCGTGTGTTAGTGCTTGATGTTCTGGCCATCCTTCCAATCGCCATCGGCTTATCTTCATTGATCGGTCGGTGGTATTGGATCTTTTACTTTGAAAAAATTAGAGTGTTTCAAGCAGGCTTTATGCTATGAATACATTAGCATGGAATAATAATTTAGGACTTCGGTTCTATTTTGTTGGTTTCTAGGACTGAAGTAATGATTGATAGGGATAGTTGGGGGTGCTAGTATTCAGCGGCCAGAGGTGAAATTCTCGGATTCGCTGAAGACTAACTTATGCGAAAGCATTCACCAAGGATGTCTTCT	389	ASV_138	EU709147.1	100	389	0	0	1	389	503	891	0	719	Eukaryota	Rhizaria	NA	NA	Cercozoa sp. WA60ap124at20LS	1.84833
ASV_170	24	19	17	26	15	27	24	0	16	25	19	0	19	21	22	0	0	0	0	0	AGCTCCAATAGCGTATATTAAAGTTGCTGCAGTTAAAAAGCTCGTAGTTGGATTTCTGGCCTGAAACATTTTGCCGGCCACGGTTTCGTGTGTTAGTGCTTGATGTTCTGGCCATCCTTCCAATCGCTATCGGCTTATCTTCATTGATCGGTCGGTAGTATTGGATCTTTTACTTTGAAAAAATTAGAGTGTTTCAAGCAGGCTTTATGCTATGAATACATTAGCATGGAATAATAATTTAGGACTTCGGTTCTATTTTGTTGGTTTCTAGGACTGAAGTAATGATTGATAGGGATAGTTGGGGGTGCTAGTATTCAGCGGCCAGAGGTGAAATTCTCGGATTCGCTGAAGACTAACTTATGCGAAAGCATTCACCAAGGATGTCTTCT	389	ASV_170	EU709147.1	99.229	389	3	0	1	389	503	891	0	702	Eukaryota	Rhizaria	NA	NA	Cercozoa sp. WA60ap124at20LS	1.80463
ASV_235	15	0	0	0	0	0	0	14	13	0	0	0	0	0	0	0	0	13	15	0	AGCTCCAATAGCGTATATTAAAGTTGCTGCAGTTAAAAAGCTCGTAGTTGGATTTCTGGCTTGTCAACATTTTGCCGGCCACGGTTTCGTGTGTCAGTGCAACGATGTTCTGGCCATCCTTCCAATCGCTACGCGGCTACCTTCATTGGTTAGTCGCGTGGTATTGGATCTTTTACTTTGAAAAAATTAGAGTGTTTCAAGCAGGCTTTATGCTATGAATACATTAGCATGGAATAATAATTTAGGACTTCGGTTCTATTTTGTTGGTTTCTAGGACTGAAGTAATGATTGATAGGGATAGTTGGGGGTGCTAGTATTCAGCGGCCAGAGGTGAAATTCTCGGATTCGCTGAAGACTAACTTATGCGAAAGCATTCACCAAGGATGTCTTCT	392	ASV_235	EU709147.1	96.183	393	10	5	1	392	503	891	4.37e-178	638	Eukaryota	Rhizaria	NA	NA	Cercozoa sp. WA60ap124at20LS	1.62755
ASV_1250	0	0	0	0	0	0	0	13	0	0	0	0	0	0	0	0	0	0	0	0	AGCTCCAATAGCGTATATTAAAGTTGCTGCAGTTAAAAAGCTCGTAGTTGGATTTCTGGCCTGAAACATTTTGCCGGCCACGGTTTCGTGTGTTAGTGCTTGATGTTCTGGCCATCCTTCCAATCGCCATCGGCTTATCTTCATTGATCGGTCGGTGGTATTGGATCTTTTACTTTGAAAAAATTAGAGTGTTTCAAGCAGGCTTTATGCTATGAATACATTAGCATGGAATAATAATTTAGGACTTCGGTTCTATTTTGTTGGTTTCTAGGACTGAAGTAATGATTGATAGGGATAGTTGGGGGTGCTAGTATTCAGCGGCCAGAGGTGAAATTCTCGGATTCGCTGAAGACTAACTTATGCGAAAGCATTCACCAAGGATGTCTTCT	389	ASV_1250	EU709147.1	99.743	389	1	0	1	389	503	891	0	713	Eukaryota	Rhizaria	NA	NA	Cercozoa sp. WA60ap124at20LS	1.8329
ASV_310	15	0	0	0	0	0	0	0	0	0	23	13	18	17	19	0	0	0	0	0	AGCTCCAATAGCGTATATTAAAGTTGTTGCAGTTAAAAAGCTCGTAGTTGGATTTCTGGTCTAGTGCGCCTGGCCCACGGCCGTTAGGCTTGTGAGTGCCGGTGCGCGCTTGCCATCCTTTCTAGTCAGCGGCTCTGTCCTTTACTGGTCGGAGTCGTGGGCTAGATCTATTACTTTGAAAAAATTAGAGTGTTTAAAGCAGGCTTGCGCTATGAATATATTAGCATGGAATAATAATTTAGGACTTTGTTTCTATTTTGTTGGTTTCTAGGAATGAAGTAATGATTGATAGGGACAGTTGGGGGTGCTAGTATTCATCGGCCAGAGGTGAAATTCTTGGATTCGATGAAGACTAACTTATGCGAAAGCATTCACCAAGGATGTCTTCT	389	ASV_310	KY974474.1	99.068	322	3	0	51	372	1	322	2.66e-160	579	Eukaryota	Rhizaria	NA	NA	Filosa sp.	1.48843
ASV_290	24	30	21	29	22	0	0	0	0	0	0	0	0	0	0	0	0	0	0	0	AGCTCCAATAGCGTATATTAAAGTTGCTGCAGTTAAAAAGCTCGTAGTTGGATTTCTGGTGTGATTGTCTCAGCCTATTAGCGGTTACGTTAATGTGTGTTGAGATTCGATCTACCATCGTTTGCCTTGTTCCAATTGGATTCATTTCTAGTCGGATCAAAACAAGGTAATCTTTTACTTTGAAAAAATTAGAGTGTTTAAAGCAGGCTTTTGCTATGAATACATTAGCATGGAATAATAATTTAGGACTTTGGTTCTATTTTGTTGGTTTCTAGAACGAAAGTAATGATTGATAGGGATAGTTGGGGGTGCTAGTATTGCGTGGCCAGAGGTGAAATTCTTGGATTCACGCAAGACTAACTTATGCGAAAGCATTCACCAAGGATATCTTCT	393	ASV_290	KY974698.1	95.399	326	15	0	51	376	1	326	1.66e-142	520	Eukaryota	Rhizaria	NA	NA	Glissomonadida sp.	1.32316
ASV_609	12	0	0	16	0	0	0	0	0	0	0	0	0	0	0	0	0	0	0	0	AGCTCCAATAGCGTATATTAAAGTTGCTGCAGTTAAAAAGCTCGTAGTTGGATTTCTGGTGTGATTGTCTCAGCCTAGTAGCGGTTACGTTATTGCGTGTTGAGATTCGATCTACCATCGTTTGCCTTGTTCCGTGCTGGATTCATTTCTAGTCGGACCAAAACAAGGTGATCTTTTACTTTGAAAAAATTAGAGTGTTTAAAGCAGGCTTTTGCTATGAATACATTAGCATGGAATAATAATTTAGGACTTTTGTTCTATTTTGTTGGTTTCTAGAATGACAGTAATGATTGATAGGGATAGTTGGGGGTGCTAGTATTGCGTGGCCAGAGGTGAAATTCTTGGATTCACGCAAGACTAACTTATGCGAAAGCATTCACCAAGGATATCTTCT	394	ASV_609	KY974698.1	97.859	327	6	1	51	377	1	326	7.57e-156	564	Eukaryota	Rhizaria	NA	NA	Glissomonadida sp.	1.43147
ASV_696	0	0	0	16	0	0	0	0	0	0	0	0	0	0	0	0	0	0	0	0	AGCTCCAATAGCGTATATTAAAGTTGCTGCAGTTAAAAAGCTCGTAGTTGGATTTCTGGTGTGATTGTCTCAGCCTAGTAGCGGTTACGTTATTGCGTGTTGAGATTCGATCTACCATCGTTTGCCCTGTTCGGTGTGGATTCATTTCTATGCCGATCAAAACGGGGTAATCTTTTACTTTGAAAAAATTAGAGTGTTTAAAGCAGGCTTTTGCTATGAATACATTAGCATGGAATAATAATTTAGGACTTTTGTTCTATTTTGTTGGTTTCTAGAATGACAGTAATGATTGATAGGGATAGTTGGGGGTGCTAGTATTGCGTGGCCAGAGGTGAAATTCTTGGATTCACGCAAGACTAACTTATGCGAAAGCATTCACCAAGGATATCTTCT	393	ASV_696	KY974698.1	95.399	326	15	0	51	376	1	326	1.66e-142	520	Eukaryota	Rhizaria	NA	NA	Glissomonadida sp.	1.32316
ASV_455	0	0	0	0	12	0	0	0	0	0	0	0	0	0	15	0	0	0	0	0	AGCTCCAATAGCGTATATTAAAGTTGCTGCTGTTAAAAAGCTCGTAGTTGGATTTCTGATATAATATTACTGTCCCGCTGTGGTTACACATGTGAGTGACGGATAATATTTATCTGTTTTGTGTTTTTTTGTATTATGATGTGAAAGCATTCTAATAACAATACACATCTTTTACTTTGAACAAATTAGAGTGTTTCAAGCAGGCATTTATGCCTTGAATACATGAGCATGGAATAATCATCGAGGACTTTTAGTTCTATGTTGATTGGTTCTAGAACTATAGTAATGATGGATAGGGATAGTTGGGGGTGCTAGTATTCCGAGGCCAGAGGTGAAATTCTTGGATTCTCGGAAGACTCACTTAGGCGAAAGCATTCACCAAGGATGTCTTCA	393	ASV_455	MH791032.1	96.203	395	7	7	1	393	477	865	1.22e-178	640	Eukaryota	Rhizaria	NA	NA	Glissomonadida sp. TaZ-2019a	1.6285
ASV_1356	0	0	0	0	0	0	0	0	0	0	12	0	0	0	0	0	0	0	0	0	AGCTCCAATAGCGTATATTAAAGTTGCTGCTGTTAAAAAGCTCGTAGTTGGATTTCTGATATAATATTACTGTCCCGCTGTGGTTACACATGTGAGTGACGGATAATATTTATCTGTTTTGTGTTTTTTTGTATTATAATGTGAAAGCATTCTAATAACAATACACATCTTTTACTTTGAACAAATTAGAGTGTTTCAAGCAGGCATTTATGCCTTGAATACATGAGCATGGAATAATCATCGAGGACTTTTAGTTCTATGTTGATTGGTTCTAGAACTATAGTAATGATGGATAGGGATAGTTGGGGGTGCTAGTATTCCGAGGCCAGAGGTGAAATTCTTGGATTCTCGGAAGACTCACTTAGGCGAAAGCATTCACCAAGGATGTCTTCA	393	ASV_1356	MH791032.1	96.212	396	5	8	1	393	477	865	1.22e-178	640	Eukaryota	Rhizaria	NA	NA	Glissomonadida sp. TaZ-2019a	1.6285
ASV_474	0	0	0	0	0	13	0	13	0	0	0	0	0	14	0	0	0	0	13	0	AGCTCCAATAGCGTATATTAAAGTTGCTGCAGTTAAAAAGCTCGTAGTTGGATTTCTGGCCTGGTGTGCCTGGCCCGCCAGCGTTAGCTGTGTGAGTGTCGGGACGCGCCTGCCATCCTTCTAGAGAACATACTTACCTTTCATTAGGCCGAGTATGCCATCTAGATCTTTTACTTTGAAAAAATTAGAGTGTTTAAAGCAGGCTTTTGCTATGAATACATTAGCATGGAATAATAATTTAGGACTTCGGTTCTATTTTGTTGGTTTCTAGAACTGAAGTAATGATTGATAGGGATAGTTGGGGGTGCTAGTATTCAGTGGCCAGAGGTGAAATTCTCGGATTCACTGAAGACTAACTTATGCGAAAGCATTCACCAAGGATGTCTTCT	389	ASV_474	AY620256.1	99.486	389	2	0	1	389	476	864	0	712	Eukaryota	Rhizaria	NA	NA	Heteromitidae sp. Bodomorpha DB	1.83033
ASV_595	0	0	0	0	0	0	0	0	0	0	0	14	16	0	12	0	0	0	0	0	AGCTCCAATAGCGTATATTAAAGTTGCTGCAGTTAAAAAGCTCGTAGTTGGATTTCTGGCCTGGTGTGCCTGGCCCGCCAGCGTTAGCTGTGTGAGTGTCGGGACGCGCCTGCCATCCTTCTAGAGAACATATTTACCTTTCATTAGGCCGAATATGCCATCTAGATCTTTTACTTTGAAAAAATTAGAGTGTTTAAAGCAGGCTTTTGCTATGAATACATTAGCATGGAATAATAATTTAGGACTTCGGTTCTATTTTGTTGGTTTCTAGAACTGAAGTAATGATTGATAGGGATAGTTGGGGGTGCTAGTATTCAGTGGCCAGAGGTGAAATTCTCGGATTCACTGAAGACTAACTTATGCGAAAGCATTCACCAAGGATGTCTTCT	389	ASV_595	AY620256.1	98.972	389	4	0	1	389	476	864	0	701	Eukaryota	Rhizaria	NA	NA	Heteromitidae sp. Bodomorpha DB	1.80206
ASV_516	0	0	0	0	0	0	0	13	0	14	0	0	12	0	0	0	0	0	0	0	AGCTCCAATAGCGTATATTAAAGTTGTTGCAGTTAAAAGGCTCGTAGTCGAACTTTTGGTTCTTTAGTCTTGTCCCGTTCTCTTGTAGAACGTTGTGACGAGTCTTAGAACCTTCCTGGTTGAAAGCGCTTCTGCCCTTTATTGGGTTGGTCGTGTGATCTGCCTCTTTTACTGTGAGAAAAACAAAGTGCTCAAAGCAGGCTTTACAGCTTGAATGCGTTAGCATGGAATAATAAGATAGGACTTTGTTTCTATTTTGTTGGCTCTGAGGAACAAAGTAATGATTGATAGGGATAGTTGGGGGTGCTCGTATTTAACGGTCAGCGGTGAAATGCATGGACCCGTTAAAGACGAACCTATGCGAAAGCATTCACCAAGGATATCTTCT	388	ASV_516	KC779513.1	100	388	0	0	1	388	570	957	0	717	Eukaryota	Rhizaria	NA	NA	Leptophryidae sp. WaAra	1.84794
ASV_632	0	0	0	0	0	0	0	0	0	0	0	0	0	0	0	0	0	18	0	15	AGCTCCAATAGCGTATATTAAAGTTGTTGCAGTTAAAAGGCTCGTAGTCGAACTTCTGGTTCTTTAGTCTTGTCCCGTTCTCTTGTAGAACGTTGTGACGAGTCTTAGAACCTTCCTGGTTGAAAGCGCTTCTGCCCTTTATTGGGTTGGTTGTGTGATCTGCCTCTTTTACTGTGAGAAAAACAAAGTGCTCAAAGCAGGCTTTACAGCTTGAATGCGTTAGCATGGAATAATAAGATAGGACTTTGTTTCTATTTTGTTGGCTCTGAGGAACAAAGTAATGATTGATAGGGATAGTTGGGGGTGCTCGTATTTAACGGTCAGCGGTGAAATGCATGGACCCGTTAAAGACGAACCTATGCGAAAGCATTCACCAAGGATATCTTCT	388	ASV_632	KC779513.1	99.485	388	2	0	1	388	570	957	0	706	Eukaryota	Rhizaria	NA	NA	Leptophryidae sp. WaAra	1.81959
ASV_876	0	0	0	0	0	0	0	0	0	0	0	0	0	0	13	0	0	0	0	0	AGCTCCAATAGCGTATATTCAAGTTGCTGCAGTTAAAAAGCTCGTAGTTGGATTTCTGGTATGACGCCAGCCTGGCCCGCCAGGTTCGCCTGTGTGTGTGCCGGGCTGCGTCTGCCATCTTTCTAATTCGACTTAGTGCTTCTTGCGCTAATGTTGGGTTAGATCTTTGACTTTGAACAAATTAGAGTGTTTCAGGCAGGCTATGTGCTATGAATACATGAGCATGGAATCATCAGATAGGGCTTCGGTCCTTGTCTGGTTGGTCAACAGGGCTGAAGTCATGATTGATAGGGACAGTTGGGGGTGCTAGTATTCAGCGGCCAGAGGTGAAATTCTCGGATTCGCTGAAGACTGACTGATGCGAAAGCATTCACCAAGGATGTCCTCT	388	ASV_876	KY975540.1	87.311	331	30	9	51	371	1	329	6.26e-97	368	Eukaryota	Rhizaria	NA	NA	Sandonidae sp.	0.948454
ASV_1069	0	0	0	0	0	0	0	0	0	0	0	0	17	0	0	0	0	0	0	0	AGCTCCAATAGCGTATATTAAAGTTGTTGCAGTTAAAAAGCTCGTAGTTGAATTTCTGGTACGGTGCGCCTGGCCCGCTGCCGCAAGGTATGCGAGTGTCGGTGTGCGTCTGCCATCTTTGTAGGGAAACTCCTCTTTACTGGGGAGTGGAACTACATCTTTTACTTTGAAAAAATTAGAGTGTTTAAAGCAGGCTTGCGCTATGAATACATTAGCATGGAATAATAATTTAGGACTTCGTTTCTATTTTGTTGGTTTCTAGGGATGAAGTAATGATTGATAGGGATAGTTGGGGGTGCTAGTATTCATCGGCCAGAGGTGAAATTCTTGGATTCGATGAAGACTAACTTATGCGAAAGCATTCACCAAGGATGTCTTCT	380	ASV_1069	AY965864.1	100	380	0	0	1	380	571	950	0	702	Eukaryota	Rhizaria	NA	NA	Soil flagellate AND18	1.84737
ASV_356	0	0	0	0	0	0	0	0	0	0	18	24	25	16	24	0	0	18	0	0	AGCTCCAATAGCGTATATTAAAATTGTTGCAGTTAAAAAGCTCGTAGTTGGATTTCTGGTTCGGCGCACTTGGCCCGTCTCGGTTTACGGGATTGCGTGCCGGTGTGCGCCATCCATCCTTCGAGAGAACACTTCTACCCTCACGGGCTGGAGTGCTATCTCGATCTTTTACTTTGAAAAAATTAGAGTGTTTAAAGCAGGCTTGCGCTATGAATACATTAGCATGGAATAATAATTTAGGACTTTGGTCTTATTTTGTTGGTTTCTAGGACTAAAGTAATGATTGATAGGGACAGTTGGGGGTGCTAGTATTCAGCGGCCAGAGGTGAAATTCTTGGATTCGCTGAAGACTAACTTATGCGAAAGCATTCACCAAGGATGTCTTCT	387	ASV_356	AY965868.1	100	387	0	0	1	387	572	958	0	715	Eukaryota	Rhizaria	NA	NA	soil flagellate AND25	1.84755
ASV_197	0	0	0	0	0	0	0	0	0	0	37	22	26	26	15	0	0	0	13	0	AGCTCCAATAGCGTATATTAAAATTGTTGCAGTTAAAAAGCTCGTAGTTGGATTTCTGGTACGGCGCACTTGGCCCGTCGCGGTTACGCGTATGTGTGCCGGTGTGCGCCTGCCATCCATCTGGAGAACGCCGTCGCCCTTCACTGGGTGGGCGGTGGTATCCAGATCTTTTACTTTGAAAAAATTAGAGTGTTTAAAGCAGGCTTGCGCTATGAATACATTAGCATGGAATAATAATTTAGGACTTTGGTCTTATTTTGTTGGTTTCTAGGACTAAAGTAATGATTGATAGGGACAGTTGGGGGTGCTAGTATTCAGCGGCCAGAGGTGAAATTCTTGGATTCGCTGAAGACTAACTTATGCGAAAGCATTCACCAAGGATGTCTTCT	389	ASV_197	MG775617.1	99.743	389	1	0	1	389	587	975	0	713	Eukaryota	Rhizaria	NA	Neocercomonas	Neocercomonas sp.	1.8329
ASV_260	0	0	0	0	0	39	0	60	32	40	0	0	0	0	0	0	0	0	0	0	AGCTCCAATAGCGTATATTAAAATTGTTGCAGTTAAAAAGCTCGTAGTTGGATTTCTGGTACGGCGCACTTGGCCCGTCGCGGTTACGCGTATGTGTGCCGGTGTGCGCCTGCCATCCATCTGGAGAACGCCGTCGCCCTTCACTGGGTGGGCGGTGGTATCCAGATCTTTTACTTTGAAAAAATTAGAGTGTTTAAAGCAGGCTTGTGCTATGAATACATTAGCATGGAATAATAATTTAGGACTTTGGTCTTATTTTGTTGGTTTCTAGGACTAAAGTAATGATTGATAGGGACAGTTGGGGGTGCTAGTATTCAGCGGCCAGAGGTGAAATTCTTGGATTCGCTGAAGACTAACTTATGCGAAAGCATTCACCAAGGATGTCTTCT	389	ASV_260	MG775617.1	100	389	0	0	1	389	587	975	0	719	Eukaryota	Rhizaria	NA	Neocercomonas	Neocercomonas sp.	1.84833
ASV_400	0	0	0	0	0	0	0	23	0	25	0	0	0	0	0	0	0	0	0	0	AGCTCCAATAGCGTATATTAAAATTGTTGCAGTTAAAAAGCTCGTAGTTGGATTTCTGGTATGGCGCACTTGGCCCGCCGAGGTTACTCGGTTGTGTGCCGGTGTGCGCCTGCCATCCTTCTGGGGAACGGCTCTACCCTTCACTGGGTGGGAGTCGGTATCCAGATCTTTTACTTTGAAAAAATTAGAGTGTTTAAAGCAGGCTTACGCTATGAATACATTAGCATGGAATAATAATTTAGGACTTTGGTCTTATTTTGTTGGTTTCTAGGACTAAAGTAATGATTGATAGGGATAGTTGGGGGTGCTAGTATTCAGCGGCCAGAGGTGAAATTCTTGGATTCGCTGAAGACTAACTTATGCGAAAGCATTCACCAAGGATGTCTTCT	389	ASV_400	MG775599.1	99.486	389	2	0	1	389	586	974	0	708	Eukaryota	Rhizaria	NA	Neocercomonas	Neocercomonas sp.	1.82005
ASV_519	0	0	0	0	0	0	0	0	0	0	0	0	0	0	0	0	0	0	16	0	AGCTCCAATAGCGTATATTAAAATTGTTGCAGTTAAAAAGCTCGTAGTTGGATTTCTGGTACGGCGCACTTGGCCCGTCACGGTTACGTGCATGTGTGCCGGTGTGCGCCTGCCATCCATCTGGAGAACGCTGTCGCCCTTCACTGGGTGGGCAGTGGTATCCAGATCTTTTACTTTGAAAAAATTAGAGTGTTTAAAGCAGGCTTGTGCTGTGAATACATTAGCATGGAATAATAATTTAGGACTTTGGTCTTATTTTGTTGGTTTCTAGGACTAAAGTAATGATTGATAGGGATAGTTGGGGGTGCTAGTATTCAGCGGCCAGAGGTGAAATTCTTGGATTCGCTGAAGACTAACTTATGCGAAAGCATTCACCAAGGATGTCTTCT	389	ASV_519	MG775616.1	98.972	389	4	0	1	389	540	928	0	697	Eukaryota	Rhizaria	NA	Neocercomonas	Neocercomonas sp.	1.79177
ASV_562	0	0	0	0	0	0	0	0	0	0	0	0	0	0	12	0	0	0	0	0	AGCTCCAATAGCGTATATTAAAATTGTTGCAGTTAAAAAGCTCGTAGTTGGATTTCTGGTATGGCGCACTTGGCCCGCCGAGGTTTCTCGGTCGTGTGCCGGTGTGCGCCTGCCATCCTTCTGGGGAACGGCCTTGCCCTTCACTGGGTGGAGGTCGGTATCCAGATCTTTTACTTTGAAAAAATTAGAGTGTTTAAAGCAGGCTTGCGCTATGAATACATTAGCATGGAATAATAATTTAGGACTTTGGTCTTATTTTGTTGGTTTCTAGGACTAAAGTAATGATTGATAGGGACAGTTGGGGGTGCTAGTATTCAGCGGCCAGAGGTGAAATTCTTGGATTCGCTGAAGACTAACTTATGCGAAAGCATTCACCAAGGATGTCTTCT	389	ASV_562	MG775599.1	97.172	389	11	0	1	389	586	974	0	658	Eukaryota	Rhizaria	NA	Neocercomonas	Neocercomonas sp.	1.69152
ASV_656	0	0	0	0	0	0	0	0	13	0	0	0	0	0	0	0	0	0	0	0	AGCTCCAATAGCGTATATTAAAATTGTTGCAGTTAAAAAGCTCGTAGTTGGATTTCTGGTACGGCGCACTTGGCCCGTCTCGGTTACGAGTATGTGTGCCGGTGTGCGCCTGCCATCCATCTGGAGAACGTTGTCGCCCTTCACTGGGTGGGCAACGGTATCCAGATCTTTTACTTTGAAAAAATTAGAGTGTTTAAAGCAGGCTTGTGCTGTGAATACATTAGCATGGAATAATAATTTAGGACTTTGGTCTTATTTTGTTGGTTTCTAGGACTAAAGTAATGATTGATAGGGATAGTTGGGGGTGCTAGTATTCAGCGGCCAGAGGTGAAATTCTTGGATTCGCTGAAGACTAACTTATGCGAAAGCATTCACCAAGGATGTCTTCT	389	ASV_656	MG775616.1	98.458	389	6	0	1	389	540	928	0	686	Eukaryota	Rhizaria	NA	Neocercomonas	Neocercomonas sp.	1.7635
ASV_726	20	0	0	0	0	0	0	0	0	0	0	0	0	0	0	0	0	0	0	0	AGCTCCAATAGCGTATATTAAAATTGTTGCAGTTAAAAAGCTCGTAGTTGGATTTCTGGTACGGCGCACTTGGCCCGCCGCGGTTACGCGGTTGTGTGCCGGTGTGCGCCTGCCATCCATCTGGAGAACGCTGTCGCCCTTCACTGGGTGGGCAGTGGTATCCAGATCTTTTACTTTGAAAAAATTAGAGTGTTTAAAGCAGGCTTGCGCTATGAATACATTAGCATGGAATAATAATTTAGGACTTTGGTCTTATTTTGTTGGTTTCTAGGACTAAAGTAATGATTGATAGGGACAGTTGGGGGTGCTAGTATTCAGCGGCCAGAGGTGAAATTCTTGGATTCGCTGAAGACTAACTTATGCGAAAGCATTCACCAAGGATGTCTTCT	389	ASV_726	MG775616.1	98.715	389	5	0	1	389	540	928	0	691	Eukaryota	Rhizaria	NA	Neocercomonas	Neocercomonas sp.	1.77635
ASV_766	0	0	0	0	0	17	0	0	0	0	0	0	0	0	0	0	0	0	0	0	AGCTCCAATAGCGTATATTAAAATTGTTGCAGTTAAAAAGCTCGTAGTTGGATTTCTGGTATGGCGCACTTGGCCCGCCGAGGTTACTCGGTTGTGTGCCGGTGTGCGCCTGCCATCCTTCTGGGGAACGGCTCTACCCTTCACTGGGTGGGAGTCGGTATCCAGATCTTTTACTTTGAAAAAATTAGAGTGTTTAAAGCAGGCTTGCGCTATGAATACATTAGCATGGAATAATAATTTAGGACTTTGGTCTTATTTTGTTGGTTTCTAGGACTAAAGTAATGATTGATAGGGACAGTTGGGGGTGCTAGTATTCAGCGGCCAGAGGTGAAATTCTTGGATTCGCTGAAGACTAACTTATGCGAAAGCATTCACCAAGGATGTCTTCT	389	ASV_766	MG775599.1	98.972	389	4	0	1	389	586	974	0	697	Eukaryota	Rhizaria	NA	Neocercomonas	Neocercomonas sp.	1.79177
ASV_786	0	0	0	0	0	13	0	0	0	0	0	0	0	0	0	0	0	0	0	16	AGCTCCAATAGCGTATATTAAAATTGTTGCAGTTAAAAAGCTCGTAGTTGGATTTCTGGTACGGCGCACTTGGCCCGTCACGGTTACGTGCATGTGTGCCGGTGTGCGCCTGCCATCCATCTGGAGAACGCTGTCGCCCTTCACTGGGTGGGCAGTGGTATCCAGATCTTTTACTTTGAAAAAATTAGAGTGTTTAAAGCAGGCTTGCGCTATGAATACATTAGCATGGAATAATAATTTAGGACTTTGGTCTTATTTTGTTGGTTTCTAGGACTAAAGTAATGATTGATAGGGACAGTTGGGGGTGCTAGTATTCAGCGGCCAGAGGTGAAATTCTTGGATTCGCTGAAGACTAACTTATGCGAAAGCATTCACCAAGGATGTCTTCT	389	ASV_786	MG775616.1	98.715	389	5	0	1	389	540	928	0	691	Eukaryota	Rhizaria	NA	Neocercomonas	Neocercomonas sp.	1.77635
ASV_548	12	0	0	0	0	0	0	0	0	0	0	0	0	0	0	0	0	0	0	0	AGCTCCAATAGCGTATATTAAAATTGTTGCAGTTAAAAAGCTCGTAGTTGGATTTCTGGTACGGCGCACTTGGCCCGCTTCGGTTACGAGGTCGAGTGCCGGTGTGCGCCTGCCATCCTTCTAGAGTACGTCTCTCCCTTCAGTGGGTTGGGCCGGAATCTAGATCATTTACTTTGAAAAAATTAGAGTGTTTAAAGCAGGCTTGCGCTATGAATACATTAGCATGGAATAATAATTTAGGACTTTGGTCTTATTTTGTTGGTTTCTAGGACTAAAGTAATGATTGATAGGGACAGTTGGGGGTGCTAGTATTCAGCGGCCAGAGGTGAAATTCTTGGATTCGCTGAAGACTAACTTATGCGAAAGCATTCACCAAGGATGTCTTCT	387	ASV_548	AY884320.1	98.708	387	5	0	1	387	504	890	0	688	Eukaryota	Rhizaria	NA	Neocercomonas	Neocercomonas sp. strain NY-1	1.77778
ASV_202	0	0	0	0	0	0	0	0	0	0	42	15	33	20	23	0	0	29	0	12	AGCTCCAATAGCGTATATTAATGTTGCTGCAGTTAAAAAGCTCGTAGTTGGATTTCTGACTTGGCGCACCTGGCCCGCCACGGTTACGTGTGTGAGTGCCGGGATGCGCCTGTCACTTTTCTAGTAAACCATTGTGTTCTTCATTGGATGCGATGGGTAGCTAGATATTTTACTTTGAAAAAATTAGAGTGTTTAAAGCAGGCGTTTGCTATGAATACATTAGCATGGAATAATAAGTTAGGACTTCGGTTCTATTTTGTTGGTTTCTAGGACTGAAGTAATGATTGATAGGGATAGTTGGGGGTGCTAGTATTCAGCGGCCAGAGGTGAAATTCTCGGATTCGCTGAAGACTAACTTATGCGAAAGCATTCACCAAGGATGTCTTCT	388	ASV_202	KF207875.1	98.196	388	7	0	1	388	571	958	0	678	Eukaryota	Rhizaria	NA	Orciraptor	Orciraptor agilis	1.74742
ASV_553	0	0	0	0	0	0	0	0	0	0	0	0	23	0	15	0	0	0	0	0	AGCTCCAATAGCGTATATTAATGTTGCTGCAGTTAAAAAGCTCGTAGTTGGATTTCTGACTTGGCGCACCTGGCCCGCCACGGTTACGTGTGTGAGTGCCGGGATGCGCCTGTCACTTTTCTGGTAAACTATTTTGCCCTTCATTGGGTAGGATAGGTAGCCAGATATTTTACTTTGAAAAAATTAGAGTGTTTAAAGCAGGCGTTTGCTATGAATACATTAGCATGGAATAATAAGTTAGGACTTCGGTTCTATTTTGTTGGTTTCTAGGACTGAAGTAATGATTGATAGGGATAGTTGGGGGTGCTAGTATTCAGCGGCCAGAGGTGAAATTCTCGGATTCGCTGAAGACTAACTTATGCGAAAGCATTCACCAAGGATGTCTTCT	388	ASV_553	KF207875.1	97.68	388	9	0	1	388	571	958	0	667	Eukaryota	Rhizaria	NA	Orciraptor	Orciraptor agilis	1.71907
ASV_702	0	0	0	0	0	0	0	0	0	0	0	0	0	0	0	0	0	16	17	0	AGCTCCAATAGCGTATATTAATGTTGCTGCAGTTAAAAAGCTCGTAGTTGGATTTCTGACTTGGCGCACCTGGCCCGCCACGGTTACGTGTGTGAGTGCCGGGATGCGCCTGTCACTTTTCTGGTAAACTATTCTGCTCTTCATTGGGTAGGATAGGTAGCCAGATATTTTACTTTGAAAAAATTAGAGTGTTTAAAGCAGGCGTTTGCTATGAATACATTAGCATGGAATAATAAGTTAGGACTTCGGTTCTATTTTGTTGGTTTCTAGGACTGAAGTAATGATTGATAGGGATAGTTGGGGGTGCTAGTATTCAGCGGCCAGAGGTGAAATTCTCGGATTCGCTGAAGACTAACTTATGCGAAAGCATTCACCAAGGATGTCTTCT	388	ASV_702	KF207875.1	97.938	388	8	0	1	388	571	958	0	673	Eukaryota	Rhizaria	NA	Orciraptor	Orciraptor agilis	1.73454
ASV_281	0	0	0	0	0	0	0	0	0	0	0	12	0	0	22	0	0	0	0	0	AGCTCCAATAGCGTATATTAAAGTTGTTGCAGTTAAAAAGCTCGTAGTTGAATTTCTGGTACGGTGCGCCTGGCCCGCTGCCGCAAGGTACGCGAGTGTCGGTGTGCGTCTGCCATCTTTGTAGGGAAACTCCTCTTTACTGGGGAGTGGAACTACATCTTTTACTTTGAAAAAATTAGAGTGTTTAAAGCAGGCTTGCGCTATGAATACATTAGCATGGAATAATAATTTAGGACTTCGTTTCTATTTTGTTGGTTTCTAGGGATGAAGTAATGATTGATAGGGATAGTTGGGGGTGCTAGTATTCATCGGCCAGAGGTGAAATTCTTGGATTCGATGAAGACTAACTTATGCGAAAGCATTCACCAAGGATGTCTTCT	380	ASV_281	HM536163.1	100	380	0	0	1	380	565	944	0	702	Eukaryota	Rhizaria	NA	Paracercomonas	Paracercomonas bassi	1.84737
ASV_247	0	0	0	12	0	0	0	15	0	13	0	14	0	0	14	0	0	17	15	15	AGCTCCAATAGCGTATATTAAAGTTGTTGCAGTTAAAAAGCTCGTAGTTGGATTTCTGGTACGGTGCGCCTGGCCCACGGTCGCAAGATCGCGAGTGTCGGTGTGCGCCTGCCATCTTTCTAGTTAACCGGACGCACTTAACTGGGCGGTCGGCGATCTAGTTCATTTACTTTGAAAAAATTAGAGTGTTTAAAGCAGGCTTGCGCTATGAATACATTAGCATGGAATAATAATTTAGGACTTTGCTTCTATTTTATTGGTTTCTAGGAGTAAAGTAATGATTGATAGGGATAGTTGGGGGTGCTAGTATTCATCGGCCAGAGGTGAAATTCTTGGATTCGATGAAGACTAACTAATGCGAAAGCATTCACCAAGGATGTCTTCT	385	ASV_247	FJ790723.1	100	385	0	0	1	385	502	886	0	712	Eukaryota	Rhizaria	NA	Paracercomonas	Paracercomonas compacta	1.84935
ASV_369	0	0	0	17	0	0	12	0	0	0	20	0	25	18	0	0	0	0	0	0	AGCTCCAATAGCGTATATTAAAGTTGTTGCAGTTAAAAAGCTCGTAGTTGGATTTCTGGTACGGTGCGCCTGGCCCACGGTCGCAAGATCGCGAGTGTCGGTGTGCGCCTGCCATCTTTCTAGTTAACCGGACGCACTTAACTGGGCGGTCGGCGATCTAGTTCGTTTACTTTGAAAAAATTAGAGTGTTTAAAGCAGGCTTGCGCTATGAATACATTAGCATGGAATAATAATTTAGGACTTTATTCCTATTTTATTGGTTTCTAGGAGTAAAGTAATGATTGATAGGGATAGTTGGGGGTGCTAGTATTCATCGGCCAGAGGTGAAATTCTTGGATTCGATGAAGACTAACTAATGCGAAAGCATTCACCAAGGATGTCTTCT	385	ASV_369	FJ790723.1	98.961	385	4	0	1	385	502	886	0	689	Eukaryota	Rhizaria	NA	Paracercomonas	Paracercomonas compacta	1.78961
ASV_438	0	0	0	0	0	0	0	0	0	0	0	0	0	0	15	0	0	0	19	13	AGCTCCAATAGCGTATATTAAAGTTGTTGCAGTTAAAAAGCTCGTAGTTGGATTTCTGGTACGGTGCGCCTGGCCCACGGTCGCAAGATCGCGAGTGTCGGTGTGCGCCTGCCATCTTTCTAGTTAACCGGACGCACTTAACTGGGCGGTCGGCGATCTAGTTCATTTACTTTGAAAAAATTAGAGTGTTTAAAGCAGGCTTGCGCTATGAATACATTAGCATGGAATAATAATTTAGGACTTTATTCCTATTTATTGGTTTCTGGAGTAGAGTAATGATTGATAGGGATAGTTGGGGGTGCTAGTATTCATCGGCCAGAGGTGAAATTCTTGGATTCGATGAAGACTAACTAATGCGAAAGCATTCACCAAGGATGTCTTCT	383	ASV_438	FJ790723.1	98.442	385	4	2	1	383	502	886	0	676	Eukaryota	Rhizaria	NA	Paracercomonas	Paracercomonas compacta	1.76501
ASV_578	0	0	0	0	0	0	0	0	0	0	0	0	13	0	0	0	0	0	0	0	AGCTCCAATAGCGTATATTAAAGTTGTTGCAGTTAAAAAGCTCGTAGTTGGATTTCTGGTACGGTGCGCCTGGCCCACGGTCGCAAGATCGCGAGTGTCGGTGTGCGCCTGCCATCTTTCTAGTTAACCGGACGCACTTAACTGGGCGGTCGGCGATCTAGTTCGTTTACTTTGAAAAAATTAGAGTGTTTAAAGCAGGCTTGCGCTATGAATACATTAGCATGGAATAATAATTTAGGACTTTGCTTCTATTTTATTGGTTTCTAGGAGTAAAGTAATGATTGATAGGGATAGTTGGGGGTGCTAGTATTCATCGGCCAGAGGTGAAATTCTTGGATTCGATGAAGACTAACTAATGCGAAAGCATTCACCAAGGATGTCTTCT	385	ASV_578	FJ790723.1	99.74	385	1	0	1	385	502	886	0	706	Eukaryota	Rhizaria	NA	Paracercomonas	Paracercomonas compacta	1.83377
ASV_129	22	23	25	23	26	15	0	21	0	14	0	59	0	38	32	0	12	25	16	24	AGCTCCAATAGCGTATATTAAAGTTGTTGCAGTTAAAAAGCTCGTAGTTGGATTTCTGGTATGGTGCGCCTGGCCCACGGTTGCAAAACCGCGAGTGTCGGTGTGCGCCTGCCATCTTTCTAGTTAACTGGACGCACTTAACTGGGCGGTCAGCGATCTAGATCTTTTACTTTGAAAAAATTAGAGTGTTTAAAGCAGGCTTGCGCTATGAATACATTAGCATGGAATAATAATTTAGGACTTTATTCCTATTTATTGGTTTCTGGAGTAGAGTAATGATTGATAGGGATAGTTGGGGGTGCTAGTATTCATCGGCCAGAGGTGAAATTCTTGGATTCGATGAAGACTAACTAATGCGAAAGCATTCACCAAGGATGTCTTCT	383	ASV_129	MG775633.1	100	383	0	0	1	383	509	891	0	708	Eukaryota	Rhizaria	NA	Paracercomonas	Paracercomonas sp.	1.84856
ASV_410	13	0	12	0	0	0	0	0	0	0	0	0	0	12	13	0	0	0	0	0	AGCTCCAATAGCGTATATTAAAGTTGCTGCAGTTAAAAAGCTCGTAGTTGGATTTCTGGTACGATATGCCTGGCCCGTCCTCGTCAGAGGCTCGAGTGCTGGTGTGTGTCTGCCATCTTTCTAGAGAGCGGCACTTCCCTTCATTGGAGAGGTGTCCGTCATCTAGATCTTTTACTTTGAAAAAATTAGAGTGTTTAAAGCAGGCTTGCGCTATGAATACATTAGCATGGAATAATAATTTAGGACTTTGTTTCTATTTTGTTGGTTTCTAGAGGCGAAGTAATGATTGATAGGGATAGTTGGGGGTGCTAGTATTCATCGGCCAGAGGTGAAATTCTTGGATTCGATGAAGACTAACTTATGCGAAAGCATTCACCAAGGATGTCTTCT	390	ASV_410	KY976421.1	96.914	324	8	2	51	373	1	323	3.51e-149	542	Eukaryota	Rhizaria	NA	Paracercomonas	Paracercomonas sp.	1.38974
ASV_423	14	0	0	0	0	0	0	0	16	0	0	21	0	0	18	0	0	0	0	0	AGCTCCAATAGCGTATATTAAAGTTGCTGCAGTTAAAAAGCTCGTAGTTGGATTTCTGGTACGATGCGCCTAGCCCGTCCTCGTCAGAGGCACGTGTGCTGGTGTGCGTCTGCCATCTTTCTAGAGAGCGACACTATCCTTCATTGGTTTGGTGCTCGTCATCTAGATCTTTTACTTTGAAAAAATTAGAGTGTTTAAAGCAGGCTTGCGCTATGAATACATTAGCATGGAATAATAATTTAGGACTTTGTTTCTATTTTGTTGGTTTCTAGAGGCGAAGTAATGATTGATAGGGATAGTTGGGGGTGCTAGTATTCAGCGGCCAGAGGTGAAATTCTTGGATTCGCTGAAGACTAACTTATGCGAAAGCATTCACCAAGGATGTCTTCT	390	ASV_423	KY974911.1	97.222	324	7	2	51	373	1	323	7.54e-151	547	Eukaryota	Rhizaria	NA	Paracercomonas	Paracercomonas sp.	1.40256
ASV_460	12	20	0	0	18	0	0	0	0	0	0	15	0	0	0	0	0	0	0	0	AGCTCCAATAGCGTATATTAAAGTTGTTGCAGTTAAAAAGCTCGTAGTTGGATTTCTGGTACGGTGCGCCTGGCCCACGGTCGCAAGATCGCGAGTGTCGGTGTGCGCCTGCCATCTTTCTAGTTAACCGGACGCACTTAACTGGGCGGTCGGCGATCTAGTTCGTTTACTTTGAAAAAATTAGAGTGTTTAAAGCAGGCTTGCGCTATGAATACATTAGCATGGAATAATAATTTAGGACTTTATTCCTATTTATTGGTTTCTGGAGTAGAGTAATGATTGATAGGGATAGTTGGGGGTGCTAGTATTCATCGGCCAGAGGTGAAATTCTTGGATTCGATGAAGACTAACTAATGCGAAAGCATTCACCAAGGATGTCTTCT	383	ASV_460	MG775624.1	98.433	383	6	0	1	383	585	967	0	675	Eukaryota	Rhizaria	NA	Paracercomonas	Paracercomonas sp.	1.7624
ASV_472	0	0	0	0	0	0	20	0	19	0	24	0	13	0	0	0	0	0	0	0	AGCTCCAATAGCGTATATTAAAGTTGTTGCAGTTAAAAAGCTCGTAGTTGGATTTCTGGTATGGTGCGCCTGGCCCACGGTTGCAAAACCGCGAGTGTCGGTGTGCGCCTGCCATCTTTCTAGTTAACTGGACGCACTTAACTGGGCGGTCAGCGATCTAGATCTTTTACTTTGAAAAAATTAGAGTGTTTAAAGCAGGCTTGCGCTATGAATACATTAGCATGGAATAATAATTTAGGACTTTATTCCTATTTTATTGGTTTCTAGGAGTAAAGTAATGATTGATAGGGATAGTTGGGGGTGCTAGTATTCATCGGCCAGAGGTGAAATTCTTGGATTCGATGAAGACTAACTAATGCGAAAGCATTCACCAAGGATGTCTTCT	385	ASV_472	MG775633.1	99.221	385	1	2	1	385	509	891	0	693	Eukaryota	Rhizaria	NA	Paracercomonas	Paracercomonas sp.	1.8
ASV_508	0	0	0	0	0	0	0	0	0	0	0	0	0	0	0	0	0	0	14	14	AGCTCCAATAGCGTATATTAAAGTTGTTGCAGTTAAAAAGCTCGTAGTTGGATTTCTGGTACGGTGCGCCTGGCCCACGGTTGCAAAACCGCGAGTGTCGGTGTGCGCCTGCCATCTTTCTAGTTAACTGGACGCACTTAACTGGGCGGTCAGCGATCTAGTTCTTTTACTTTGAAAAAATTAGAGTGTTTAAAGCAGGCTTGCGCTATGAATACATTAGCATGGAATAATAATTTAGGACTTTATTCCTATTTATTGGTTTCTGGAGTAGAGTAATGATTGATAGGGATAGTTGGGGGTGCTAGTATTCATCGGCCAGAGGTGAAATTCTTGGATTCGATGAAGACTAACTAATGCGAAAGCATTCACCAAGGATGTCTTCT	383	ASV_508	MG775624.1	100	383	0	0	1	383	585	967	0	708	Eukaryota	Rhizaria	NA	Paracercomonas	Paracercomonas sp.	1.84856
ASV_649	0	0	0	0	0	0	13	0	0	17	0	0	0	0	0	0	0	0	0	0	AGCTCCAATAGCGTATATTAAAGTTGTTGCAGTTAAAAAGCTCGTAGTTGGATTTCTGGTACGATGCGCCTAGCCCGTCCTCGTCAGAGGCACGTGTGCTGGTGTGCGTCTGCCATCTTTCTAGAGAGCGACACTATCCTTCATTGGTTTGGTGTTCGTCATCTAGATCTTTTACTTTGAAAAAATTAGAGTGTTTAAAGCAGGCTTGCGCTATGAATACATTAGCATGGAATAATAATTTAGGACTTTGTTTCTATTTTGTTGGTTTCTAGAGGCGAAGTAATGATTGATAGGGATAGTTGGGGGTGCTAGTATTCAGCGGCCAGAGGTGAAATTCTTGGATTCGCTGAAGACTAACTTATGCGAAAGCATTCACCAAGGATGTCTTCT	390	ASV_649	KY974911.1	97.531	324	6	2	51	373	1	323	1.62e-152	553	Eukaryota	Rhizaria	NA	Paracercomonas	Paracercomonas sp.	1.41795
ASV_672	0	0	0	0	0	0	0	0	0	0	17	0	0	0	0	0	0	0	0	0	AGCTCCAATAGCGTATATTAAAGTTGTTGCAGTTAAAAAGCTCGTAGTTGGATTTCTGGTACGATGCGCCTAGCCCGTCCTCGTCAGAGGCACGTGTGCTGGTGTGCGTCTGCCATCTTTCTAGAGAGCGACACTATCCTTCATTGGTTTGGTGCTCGTCATCTAGATCTTTTACTTTGAAAAAATTAGAGTGTTTAAAGCAGGCTTGCGCTATGAATACATTAGCATGGAATAATAATTTAGGACTTTGTTTCTATTTTGTTGGTTTCTAGAGGCGAAGTAATGATTGATAGGGATAGTTGGGGGTGCTAGTATTCAGCGGCCAGAGGTGAAATTCTTGGATTCGCTGAAGACTAACTTATGCGAAAGCATTCACCAAGGATGTCTTCT	390	ASV_672	KY974911.1	97.222	324	7	2	51	373	1	323	7.54e-151	547	Eukaryota	Rhizaria	NA	Paracercomonas	Paracercomonas sp.	1.40256
ASV_1386	0	0	0	0	0	14	0	0	0	0	0	0	0	0	0	0	0	0	0	0	AGCTCCAATAGCGTATATTAAAGTTGTTGCAGTTAAAAAGCTCGTAGTTGGATTTCTGGTACGATGCGCCTAGCCCGTCCTCGTCAGAGGCACGTGTGCTGGTGTGCGTCTGCCATCTTTCTAGAGAGCGACACTATCCTTCATTGGTTTGGTGTTCGTCATCTAGATCTTTTACTTTGAAAAAATTAGAGTGTTTAAAGCAGGCTTGCGCTATGAATACATTAGCATGGAATAATAATTTAGGACTTTGTTTCTATTTTGTTGGTTTCTAGAGGCGAAGTAATGATTGATAGGGATAGTTGGGGGTGCTAGTATTCATCGGCCAGAGGTGAAATTCTTGGATTCGATGAAGACTAACTTATGCGAAAGCATTCACCAAGGATGTCTTCT	390	ASV_1386	KY976803.1	97.214	323	9	0	51	373	1	323	7.54e-151	547	Eukaryota	Rhizaria	NA	Paracercomonas	Paracercomonas sp.	1.40256
ASV_551	0	0	0	0	0	0	0	0	0	0	0	0	22	23	0	0	0	0	0	0	AGCTCCAATAGCGTATATTAAAGTTGTTGCAGTTAAAAAGCTCGTAGTTGGATTTCTGGTATGGTGCGCCTGACCCACGGTTGCAAAATCGCGAGTGTCGGTGTGCGCCTGCCATCTTTCTAGTTAACTGGACGCACTTAACTGGGCGGTCAGCGATCTAGTTCTTTTACTTTGAAAAAATTAGAGTGTTTAAAGCAGGCTTGCGCTATGAATACATTAGCATGGAATAATAATTTAGGACTTGATTCCTATTTTATTGGTTTCTAGGGATTAAGTAATGATTGATAGGGATAGTTGGGGGTGCTAGTATTCATCGGCCAGAGGTGAAATTCTTGGATTCGATGAAGACTAACTAATGCGAAAGCATTCACCAAGGATGTCTTCT	385	ASV_551	HM536162.1	100	385	0	0	1	385	574	958	0	712	Eukaryota	Rhizaria	NA	Paracercomonas	Paracercomonas sp. HFCC 917	1.84935
ASV_212	13	0	14	0	0	15	0	16	0	0	0	16	14	0	18	0	0	26	0	18	AGCTCCAATAGCGTATATTAAAGTTGCTGCAGTTAAAAAGCTCGTAGTTGGATTTCTGGCTTGACTCGCCTGGCCCGCCACGGTGACGTGTGTGAGTGCTGGGTCGAATCGGCCATCCTTCGTTTATGGCTAGTTGTTCTTTATTGAGCAGTTAGTTCGTGAACGATCGTTTACTTTGAAAAAATTAGAGTGTTTCAAGCAGGCTTTAGCTTTGAATACATGAGCATGGAATAATAAAGTAGGACTTCGGTTCTAGTTTGTTGGTTTGGAGAGCTGAAGTAATGATGGATAGGGACAGTTGGGGGTGCTAGTATTCAGCGGCCAGAGGTGAAATTCTTGGATTCGCTGAAGACTCACTACGGCGAAAGCATTCACCAAGGATGTCTTCT	389	ASV_212	GQ377682.1	100	389	0	0	1	389	572	960	0	719	Eukaryota	Rhizaria	NA	Proleptomonas	Proleptomonas faecicola	1.84833
ASV_273	0	0	0	0	0	0	0	0	0	0	0	0	0	0	0	0	15	19	0	22	AGCTCCAATAGCGTATATTAAAGTTGCTGCAGTTAAAAAGCTCGTAGTTGGATTTCTGGCTTGATTTGCCTGGCCCGCCACGGTTTCGTGTGTGAGTGCTGGGTCGAGTCGGCCATCCTTCGTTTATGATTGATTGTTCTTTATTGAGCAGTCAACTCGTGGACGATCGTTTACTTTGAAAAAATTAGAGTGTTTCAAGCAGGCTTTAGCTTTGAATACATGAGCATGGAATAATAAAGTAGGACTTCGGTTCTAGTTTGTTGGTTTGGAGAGCTGAAGTAATGATGGATAGGGACAGTTGGGGGTGCTAGTATTCAGCGGCCAGAGGTGAAATTCTTGGATTCGCTGAAGACTCACTACGGCGAAAGCATTCACCAAGGATGTCTTCT	389	ASV_273	GQ377682.1	96.658	389	13	0	1	389	572	960	0	647	Eukaryota	Rhizaria	NA	Proleptomonas	Proleptomonas faecicola	1.66324
ASV_907	0	0	0	0	0	0	0	0	0	0	0	0	0	0	0	0	0	0	15	0	AGCTCCAATAGCGTATATTAAAGTTGCTGCAGTTAAAAAGCTCGTAGTTGGATTTCTGGCTTGACTCGCCTGGCCCGCCACGGTGACGTGTGTGAGTGCTGGGTCGAATCGGCCATCCTTCGTTTATGGCTAGTTGTTCTTTATTGAGCAGCTAGTTCGTGAACGATCGTTTACTTTGAAAAAATTAGAGTGTTTCAAGCAGGCTTTAGCTTTGAATACATGAGCATGGAATAATAAAGTAGGACTTCGGTTCTAGTTTGTTGGTTTGGAGAGCTGAAGTAATGATGGATAGGGACAGTTGGGGGTGCTAGTATTCAGCGGCCAGAGGTGAAATTCTTGGATTCGCTGAAGACTCACTACGGCGAAAGCATTCACCAAGGATGTCTTCT	389	ASV_907	GQ377682.1	99.743	389	1	0	1	389	572	960	0	713	Eukaryota	Rhizaria	NA	Proleptomonas	Proleptomonas faecicola	1.8329
ASV_95	46	46	44	53	55	17	17	20	20	29	54	29	46	40	57	0	0	0	0	0	AGCTCCAATAGCGTATATTAAAGTTGCTGCAGTTAAAAAGCTCGTAGTTGGATTTCTGGCTTGAAACATTTTGCCGGCCACGGTTTCGTGTGTTAGTGCTTGATGTTCTGGCCATCCTTCCAATCGCTATTGGGTTATCTTCATTGATCGCTCAGTAGTATTGGATCTTTTACTTTGAAAAAATTAGAGTGTTTCAAGCAGGCTTTATGCTATGAATACATTAGCATGGAATAATAATTTAGGACTTCGGTTCTATTTTGTTGGTTTCTAGGACTGAAGTAATGATTGATAGGGATAGTTGGGGGTGCTAGTATTCAGCGGCCAGAGGTGAAATTCTCGGATTCGCTGAAGACTAACTTATGCGAAAGCATTCACCAAGGATGTCTTCT	389	ASV_95	HQ918174.1	99.223	386	3	0	1	386	502	887	0	697	Eukaryota	Rhizaria	NA	Sandona	Sandona hexamutans	1.79177
ASV_361	0	0	0	0	0	0	14	0	0	19	0	0	12	22	0	0	0	0	0	0	AGCTCCAATAGCGTATATTAAAGTTGCTGCAGTTAAAAAGCTCGTAGTTGGATTTCTGGCTTGAAACATTTTGCCGGCCACGGTTTCGTGTGTTAGTGCTTGATGTTCTGGCCATCCTTCCAATCGCTATTGCCTTCTCTTCATTGAGTGGTCAGTGGTATTGGATCTTTTACTTTGAAAAAATTAGAGTGTTTCAAGCAGGCTTTATGCTATGAATACATTAGCATGGAATAATAATTTAGGACTTCGGTTCTATTTTGTTGGTTTCTAGGACTGAAGTAATGATTGATAGGGATAGTTGGGGGTGCTAGTATTCAGCGGCCAGAGGTGAAATTCTCGGATTCGCTGAAGACTAACTTATGCGAAAGCATTCACCAAGGATGTCTTCT	389	ASV_361	HQ918174.1	98.964	386	4	0	1	386	502	887	0	691	Eukaryota	Rhizaria	NA	Sandona	Sandona hexamutans	1.77635
ASV_572	0	0	23	0	0	0	30	0	0	0	0	0	0	0	0	0	0	0	0	0	AGCTCCAATAGCGTATATTAAAGTTGCTGCAGTTAAAAAGCTCGTAGTTGGATTTCTGGCTTGAAACATTTTGCCGGCCACGGTTTCGTGTGTTAGTGCTTGATGTTCTGGCCATCCTTCCAATCGCTATTGGCTTTTCTTCATTGATTGGTCAGTGGTATTGGATCTTTTACTTTGAAAAAATTAGAGTGTTTCAAGCAGGCTTTATGCTATGAATACATTAGCATGGAATAATAATTTAGGACTTCGGTTCTATTTTGTTGGTTTCTAGGACTGAAGTAATGATTGATAGGGATAGTTGGGGGTGCTAGTATTCAGCGGCCAGAGGTGAAATTCTCGGATTCGCTGAAGACTAACTTATGCGAAAGCATTCACCAAGGATGTCTTCT	389	ASV_572	HQ918174.1	99.482	386	2	0	1	386	502	887	0	702	Eukaryota	Rhizaria	NA	Sandona	Sandona hexamutans	1.80463
ASV_289	15	0	0	0	0	20	0	13	0	0	20	0	18	0	0	0	0	0	0	24	AGCTCCAATAGCGTATATTAAAGTTGCTGCAGTTAAAAAGCTCGTAGTTGGATTTCTGGGCTCAAGAATTTGGCCGGCCACGGTTTCGTGTGTTAGTGCTTTGTTCTGTGTCCATCCTTCCAATCGCCATTGGCTCTTCTTCATTGATTGGTCAGTGGTATTGGATCTTTTACTTTGAAAAAATTAGAGTGTTTCAAGCAGGCTTTATGCTATGAATACATTAGCATGGAATAATAATTTAGGACTTCGGTTCTATTTTGTTGGTTTCTAGGACTGAAGTAATGATTGATAGGGATAGTTGGGGGTGCTAGTATTCAGCGGCCAGAGGTGAAATTCTCGGATTCGCTGAAGACTAACTTATGCGAAAGCATTCACCAAGGATGTCTTCT	389	ASV_289	HQ918177.1	99.486	389	2	0	1	389	492	880	0	708	Eukaryota	Rhizaria	NA	Sandona	Sandona limna	1.82005
ASV_1367	0	0	0	0	0	0	0	0	0	0	0	0	0	0	12	0	0	0	0	0	AGCTCCAATAGCGTATATTAAAGTTGCTGCAGTTAAAAAGCTCGTAGTTGGATTTCTGGGCTCAAGAATTTGGCCGGCCACGGTTTCGTGTGTTAGTGCTTTGTTCTGTGTCCATCCTTCCAATCGCTATTGGCTCTTCTTCATTGATTGGTCAGTAGTATTGGATCTTTTACTTTGAAAAAATTAGAGTGTTTCAAGCAGGCTTTATGCTATGAATACATTAGCATGGAATAATAATTTAGGACTTCGGTTCTATTTTGTTGGTTTCTAGGACTGAAGTAATGATTGATAGGGATAGTTGGGGGTGCTAGTATTCAGCGGCCAGAGGTGAAATTCTCGGATTCGCTGAAGACTAACTTATGCGAAAGCATTCACCAAGGATGTCTTCT	389	ASV_1367	HQ918177.1	100	389	0	0	1	389	492	880	0	719	Eukaryota	Rhizaria	NA	Sandona	Sandona limna	1.84833
ASV_398	0	15	0	13	0	0	0	0	0	0	0	0	0	0	0	0	0	0	0	0	AGCTCCAATAGCGTATATTAAAGTTGCTGCAGTTAAAAAGCTCGTAGTTGGATTTCTGGCTTGTCAACATTTTGCCGGCCACGGTTTCGTGTGTCAGTGCAACGATGTTCTGGCCATCCTTCCAATCGCTACGCGGCTACCTTCATTGGTTAGTCGCGTGGTATTGGATCTTTTACTTTGAAAAAATTAGAGTGTTTCAAGCAGGCTTTATGCTATGAATACATTAGCATGGAATAATAATTTAGGACTTCGGTTCTATTTTGTTGGTTTCTAGGACTGAAGTAATGATTGATAGGGATAGTTGGGGGTGCTAGTATTCAGCGGCCAGAGGTGAAATTCTCGGATTCGCTGAAGACTAACTTATGCGAAAGCATTCACCAAGGATGTCTCCT	392	ASV_398	LC663795.1	95.929	393	11	5	1	392	536	924	2.03e-176	632	Eukaryota	Rhizaria	NA	Sandona	Sandona mutans	1.61224
ASV_495	0	0	0	0	0	20	0	12	18	23	0	0	0	0	0	0	0	0	0	0	AGCTCCAATAGCGTATATTAAAGTTGCTGCAGTTAAAAAGCTCGTAGTTGGATTTCTGGCTTGAAACATTATGCCGGCCACGGTTTCGTGTGTCAGTGCATGATGTTCTGGCCATCCTTCCAATCGCTATTGGCTTATCTTCATTGATAGGTCAGTAGTATTGGATCTTTTACTTTGAAAAAATTAGAGTGTTTCAAGCAGGCTTTATGCTATGAATACATTAGCATGGAATAATAATTTAGGACTTCGGTTCTATTTTGTTGGTTTCTAGGACTGAAGTAATGATTGATAGGGATAGTTGGGGGTGCTAGTATTCAGCGGCCAGAGGTGAAATTCTCGGATTCGCTGAAGACTAACTTATGCGAAAGCATTCACCAAGGATGTCTTCT	389	ASV_495	LC663795.1	99.482	386	2	0	1	386	536	921	0	702	Eukaryota	Rhizaria	NA	Sandona	Sandona mutans	1.80463
ASV_554	12	0	0	0	0	0	0	0	0	0	0	0	0	0	0	0	0	0	0	0	AGCTCCAATAGCGTATATTAAAGTTGCTGCAGTTAAAAAGCTCGTAGTTGGATTTCTGGCTTGAAACATTTTGCCGGCCACGGTTTCGTGTGTCAGTGCATGATGTTCTGGCCATCCTTCCAATCGCTATTGGCTTATCTTCATTGATAGGTCAGTAGTATTGGATCTTTTACTTTGAAAAAATTAGAGTGTTTCAAGCAGGCTTTATGCTATGAATACATTAGCATGGAATAATAATTTAGGACTTCGGTTCTATTTTGTTGGTTTCTAGGACTGAAGTAATGATTGATAGGGATAGTTGGGGGTGCTAGTATTCAGCGGCCAGAGGTGAAATTCTCGGATTCGCTGAAGACTAACTTATGCGAAAGCATTCACCAAGGATGTCTTCT	389	ASV_554	LC663795.1	99.741	386	1	0	1	386	536	921	0	708	Eukaryota	Rhizaria	NA	Sandona	Sandona mutans	1.82005
ASV_707	0	0	0	0	0	0	14	0	0	0	0	0	0	0	0	0	0	0	0	0	AGCTCCAATAGCGTATATTAAAGTTGCTGCAGTTAAAAAGCTCGTAGTTGGATTTCTGGCTTGAAACATTATGCCGGCCACGGTTTCGTGTGTCAGTGCATGATGTTCTGGCCATCCTTCCAATCGCTATTGGCTTATCTTCATTGATAGGTCAGTAGTATTGGATCTTTTACTTTGAAAAAATTAGAGTGTTTCAAGCAGGCTTTATGCTATGAATACATTAGCATGGAATAATAATTTAGGACTTCGGTTCTATTTTGTTGGTTTCTAGGACTGAAGTAATGATTGATAGGGATAGTTGGGGGTGCTAGTATTCAGCGGCCAGAGGTGAAATTCTCGGATTCGCTGAAGACTAACTTATGCGAAAGCATTCACCAAGGATGTCTCCT	389	ASV_707	LC663795.1	99.486	389	2	0	1	389	536	924	0	708	Eukaryota	Rhizaria	NA	Sandona	Sandona mutans	1.82005
ASV_654	0	0	0	0	0	0	0	0	0	0	13	12	0	0	19	0	0	0	0	0	AGCTCCAATAGCGTATATTAAAGTTGTTGCAGTTAAAAGGCTCGTAGTCGAATTTTTAGTTTTTAAGATTTGTCCCATCTTTATAGATGTTTGTGACAAACTGAAGAACTTTCTTTGTGGAAGTAATCTTCTGCCCTTTACTGGGTTGGTTGATTAATCTACTTCATTTACTGTGAGAAAAACAAGGTGCTCAAAGCAGGCTTTATAGCTTGAATGCGTTAGCATGGAATAATAAGATAGGACTTTGTTTCTATTTTGTTGGCTCTGAGAAATAAAGTAATGATTGATAGGGATAGTTGGGGGTGCTCGTATTTAGCGGTCAGCGGTGAAATGCATGGACCCGTTAAAGACGAACTTATGCGAAAGCATTCACCAAGGATATCTTCT	387	ASV_654	KY852454.1	91.282	390	30	4	1	387	585	973	2.71e-145	529	Eukaryota	Rhizaria	NA	Vernalophrys	Vernalophrys algivore	1.36693
ASV_118	0	13	0	15	12	47	38	53	39	30	24	0	21	21	14	0	17	31	22	29	AGCTCCAATAGCGTATATTAATGTTGCTGCAGTTAAAAAGCTCGTAGTTGGATTTCTGACTTGGCGCACCTGGCCCGCCACGGTTACGTGTGTGAGTGCCGGGATGCGCCTGTCACTTTTCTAGTAAACTATTGTGCTCTTCATTGAGTGTGATAGGTAGCTAGATAATTTACTTTGAAAAAATTAGAGTGTTTAAAGCAGGCGTTTGCTATGAATACATTAGCATGGAATAATAACTTAGGACTTCGGTTCTATTTTGTTGGTTTCTAGGACTGAAGTAATGATTGATAGGGATAGTTGGGGGTGCTAGTATTCAGCGGCCAGAGGTGAAATTCTCGGATTCGCTGAAGACTAACTTATGCGAAAGCATTCACCAAGGATGTCTTCT	388	ASV_118	KF207871.1	97.938	388	8	0	1	388	537	924	0	673	Eukaryota	Rhizaria	NA	Viridiraptor	Viridiraptor invadens	1.73454
ASV_121	20	0	21	12	0	17	0	17	18	31	56	30	49	46	35	0	13	24	20	24	AGCTCCAATAGCGTATATTAATGTTGCTGCAGTTAAAAAGCTCGTAGTTGGATTTCTGACTTGGCGCACCTGGCCCGCCACGGTTACGTGTGTGAGTGCCGGGATGCGCCTGTCACTTTTCTGGTAAACTATTGTGCCCTTCATTGGGTATGATAGGTAGCCAGATATTTTACTTTGAAAAAATTAGAGTGTTTAAAGCAGGCGTTTGCTATGAATACATTAGCATGGAATAATAAGTTAGGACTTCGGTTCTATTTTGTTGGTTTCTAGGACTGAAGTAATGATTGATAGGGATAGTTGGGGGTGCTAGTATTCAGCGGCCAGAGGTGAAATTCTCGGATTCGCTGAAGACTAACTTATGCGAAAGCATTCACCAAGGATGTCTTCT	388	ASV_121	KF207871.1	98.196	388	7	0	1	388	537	924	0	678	Eukaryota	Rhizaria	NA	Viridiraptor	Viridiraptor invadens	1.74742
ASV_174	17	0	0	0	0	28	14	30	25	0	19	19	16	0	19	0	0	0	16	0	AGCTCCAATAGCGTATATTAATGTTGCTGCAGTTAAAAAGCTCGTAGTTGGATTTCTGACTTGGCGCACCTGGCCCGCCACGGTTACGTGTGTGAGTGCCGGGATGCGCCTGTCACTTTTCTAGTAAACTATTGTGCTCTTCATTGAGTGTGATAGGTAGCTAGATAATTTACTTTGAAAAAATTAGAGTGTTTAAAGCAGGCGTTTGCTATGAATACATTAGCATGGAATAATAAGTTAGGACTTCGGTTCTATTTTGTTGGTTTCTAGGACTGAAGTAATGATTGATAGGGATAGTTGGGGGTGCTAGTATTCAGCGGCCAGAGGTGAAATTCTCGGATTCGCTGAAGACTAACTTATGCGAAAGCATTCACCAAGGATGTCTTCT	388	ASV_174	KF207871.1	98.196	388	7	0	1	388	537	924	0	678	Eukaryota	Rhizaria	NA	Viridiraptor	Viridiraptor invadens	1.74742
ASV_266	0	21	20	0	0	0	0	0	0	44	0	0	0	0	0	0	0	20	16	40	AGCTCCAATAGCGTATATTAATGTTGCTGCAGTTAAAAAGCTCGTAGTTGGATTTCTGACTTGGCGCACCTGGCCCGCCACGGTTACGTGTGTGAGTGCCGGGATGCGCCTGTCACTTTTCTAGTAAACTATTGTGCTCTTCATTGAGTGTGATAGGTAGCTAGATATTTTACTTTGAAAAAATTAGAGTGTTTAAAGCAGGCGTTTGCTATGAATACATTAGCATGGAATAATAAGTTAGGACTTCGGTTCTATTTTGTTGGTTTCTAGGACTGAAGTAATGATTGATAGGGATAGTTGGGGGTGCTAGTATTCAGCGGCCAGAGGTGAAATTCTCGGATTCGCTGAAGACTAACTTATGCGAAAGCATTCACCAAGGATGTCTTCT	388	ASV_266	KF207871.1	98.454	388	6	0	1	388	537	924	0	684	Eukaryota	Rhizaria	NA	Viridiraptor	Viridiraptor invadens	1.76289
ASV_295	0	0	0	0	0	14	18	19	22	0	0	0	0	0	0	0	0	0	0	0	AGCTCCAATAGCGTATATTAATGTTGCTGCAGTTAAAAAGCTCGTAGTTGGATTTCTGACTTGGTGCACCTGGCCCGCCACGGTTACGTGTGTGAGTGCCGGGATGCGCCTGTCACTTTTCTAGTAAACTATTATGCTCTTCATTGAGTGTGATAGGTAGCTAGATATTTTACTTTGAAAAAATTAGAGTGTTTAAAGCAGGCGTTTGCTATGAATACATTAGCATGGAATAATAAGTTAGGACTTCGGTTCTATTTTGTTGGTTTCTAGGACTGAAGTAATGATTGATAGGGATAGTTGGGGGTGCTAGTATTCAGCGGCCAGAGGTGAAATTCTCGGATTCGCTGAAGACTAACTTATGCGAAAGCATTCACCAAGGATGTCTTCT	388	ASV_295	KF207871.1	97.938	388	8	0	1	388	537	924	0	673	Eukaryota	Rhizaria	NA	Viridiraptor	Viridiraptor invadens	1.73454
ASV_382	0	0	0	0	0	0	0	0	0	0	0	0	0	0	0	0	0	22	0	0	AGCTCCAATAGCGTATATTAATGTTGCTGCAGTTAAAAAGCTCGTAGTTGGATTTCTGACTTGGCGCACCTGGCCCGCCACGGTTACGTGTGTGAGTGCCGGGATGCGCCTGTCACTTTTCTAGTAAACTATTATGCTCTTCATTGAGTGTGATAGGTAGCTAGATATTTTACTTTGAAAAAATTAGAGTGTTTAAAGCAGGCGTTTGCTATGAATACATTAGCATGGAATAATAAGTTAGGACTTCGGTTCTATTTTGTTGGTTTCTAGGACTGAAGTAATGATTGATAGGGATAGTTGGGGGTGCTAGTATTCAGCGGCCAGAGGTGAAATTCTCGGATTCGCTGAAGACTAACTTATGCGAAAGCATTCACCAAGGATGTCTTCT	388	ASV_382	KF207871.1	98.196	388	7	0	1	388	537	924	0	678	Eukaryota	Rhizaria	NA	Viridiraptor	Viridiraptor invadens	1.74742
ASV_401	0	0	0	0	0	0	0	0	0	0	0	0	18	15	22	0	0	0	0	0	AGCTCCAATAGCGTATATTAATGTTGCTGCAGTTAAAAAGCTCGTAGTTGGATTTCTGACTTGGCGCACCTGGCCCGCCACGGTTACGTGTGTGAGTGCCGGGATGCGCCTGTCACTTTTCTAGTAAACTATTGTACTCTTCATTGAGTGCGATAGGTAGCTAGATATTTTACTTTGAAAAAATTAGAGTGTTTAAAGCAGGCGTTTGCTATGAATACATTAGCATGGAATAATAAGTTAGGACTTCGGTTCTATTTTGTTGGTTTCTAGGACTGAAGTAATGATTGATAGGGATAGTTGGGGGTGCTAGTATTCAGCGGCCAGAGGTGAAATTCTCGGATTCGCTGAAGACTAACTTATGCGAAAGCATTCACCAAGGATGTCTTCT	388	ASV_401	KF207871.1	97.938	388	8	0	1	388	537	924	0	673	Eukaryota	Rhizaria	NA	Viridiraptor	Viridiraptor invadens	1.73454
ASV_743	0	0	0	0	0	0	0	0	0	0	0	0	0	0	0	0	0	12	0	0	AGCTCCAATAGCGTATATTAATGTTGCTGCAGTTAAAAAGCTCGTAGTTGGATTTCTGACTTGGCGCACCTGGCCCGCCACGGTTACGTGTGTGAGTGCCGGGATGCGCCTGTCACTTTTCTGGTAAACTATTCGGCTCTTCACTGAGTCGGATAGGTAGCCAGATATTTTACTTTGAAAAAATTAGAGTGTTTAAAGCAGGCGTTTGCTATGAATACATTAGCATGGAATAATAAGTTAGGACTTCGGTTCTATTTTGTTGGTTTCTAGGACTGAAGTAATGATTGATAGGGATAGTTGGGGGTGCTAGTATTCAGCGGCCAGAGGTGAAATTCTCGGATTCGCTGAAGACTAACTTATGCGAAAGCATTCACCAAGGATGTCTTCT	388	ASV_743	KF207871.1	98.196	388	7	0	1	388	537	924	0	678	Eukaryota	Rhizaria	NA	Viridiraptor	Viridiraptor invadens	1.74742
ASV_803	0	0	0	0	0	0	0	0	0	0	0	0	0	0	0	0	0	16	0	0	AGCTCCAATAGCGTATATTAATGTTGCTGCAGTTAAAAAGCTCGTAGTTGGATTTCTGACTTGGCGCACCTGGCCCGCCACGGTTACGTGTGTGAGTGCCGGGATGCGCCTGTCACTTTTCTAGTAAACTATTGTGCTCTTCATTGAGTGCGATAGGTAGCTAGATATTTTACTTTGAAAAAATTAGAGTGTTTAAAGCAGGCGTTTGCTATGAATACATTAGCATGGAATAATAAGTTAGGACTTCGGTTCTATTTTGTTGGTTTCTAGGACTGAAGTAATGATTGATAGGGATAGTTGGGGGTGCTAGTATTCAGCGGCCAGAGGTGAAATTCTCGGATTCGCTGAAGACTAACTTATGCGAAAGCATTCACCAAGGATGTCTTCT	388	ASV_803	KF207871.1	98.196	388	7	0	1	388	537	924	0	678	Eukaryota	Rhizaria	NA	Viridiraptor	Viridiraptor invadens	1.74742
ASV_613	0	0	0	0	0	14	0	14	0	0	0	0	0	0	0	0	0	0	0	0	AGCTCCAATAGCGTATATTAAAGTTGTTGCAGTTAAAAAGCTCGTAGTTGGATTTCTGTCTGCGCTTTGAACGTCCGCGTTCCAAAAGGGATGTGAGTTTACGTTTGAAGCCGGTCAAAATTTCTGGAATTCCGTGATGCTCTTCATTGAGTTGTCGCGTGAGATCCAGATCGTTTACTTTGAGAAAATTAGAGTGTTCAAGGCAGGCATTTATGCCGTGAATATGCTAGCATGGAATAATAAGATAGGGCTTTGGTCGTATTTTGTTGGTTTCTACAGCCGAAGTAATGATTGATAGGGATAGTTGGGGGTGCTAGTATTCTGCGGCCAGAGGTGAAATTCTGTGATTCGCGGAGGACTGACTTATGCGAAAGCATTCACCAAGGATGTCTTCT	395	ASV_613	KX430465.3	82.039	412	51	20	1	395	971	1376	3.01e-85	329	Eukaryota	Rhizaria	Phytomyxea	Plasmodiophora	Plasmodiophora brassicae	0.832911
ASV_306	0	0	13	0	0	0	0	12	0	0	19	0	26	14	18	0	0	0	0	0	AGCTCCAATAGCGTATGTTAAAGTTGTTGCAGTTAAAAAGCTCGTAGTTGGACTTGTGTGCGCCGGATGCGGCGATCTGCGGCCAAAAGGTCGTTGCGATCTGCCCGTCCTGGCGCCGTAAAATTTGCAACTGGGTCGCCGCTGGCCTTAATTGATCGGTGGCGTCTGCTCGGTTGCTCGTTTACTGTGAGAAAATTGGAGTGTTCAAGGCAGGCGTGGATTGCAACTGAACATGTTAGCATGGAATAATAAGATAGGGCTCCGGCTCATATTTTGTTGGTTTCTAGAGCGTGGGAGTAATGATTGATAGGGACAGTTGGGGGTGCTAGTATTCAGCGGCCAGAGGTGAAATTCATGGATTCGCTGAAGACTGACTTATGCGAAAGCATTCACCAAGGA…	407	ASV_306	MN170953.1	100	407	0	0	1	407	49	455	0	752	Eukaryota	Rhizaria	Phytomyxea	Polymyxa	Polymyxa graminis	1.84767
ASV_385	0	0	0	0	0	0	0	0	0	0	0	0	0	0	0	0	0	62	0	16	AGCTCCAATAGCGTATGTTAAAGTTGTTGCAGTTAAAAAGCTCGTAGTTGGACTTGTGCGCACCGGATGCGGCGATCTGCGGCCAAAAGGTCGTTGCGATCCGCCCGTCCTGGTGCCGTAAAATCTGCAACTGGGTCGCCGCTGGTCTTAACTGGTCGGCGGCGCCTGCTCGGTTGCTCGTTTACTGTGAGAAAATTGGAGTGTTCAAGGCAGGCATGATTGCAACTGAACATGTTAGCATGGAATAATAAGATAGGGCTCCGGCTCCATTTTGTTGGTTTCTAGAGCGTGGGAGTAATGATTGATAGGGACAGTTGGGGGTGCTAGTATTCAGCGGCCAGAGGTGAAATTCATGGATTCGCTGAAGACTGACTTATGCGAAAGCATTCACCAAGGATG…	405	ASV_385	KF111226.1	99.753	405	1	0	1	405	421	825	0	743	Eukaryota	Rhizaria	Phytomyxea	Polymyxa	Polymyxa graminis	1.83457
ASV_452	0	0	0	0	0	0	0	0	0	0	59	0	0	0	21	0	0	0	0	0	AGCTCCAGTAGTGTATGCTAAAGTTGTTGCAGTTAAAAAGCTCGTAGTTGTGTTTGTTTCCGGCGGCATCGGGCGCGCCACGTTAAGGCGAGGCGTGTCTGTGCGGTCGGAATGAAATTTTGGGCTGGATGTCGCGTGGCCTTCACTGGCTGCGCGTCAGGCGGCCCATCGTTTACTGTGAGAAAATTAGAGTGTTCAAGGCAGGCGTTTGTAATTGAATATGTTAGCATGGAATAATGAGATATGGCTTCCGTGTCTTGTTGGTTTTGTGATGTGGAAGTAATGATTGATAGGGACGGTTGGGGGTGCTAGTATTCAGCGGCCAGAGGTGAAATTCATGGATTCGCTGAAGACTGACTTTTGCGAAAGCATTCACCAAGGACGTCCTCT	390	ASV_452	MN170984.1	99.744	390	1	0	1	390	49	438	0	715	Eukaryota	Rhizaria	Phytomyxea	Pseudoligniera	Pseudoligniera verrucosa	1.83333
ASV_843	0	0	0	0	0	0	0	0	0	0	0	0	0	0	0	0	0	17	0	0	AGCTCCAATAGCGTATATTAAAGTTGTTGCAGTTAAAAAGCTCGTAGTTGGACTTGTGTGTGCTTGCAATTAGCGGTCAGTTCCCAAAAGGGTTCTCCGACATGCGTTGCAGGTGCCGTCAAACCTTCAACTGAATCGCATCTGGACTTCATTGTCTGGGTGCTGTCATTCGGTTGATCATTTACTGTGAGAAAATTAGAGTGTTCAAGGCAGGCATTATTGCAATTGAATATGTTAGCATGGAATAATAAGATAAGGCTTTCGGCTTATTTTGTTGGTTTCTAGATCGGAAGTAATGATTGATAGGGATAGTTGGGGGTGCTAGTATTCAACGGCCAGAGGTGAAATTCATGGATTCGTTGAAGACTAACTTATGCGAAAGCATTCACCAAGGATGTC…	403	ASV_843	KY974848.1	99.107	336	3	0	51	386	1	336	4.57e-168	604	Eukaryota	Rhizaria	Phytomyxea	Spongospora	Spongospora sp.	1.49876
ASV_217	20	0	0	0	0	19	0	0	0	0	82	0	33	20	0	0	0	0	0	0	AGCTCCAGTAGCGTATATTAAAGTTGTTGCAGTTAAAAAGCTCGTAGTTGGACTTGTGTGTGTTGCTGTTCAGCGGTCTGCATTCAAAAGAGTGTTACGACATGCGGCAGTGGCGCCGTAAAATCTTCAACTGGATCGCAACTGGACTTAATTGCCTGGTTGCAGTCATTCGGTTGATCGTTTACTGTGAGAAAATTAGAGTGTTCAAGGCAGGCATTATTGCAATTGAATATGTTAGCATGGAATAATAAGATAAGGCTTTCGCGTTTATTTTGTTGGTTTCTAGATCGGAAGTAATGATTGATAGGGACAGTTGGGGGTGCTAGTATTCAGCGGCCAGAGGTGAAATTCATGGATTCGCTGAAGACTAACTTATGCGAAAGCATTCACCAAGGATGT…	404	ASV_217	AF310901.1	99.752	404	1	0	1	404	594	997	0	741	Eukaryota	Rhizaria	Phytomyxea	Spongospora	Spongospora subterranea	1.83416
ASV_502	0	0	0	0	0	0	0	0	0	0	0	0	0	0	0	0	0	19	14	18	AGCTCCAATAGCGTATATTCAAGTTGTTGCAGTTAAAAAGCTCGTAGTTGGACATGTGTGCGCTGATGTTTAGCGGTCTGCGCTCAAAAGAGTGTTACGACATGCGGCATCGGCGCCGTAAAATCTTCAACTGGATCGTGTCTGGTCTTGATTGACTGGGCGCTGTTCATTCGGTTGATCGTTTACTGTGAGAAAATTAGAGTGTTCAAGGCAGGCATTATTGCAATTGAATATGTTAGCATGGAATAATAAGATAGGGCTTTCGCTTTATTTTGTTGGTTTCTAGAGTGGAAGTAATGATTGATAGGGACAGTTGGGGGTGCTAGTATTCAGCGGCCAGAGGTGAAATTCATGGATTCGCTGAAGACTAACTTATGCGAAAGCATTCACCAAGGATGT…	404	ASV_502	KX011114.1	100	404	0	0	1	404	501	904	0	747	Eukaryota	Rhizaria	Phytomyxea	Woronina	Woronina pythii	1.84901
ASV_9	616	620	702	1005	851	41	40	73	82	80	44	33	61	58	61	15	44	60	111	98	AGCTCCAAGAGCATATATTAAAGTTGTTGCAGTTAAAAAGCTCGTAGTTGGATTTCTGGTTTAATGCACCTGGCCCGCGGCCACTAGGCTTGTGAGTGCCGGCGCGCGTTTACCATCCTTCTAGAAAACGTTTCTGCCATTAACTTGGTTGGGAATGCGATCTAGATCTTTTACTTTGAAAAAATTAGAGTGTTTAAAGCAGGCTTTTGCTATGAATACATTAGCATGGAATAATAATCTAGGACTTCGGTTCTATTTTGTTGGTTTCTATAACTGAAGTAATGATTGATAGGGATAGTTGGGGGTGCTAGTATTGGCCGGCCAGAGGTGAAATTCTTGGATTCGGTCAAGACTAACTTATGCGAAAGCATTCACCAAGGATGTCTTCT	389	ASV_9	MN860288.1	99.229	389	3	0	1	389	459	847	0	702	Eukaryota	Rhizaria	Thecofilosea	Rhogostoma	Rhogostoma bowseri	1.80463
ASV_42	170	113	188	187	389	0	0	0	0	14	0	0	0	0	0	0	0	0	0	0	AGCTCCAAGAGCATATATTAAAGTTGTTGCAGTTAAAAAGCTCGTAGTTGGATTTCTGGTTTAATGCACCTGGCCCGCTGCCTTTTAGGTTTGTGAGTGCCGGCGCGCGTTTACCATCCTTCTAGAAAACGATTCTGCCATTAACTTGGTGGGATCGCGATCTAGATCTTTTACTTTGAAAAAATTAGAGTGTTTAAAGCAGGCTTTTGCTATGAATACATTAGCATGGAATAATAATCTAGGACTTCGGTTCTATTTTGTTGGTTTCTATAACTGAAGTAATGATTGATAGGGATAGTTGGGGGTGCTAGTATTGGCCGGCCAGAGGTGAAATTCTTGGATTCGGTCAAGACTAACTTATGCGAAAGCATTCACCAAGGATGTCTTCT	389	ASV_42	MN860288.1	98.462	390	4	2	1	389	459	847	0	686	Eukaryota	Rhizaria	Thecofilosea	Rhogostoma	Rhogostoma bowseri	1.7635
ASV_48	143	92	148	163	292	0	0	0	0	0	0	0	0	0	0	0	0	12	0	0	AGCTCCAAGAGCATATATTAAAGTTGTTGCAGTTAAAAAGCTCGTAGTTGGATTTCTGGTTTAATGCACCTGGCCCGCTGCCTTTTAGGTTTGTGAGTGCCGGCGCGCGTTTACCATCCTTCTAGAAAACGTTTCTGCCATTAACTTGGTGGGATCGCGATCTAGATCTTTTACTTTGAAAAAATTAGAGTGTTTAAAGCAGGCTTTTGCTATGAATACATTAGCATGGAATAATAATCTAGGACTTCGGTTCTATTTTGTTGGTTTCTATAACTGAAGTAATGATTGATAGGGATAGTTGGGGGTGCTAGTATTGGCCGGCCAGAGGTGAAATTCTTGGATTCGGTCAAGACTAACTTATGCGAAAGCATTCACCAAGGATGTCTTCT	389	ASV_48	MN860288.1	98.205	390	5	2	1	389	459	847	0	680	Eukaryota	Rhizaria	Thecofilosea	Rhogostoma	Rhogostoma bowseri	1.74807
ASV_105	35	57	28	53	52	0	22	18	16	15	39	25	22	33	60	0	0	0	0	0	AGCTCCAAGAGCATATATTAAAGTTGTTGCAGTTAAAAAGCTCGTAGTTGGATTTCTGGTTTAATGCACCTGGCCCGCAGCCACTAGGCTTGTGAGTGCCGGCGCGCGTTTACCATCCTTCTAGAAAACGATTCTGCCATTAACTTGGTTGGGATCGCGATCTAGATCTTTTACTTTGAAAAAATTAGAGTGTTTAAAGCAGGCTTTTGCTATGAATACATTAGCATGGAATAATAATCTAGGACTTCGGTTCTATTTTGTTGGTTTCTATAACTGAAGTAATGATTGATAGGGATAGTTGGGGGTGCTAGTATTGGCCGGCCAGAGGTGAAATTCTTGGATTCGGTCAAGACTAACTTATGCGAAAGCATTCACCAAGGATGTCTTCT	389	ASV_105	MN860288.1	99.743	389	1	0	1	389	459	847	0	713	Eukaryota	Rhizaria	Thecofilosea	Rhogostoma	Rhogostoma bowseri	1.8329
ASV_112	0	0	12	0	0	46	39	66	65	84	0	14	13	0	0	0	27	32	24	33	AGCTCCAAGAGCATATATTAAAGTTGTTGCAGTTAAAAAGCTCGTAGTTGGATTTCTGGTTTAATGCACCTGGCCCGCAGCCATTTAGGCTTGTGAGTGCCGGCGCGCGTTTACCATCCTTCTAGAAAACAATTCTGCCATTAACTTGGTGGGATTGCGATCTAGATCTTTTACTTTGAAAAAATTAGAGTGTTTAAAGCAGGCTTTTGCTATGAATACATTAGCATGGAATAATAATCTAGGACTTCGGTTCTATTTTGTTGGTTTCTATAACTGAAGTAATGATTGATAGGGATAGTTGGGGGTGCTAGTATTGGCCGGCCAGAGGTGAAATTCTTGGATTCGGTCAAGACTAACTTATGCGAAAGCATTCACCAAGGATGTCTTCT	389	ASV_112	MN860288.1	98.462	390	4	2	1	389	459	847	0	686	Eukaryota	Rhizaria	Thecofilosea	Rhogostoma	Rhogostoma bowseri	1.7635
ASV_143	0	0	0	0	0	0	0	0	0	0	0	0	0	28	0	0	43	59	70	92	AGCTCCAAGAGCATATATTAAAGTTGTTGCAGTTAAAAAGCTCGTAGTTGGATTTCTGGTTTAATGCACCTGGCCCGCGGCCACTAGGCTTGTGAGTGCCGGCGCGCGTTTACCATCCTTCTAGAAAACGATTCTGCCATTAACTTGGTTGGGATCGCGATCTAGATCTTTTACTTTGAAAAAATTAGAGTGTTTAAAGCAGGCTTTTGCTATGAATACATTAGCATGGAATAATAATCTAGGACTTCGGTTCTATTTTGTTGGTTTCTATAACTGAAGTAATGATTGATAGGGATAGTTGGGGGTGCTAGTATTGGCCGGCCAGAGGTGAAATTCTTGGATTCGGTCAAGACTAACTTATGCGAAAGCATTCACCAAGGATGTCTTCT	389	ASV_143	MN860288.1	100	389	0	0	1	389	459	847	0	719	Eukaryota	Rhizaria	Thecofilosea	Rhogostoma	Rhogostoma bowseri	1.84833
ASV_165	0	0	0	0	0	45	23	146	45	83	0	0	0	0	0	0	0	0	0	0	AGCTCCAAGAGCATATATTAAAGTTGTTGCAGTTAAAAAGCTCGTAGTTGGATTTCTGGTTTAATGCACCTGGCCCGCGGCCAATAGGCTTGTGAGTGCCGGAGTGCGTTTACCATCCTTCTAGAAAACGATTCTGCCATTAACTTGGTGGGATCGCGATCTAGATCTTTTACTTTGAAAAAATTAGGGTGTTTAAAGCAGGCGAAATGTCGGAATATATTAGCATGGAATAATAATCTAGGACTTCGGTTCTATTTTGTTGGTTTATAAGACTGAAGTAATGATTGATAGGGACAGTTGGGGGTGCTAGTATTGGCCGGCCAGAGGTGAAATTCTTGGATTCGGTCAAGACTAACTTATGCGAAAGCATTCACCAAGGATGTCTTCT	388	ASV_165	MN860288.1	95.641	390	14	3	1	388	459	847	1.21e-173	623	Eukaryota	Rhizaria	Thecofilosea	Rhogostoma	Rhogostoma bowseri	1.60567
ASV_187	13	0	17	12	0	21	19	43	18	54	0	0	0	0	0	0	0	24	0	0	AGCTCCAAGAGCATATATTAAAGTTGTTGCAGTTAAAAAGCTCGTAGTTGGATTTCTGGTTTAATGCACCTGGCCCGCGGCCAATAGGCTTGTGAGTGCCGGTGTGCGTTTACCATCCTTCTAGAAAACGATTCTGCCATTAACTTGGTGGGATCGCGATCTAGATCTTTTACTTTGAAAAAATTAGAGTGTTTAAAGCAGGCGTAATGTCGGAATATATTAGCATGGAATAATAATCTAGGACTTCGGTTCTATTTTGTTGGTTTATAAAACTGAAGTAATGATTGATAGGGACAGTTGGGGGTGCTAGTATTGGCCGGCCAGAGGTGAAATTCTTGGATTCGGTCAAGACTAACTTATGCGAAAGCATTCACCAAGGATGTCTTCT	388	ASV_187	MN860288.1	96.41	390	11	3	1	388	459	847	1.2e-178	640	Eukaryota	Rhizaria	Thecofilosea	Rhogostoma	Rhogostoma bowseri	1.64948
ASV_230	28	30	29	32	23	0	14	0	0	12	0	0	0	0	0	0	0	0	0	0	AGCTCCAAGAGCATATATTAAAGTTGTTGCAGTTAAAAAGCTCGTAGTTGGATTTCTGGTTTAATGCACCTGGCCCGCAGCCACTAGGCTTGTGAGTGCCGGCGCGCGTTTACCATCCTTCTAGAAAACGTTTCTGCCATTAACTTGGTTGGGAACGCGATCTAGATCTTTTACTTTGAAAAAATTAGAGTGTTTAAAGCAGGCTTTTGCTATGAATACATTAGCATGGAATAATAATCTAGGACTTCGGTTCTATTTTGTTGGTTTCTATAACTGAAGTAATGATTGATAGGGATAGTTGGGGGTGCTAGTATTGGCCGGCCAGAGGTGAAATTCTTGGATTCGGTCAAGACTAACTTATGCGAAAGCATTCACCAAGGATGTCTTCT	389	ASV_230	MN860288.1	99.229	389	3	0	1	389	459	847	0	702	Eukaryota	Rhizaria	Thecofilosea	Rhogostoma	Rhogostoma bowseri	1.80463
ASV_328	18	12	0	29	31	0	0	0	0	0	0	0	0	0	0	0	0	0	0	0	AGCTCCAAGAGCATATATTAAAGTTGTTGCAGTTAAAAAGCTCGTAGTTGGATTTCTGGTTTAATGCACCTGGCCCGCGGCCACTAGGCTTGTGAGTGCCGGCGCGCGTTTACCATCCTTCTAGAAAACGATTCTGCCATTAACTTGGTTGGGACCGCGATCTAGATCTTTTACTTTGAAAAAATTAGAGTGTTTAAAGCAGGCTTTTGCTATGAATACATTAGCATGGAATAATAATCTAGGACTTCGGTTCTATTTTGTTGGTTTCTATAACTGAAGTAATGATTGATAGGGATAGTTGGGGGTGCTAGTATTGGCCGGCCAGAGGTGAAATTCTTGGATTCGGTCAAGACTAACTTATGCGAAAGCATTCACCAAGGATGTCTTCT	389	ASV_328	MN860288.1	99.743	389	1	0	1	389	459	847	0	713	Eukaryota	Rhizaria	Thecofilosea	Rhogostoma	Rhogostoma bowseri	1.8329
ASV_448	0	0	0	0	0	0	0	0	0	0	0	0	15	0	16	0	0	0	0	0	AGCTCCAAGAGCATATATTAAAGTTGTTGCAGTTAAAAAGCTCGTAGTTGGACTTCTGGTTTAATGCACCTGGCCCGCGGTCTTTTAGACCTGTGAGTGCCGGCGCGCGTTTACCATCCTTCTAGGAAACAAGTCTTCCCTTAACTGGGCCGGATTTGGGATCTAGATCATTTACTTTGAAAAAATTAGAGTGTTTAAAGCAGGCTTTTGCTATGAATACATTAGCATGGAATAATAATCTAGGACTTCGGTTCTATTTTGTTGGTTTCTATAACTGAAGTAATGATTGATAGGGATAGTTGGGGGTGCTAGTATTGGCCGGCCAGAGGTGAAATTCTTGGATTCGGTCAAGACTAACTTATGCGAAAGCATTCACCAAGGATGTCTTCT	390	ASV_448	MN860288.1	94.872	390	19	1	1	390	459	847	3.41e-169	608	Eukaryota	Rhizaria	Thecofilosea	Rhogostoma	Rhogostoma bowseri	1.55897
ASV_514	0	0	0	0	15	0	0	0	0	0	0	0	0	0	0	0	0	0	0	0	AGCTCCAAGAGCATATATTAAAGTTGTTGCAGTTAAAAAGCTCGTAGTTGGACTTCTGGTTTAATGCACCTGGCCCGCAGCCAACAGGTTTGTGAGTGCCGGCGCGCGTTTACCATCCTTCCAGGAAACGAGTCTTCCCTTAACTGGGCCGGACTCGGGATCTGGATCATTTACTTTGAAAAAATTAGAGTGTTTAAAGCAGGCTTTTGCTATGAATACATTAGCATGGAATAATAATCTAGGACTTCGGTTCTATTTTGTTGGTTTCTATAACTGAAGTAATGATTGATAGGGATAGTTGGGGGTGCTAGTATTGGCCGGCCAGAGGTGAAATTCTTGGATTCGGTCAAGACTAACTTATGCGAAAGCATTCACCAAGGATGTCTTCT	389	ASV_514	MN860288.1	95.373	389	18	0	1	389	459	847	1.57e-172	619	Eukaryota	Rhizaria	Thecofilosea	Rhogostoma	Rhogostoma bowseri	1.59126
ASV_527	0	0	0	0	0	0	15	0	0	17	0	0	0	0	0	0	0	0	0	0	AGCTCCAAGAGCATATATTAAAGTTGTTGCAGTTAAAAAGCTCGTAGTTGGATTTCTGGTTTAATGCACCTGGCCCGCAGCCACTAGGCTCGTGAGTGCCGGCGCGCGTTTACCATCCTTCTAGAAAACGATTCTGCCATTAACTTGGTTGGGATCGCGATCTAGATCATTTACTTTGAAAAAATTAGAGTGTTTAAAGCAGGCTTTTGCTATGAATACATTAGCATGGAATAATAATCTAGGACTTCGGTTCTATTTTGTTGGTTTCTATAACTGAAGTAATGATTGATAGGGATAGTTGGGGGTGCTAGTATTGGCCGGCCAGAGGTGAAATTCTTGGATTCGGTCAAGACTAACTTATGCGAAAGCATTCACCAAGGATGTCTTCT	389	ASV_527	MN860288.1	99.229	389	3	0	1	389	459	847	0	702	Eukaryota	Rhizaria	Thecofilosea	Rhogostoma	Rhogostoma bowseri	1.80463
ASV_751	0	0	0	0	0	0	0	28	0	12	0	0	0	0	0	0	0	0	0	0	AGCTCCAAGAGCATATATTAAAGTTGTTGCAGTTAAAAAGCTCGTAGTTGGATTTCTGGTTTAATGCACCTGGCCCGCGGCCATTAGGCTTGTGAGTGCCGGAGTGCGTTTACCATCCTTCTAGAAAACGATTCTGCCATTAACTTGGTGGGATCGCGATCTAGATCTTTTACTTTGAAAAAATTAGGGTGTTTAAAGCAGGCGAAATGTCGGAATATATTAGCATGGAATAATAATCTAGGACTTCGGTTCTATTTTGTTGGTTTATAAGACTGAAGTAATGATTGATAGGGACAGTTGGGGGTGCTAGTATTGGCCGGCCAGAGGTGAAATTCTTGGATTCGGTCAAGACTAACTTATGCGAAAGCATTCACCAAGGATGTCTTCT	388	ASV_751	MN860288.1	95.641	390	14	3	1	388	459	847	1.21e-173	623	Eukaryota	Rhizaria	Thecofilosea	Rhogostoma	Rhogostoma bowseri	1.60567
ASV_895	0	0	0	0	0	0	0	0	12	14	0	0	0	0	0	0	0	0	0	0	AGCTCCAAGAGCATATATTAAAGTTGTTGCAGTTAAAAAGCTCGTAGTTGGATTTCTGGTTTAATGCACCTGGCCCGCGGCCTCTAGGCTTGTGAGTGCCGGCGCGCGTTTACCATCCTTCTAGAAAACGATTCTGCCATTAACTTGGTTGGGATCGCGATCTAGATCTTTTACTTTGAAAAAATTAGAGTGTTTAAAGCAGGCTTTTGCTATGAATACATTAGCATGGAATAATAATCTAGGACTTCGGTTCTATTTTGTTGGTTTCTATAACTGAAGTAATGATTGATAGGGATAGTTGGGGGTGCTAGTATTGGCCGGCCAGAGGTGAAATTCTTGGATTCGGTCAAGACTAACTTATGCGAAAGCATTCACCAAGGATGTCTTCT	389	ASV_895	MN860288.1	99.743	389	1	0	1	389	459	847	0	713	Eukaryota	Rhizaria	Thecofilosea	Rhogostoma	Rhogostoma bowseri	1.8329
ASV_11	318	258	283	266	315	284	173	267	281	330	225	152	240	215	235	27	79	147	156	160	AGCTCCAAGAGCATATATTAAAGTTGTTGCAGTTAAAAAGCTCGTAGTTGGATTTCTGGTTTAATGCACCTGGCCCGCGGCCACTAGGCTTGTGAGTGCCGGCGCGCGTTTACCATCCTTCTAGAAAACGATTCTGCCATTCACTTGGTTGGGATCGCGATCTAGATCTTTTACTTTGAAAAAATTAGAGTGTTTAAAGCAGGCTTTTGCTATGAATACATTAGCATGGAATAATAATCTAGGACTTCGGTTCTATTTTGTTGGTTTCTATAACTGAAGTAATGATTGATAGGGATAGTTGGGGGTGCTAGTATTGGCCGGCCAGAGGTGAAATTCTTGGATTCGGTCAAGACTAACTTATGCGAAAGCATTCACCAAGGATGTCTTCT	389	ASV_11	KY905096.1	100	389	0	0	1	389	522	910	0	719	Eukaryota	Rhizaria	Thecofilosea	Rhogostoma	Rhogostoma cylindrica	1.84833
ASV_49	116	0	154	207	192	0	0	0	0	0	0	0	0	0	0	0	16	59	70	41	AGCTCCAAGAGCATATATTAAAGTTGTTGCAGTTAAAAAGCTCGTAGTTGGATTTCTGGTTTAATGCACCTGGCCCGCGGCCACTAGGCTTGTGAGTGCCGGCGCGCGTTTACCATCCTTCTAGAAAACGTTTCTGCCATTCACTTGGTGGGATCGCGATCTAGATCTTTTACTTTGAAAAAATTAGAGTGTTTAAAGCAGGCTTTTGCTATGAATACATTAGCATGGAATAATAATCTAGGACTTCGGTTCTATTTTGTTGGTTTCTATAACTGAAGTAATGATTGATAGGGATAGTTGGGGGTGCTAGTATTGGCCGGCCAGAGGTGAAATTCTTGGATTCGGTCAAGACTAACTTATGCGAAAGCATTCACCAAGGATGTCTTCT	388	ASV_49	KY905096.1	99.486	389	1	1	1	388	522	910	0	706	Eukaryota	Rhizaria	Thecofilosea	Rhogostoma	Rhogostoma cylindrica	1.81959
ASV_88	104	90	109	99	137	0	15	0	0	0	0	0	0	0	0	0	0	0	0	0	AGCTCCAAGAGCATATATTAAAGTTGTTGCAGTTAAAAAGCTCGTAGTTGGATTTCTGGTTTAATGCACCTGGCCCGCAGCCACTAGGCTTGTGAGTGCCGGCGCGCGTTTACCATCCTTCTAGAAAACGATTCTGCCATTCACTTGGTTGGGATCGCGATCTAGATCTTTTACTTTGAAAAAATTAGAGTGTTTAAAGCAGGCTTTTGCTATGAATACATTAGCATGGAATAATAATCTAGGACTTCGGTTCTATTTTGTTGGTTTCTATAACTGAAGTAATGATTGATAGGGATAGTTGGGGGTGCTAGTATTGGCCGGCCAGAGGTGAAATTCTTGGATTCGGTCAAGACTAACTTATGCGAAAGCATTCACCAAGGATGTCTTCT	389	ASV_88	KY905096.1	99.743	389	1	0	1	389	522	910	0	713	Eukaryota	Rhizaria	Thecofilosea	Rhogostoma	Rhogostoma cylindrica	1.8329
ASV_292	0	0	0	0	0	0	0	0	0	0	0	39	44	32	25	0	0	0	0	0	AGCTCCAAGAGCATATATTAAAGTTGTTGCAGTTAAAAAGCTCGTAGTTGGATTTCTGGTTTAATGCACCTGGCCCGCGGCCACTAGGCTTGTGAGTGCCGGCGCGCGTTTACCATCCTTCTAGAAAACGATTCTGCCATTCACTTGGTGGGGATCGCGATCTAGATCTTTTACTTTGAAAAAATTAGAGTGTTTAAAGCAGGCTTTTGCTATGAATACATTAGCATGGAATAATAATCTAGGACTTCGGTTCTATTTTGTTGGTTTCTATAACTGAAGTAATGATTGATAGGGACAGTTGGGGGTGCTAGTATTGGCCGGCCAGAGGTGAAATTCTTGGATTCGGTCAAGACTAACTTATGCGAAAGCATTCACCAAGGATGTCTTCT	389	ASV_292	KY905096.1	99.486	389	2	0	1	389	522	910	0	708	Eukaryota	Rhizaria	Thecofilosea	Rhogostoma	Rhogostoma cylindrica	1.82005
ASV_718	0	0	0	0	0	0	0	0	0	0	0	0	0	0	0	0	0	0	0	13	AGCTCCAAGAGCATATATTAAAGTTGTTGCAGTTAAAAAGCTCGTAGTTGGATTTCTGGTTTAATGCACCTGGCCCGCGGCCTCTAGGCTTGTGAGTGCCGGCGCGCGTTTACCATCCTTCTAGAAAACGATTCTGCCATTCACTTGGTTGGGATCGCGATCTAGATCATTTACTTTGAAAAAATTAGAGTGTTTAAAGCAGGCTTTTGCTATGAATACATTAGCATGGAATAATAATCTAGGACTTCGGTTCTATTTTGTTGGTTTCTATAACTGAAGTAATGATTGATAGGGATAGTTGGGGGTGCTAGTATTGGCCGGCCAGAGGTGAAATTCTTGGATTCGGTCAAGACTAACTTATGCGAAAGCATTCACCAAGGATGTCTTCT	389	ASV_718	KY905096.1	99.486	389	2	0	1	389	522	910	0	708	Eukaryota	Rhizaria	Thecofilosea	Rhogostoma	Rhogostoma cylindrica	1.82005
ASV_441	34	16	0	0	0	0	0	0	0	0	0	0	0	0	0	0	0	0	0	0	AGCTCCAAGAGCATATATTAAAGTTGTTGCAGTTAAAAAGCTCGTAGTTGAAATTCTGGTTTAATGCACCTGGCCCGCGGCCCTCAAGGCTTGTGAGTGCCGGTGTGCGTTTACCATCCTTCTAGAAAACGATTCTGCCATTCACTTGGTTGGGATCGCGATCTAGATCATTTACTTTGAAAAAATTAGAGTGTTTAAAGCAGGCTTTTTGCTATGAATACATTAGCATGGAATAATAATCTAGGACTTCGGTTCTATTTTGTTGGTTTCTATAACTGAAGTAATGATTGATAGGGACAGTTGGGGGTGCTAGTATTGGCCGGCCAGAGGTGAAATTCTTGGATTCGGTCAAGACTAACTTATGCGAAAGCATTCACCAAGGATGTCTTCT	391	ASV_441	MN860283.1	99.488	391	2	0	1	391	542	932	0	712	Eukaryota	Rhizaria	Thecofilosea	Rhogostoma	Rhogostoma florae	1.82097
ASV_534	0	0	0	0	0	0	0	0	0	0	33	0	0	0	0	0	0	0	0	0	AGCTCCAAGAGCATATATTAAAGTTGTTGCAGTTAAAAAGCTCGTAGTTGAAATTCTGGTTTAATGCACCTGGCCCGCGGCCCTCAAGGCTTGTGAGTGCCGGTGTGCGTTTACCATCCTTCTAGAAAACGATTCTGCCATTCACTTGGTTGGGATCGCGATCTAGATCATTTACTTTGAAAAAATTAGAGTGTTTAAAGCAGGCTTATTGCTATGAATACATTAGCATGGAATAATAATCTAGGACTTCGGTTCTATTTTGTTGGTTTCTATAACTGAAGTAATGATTGATAGGGATAGTTGGGGGTGCTAGTATTGGCCGGCCAGAGGTGAAATTCTTGGATTCGGTCAAGACTAACTTATGCGAAAGCATTCACCAAGGATGTCTTCT	391	ASV_534	MN860283.1	99.488	391	2	0	1	391	542	932	0	712	Eukaryota	Rhizaria	Thecofilosea	Rhogostoma	Rhogostoma florae	1.82097
ASV_574	0	0	0	0	0	0	0	0	0	0	0	38	0	0	17	0	0	0	0	0	AGCTCCAAGAGCATATATTAAAGTTGTTGCAGTTAAAAAGCTCGTAGTTGAAATTCTGGTTTAATGCACCTGGCCCGCGGCCCTCAAGGCTTGTGAGTGCCGGTGTGCGTTTACCATCCTTCTAGAAAACGATTCTGCCATTCACTTGGTTGGGATCGCGATCTAGATCATTTACTTTGAAAAAATTAGAGTGTTTAAAGCAAGCTTATTGCTATGAATACATTAGCATGGAATAATAATCTAGGACTTCGGTTCTATTTTGTTGGTTTCTATAACTGAAGTAATGATTGATAGGGACAGTTGGGGGTGCTAGTATTGGCCGGCCAGAGGTGAAATTCTTGGATTCGGTCAAGACTAACTTATGCGAAAGCATTCACCAAGGATGTCTTCT	391	ASV_574	MN860283.1	100	391	0	0	1	391	542	932	0	723	Eukaryota	Rhizaria	Thecofilosea	Rhogostoma	Rhogostoma florae	1.8491
ASV_862	0	0	0	0	0	0	0	0	0	0	0	0	14	0	0	0	0	0	0	0	AGCTCCAAGAGCATATATTAAAGTTGTTGCAGTTAAAAAGCTCGTAGTTGAAATTCTGGTTTAATGCACCTGGCCCGCGGCCCTCAAGGCTTGTGAGTGCCGGTGTGCGTTTACCATCCTTCTAGAAAACGATTCTGCCATTCACTTGGTTGGGATCGCGATCTAGATCATTTACTTTGAAAAAATTAGAGTGTTTAAAGCAGGCTTATTGCTATGAATACATTAGCATGGAATAATAATCTAGGACTTCGGTTCTATTTTGTTGGTTTCTATAACTGAAGTAATGATTGATAGGGACAGTTGGGGGTGCTAGTATTGGCCGGCCAGAGGTGAAATTCTTGGATTCGGTCAAGACTAACTTATGCGAAAGCATTCACCAAGGATGTCTTCT	391	ASV_862	MN860283.1	99.744	391	1	0	1	391	542	932	0	717	Eukaryota	Rhizaria	Thecofilosea	Rhogostoma	Rhogostoma florae	1.83376
ASV_317	0	0	0	0	0	20	15	0	16	0	13	0	0	0	0	0	0	12	0	0	AGCTCCAAGAGCATATATTAAAGTTGTTGCAGTTAAAAAGCTCGTAGTTGGACTTCTGGTTTAATGCACCTGGCCCGCGGCCCACAAGGCCTGTGAGTGCCGGCGCGCGTTTACCATCCTTCCAGCAACGGCTACCCTTAACTGGGCGGCTGGAACTGGATCTTTTACTTTGAAAAAATTAGAGTGTTTAAAGCAGGCGTTTGCTCTGAATACATTAGCATGGAATAATAATCTAGGACTTCGGTTCTATTTTGTTGGTTTCTATAACTGAAGTAATGATTGATAGGGATAGTTGGGGGTGCTAGTATTGGCCGGTCAGAGGTGAAATTCTTGGATTCGGTCAAGACTAACTTATGCGAAAGCATTCACCAAGGATGTCTTCT	383	ASV_317	MN860275.1	99.739	383	1	0	1	383	543	925	0	702	Eukaryota	Rhizaria	Thecofilosea	Rhogostoma	Rhogostoma kappa	1.8329
ASV_593	0	0	0	0	0	0	0	0	0	16	0	0	0	0	0	0	0	0	0	0	AGCTCCAAGAGCATATATTAAAGTTGTTGCAGTTAAAAAGCTCGTAGTTGGACTTCTGGTTTAATGCACCTGGCCCGCGGCCCACAAGGCCTGTGAGTGCCGGCGCGCGTTTACCATCCTTCCAGCAACGGCTACCCTTAACTGGGCGGCTGGAACTGGATCTTTTACTTTGAAAAAATTAGAGTGTTTAAAGCAGGCTTTTGCTATGAATACATTAGCATGGAATAATAATCTAGGACTTCGGTTCTATTTTGTTGGTTTCTATAACTGAAGTAATGATTGATAGGGATAGTTGGGGGTGCTAGTATTGGCCGGCCAGAGGTGAAATTCTTGGATTCGGTCAAGACTAACTTATGCGAAAGCATTCACCAAGGATGTCTTCT	383	ASV_593	MN860275.1	98.956	383	4	0	1	383	543	925	0	686	Eukaryota	Rhizaria	Thecofilosea	Rhogostoma	Rhogostoma kappa	1.79112
ASV_753	0	0	0	0	0	0	0	0	0	0	0	0	0	20	0	0	0	0	0	0	AGCTCCAAGAGCATATATTAAAGTTGTTGCAGTTAAAAAGCTCGTAGTTGGACTTCTGGTTTAATGCACCTGGCCCGCGGCCCACAAGGCCTGTGAGTGCCGGCGCGCGTTTACCATCCTTCCAGCAACGCTACCCTTAACTGGGCGGTGGAACTGGATCTTTTACTTTGAAAAAATTAGAGTGTTTAAAGCAGGCGTTTGCTCTGAATACATTAGCATGGAATAATAATCTAGGACTTCGGTTCTATTTTGTTGGTTTCTATAACTGAAGTAATGATTGATAGGGATAGTTGGGGGTGCTAGTATTGGCCGGTCAGAGGTGAAATTCTTGGATTCGGTCAAGACTAACTTATGCGAAAGCATTCACCAAGGATGTCTTCT	381	ASV_753	MN860275.1	99.217	383	1	2	1	381	543	925	0	689	Eukaryota	Rhizaria	Thecofilosea	Rhogostoma	Rhogostoma kappa	1.8084
ASV_80	85	79	139	113	83	0	0	12	0	0	0	0	0	0	0	0	0	0	0	0	AGCTCCAAGAGCATATATTAAAGTTGTTGCAGTTAAAAAGCTCGTAGTTGGATTTCTGGTTTAATGCACCTGGCCCGCGGCCAACAGGCTTGTGAGTGCCGGCGCGCGTTTACCATCCTTCTAGAAATCTGCTCTGCCATTCACTTGGTGGGGTAGCGATCTAGATCTTTTACTTTGAAAAAATTAGAGTGTTTAAAGCAGGCTTTTGCTATGAATACATTAGCATGGAATAATAATCTAGGACTTCGGTTCTATTTTGTTGGTTTCTATAACTGAAGTAATGATTGATAGGGACAGTTGGGGGTGCTAGTATTGGCCGGCCAGAGGTGAAATTCTTGGATTCGGTCAAGACTAACTTATGCGAAAGCATTCACCAAGGATGTCTTCT	388	ASV_80	OR775727.1	98.196	388	7	0	1	388	531	918	0	678	Eukaryota	Rhizaria	Thecofilosea	Rhogostoma	Rhogostoma olyaorum	1.74742
ASV_270	19	14	21	28	22	0	0	0	0	0	0	0	0	0	0	0	0	0	0	0	AGCTCCAAGAGCATATATTAAAGTTGTTGCAGTTAAAAAGCTCGTAGTTGGATTTCTGGTTTAATGCACCTGGCCCGCGGCCAACAGGCTTGTGAGTGCCGGCGCGCGTTTACCATCCTTCTAGAAATCTGCTCTGCCATTCACTTGGTGGGGTAGCGATCTAGATCTTTTACTTTGAAAAAATTAGAGTGTTTAAAGCAGGCTTTTGCTATGAATACATTAGCATGGAATAATAATCTAGGACTTCGGTTCTATTTTGTTGGTTTCTATAACTGAAGTAATGATTGATAGGGATAGTTGGGGGTGCTAGTATTGGCCGGCCAGAGGTGAAATTCTTGGATTCGGTCAAGACTAACTTATGCGAAAGCATTCACCAAGGATGTCTTCT	388	ASV_270	OR775727.1	97.938	388	8	0	1	388	531	918	0	673	Eukaryota	Rhizaria	Thecofilosea	Rhogostoma	Rhogostoma olyaorum	1.73454
ASV_481	0	0	0	0	0	0	0	0	0	19	0	0	0	0	0	0	0	0	0	0	AGCTCCAAGAGCATATATTAAAGTTGTTGCAGTTAAAAAGCTCGTAGTTGGATTTCTGGTTTAATGCACCTGGCCCGCAGCCTCTAGGCTTGTGAGTGCCGGCGCGCGTTTACCATCCTTCTAGAAATCGGTCTTGCCATTAACTTGGTGGGGTCGAGAACTAGATCTTTTACTTTGAAAAAATTAGAGTGTTTAAAGCAGGCTTTTGCTATGAATACATTAGCATGGAATAATAATCTAGGACTTCGGTTCTATTTTGTTGGTTTCTATAACTGAAGTAATGATTGATAGGGATAGTTGGGGGTGCTAGTATTGGCCGGCCAGAGGTGAAATTCTTGGATTCGGTCAAGACTAACTTATGCGAAAGCATTCACCAAGGATGTCTTCT	388	ASV_481	OR775727.1	97.68	388	9	0	1	388	531	918	0	667	Eukaryota	Rhizaria	Thecofilosea	Rhogostoma	Rhogostoma olyaorum	1.71907
ASV_561	0	0	0	0	0	0	0	0	13	0	0	0	0	0	0	0	0	0	0	0	AGCTCCAAGAGCATATATTAAAGTTGTTGCAGTTAAAAAGCTCGTAGTTGGATTTCTGGTTTAATGCACCTGGCCCGCAGCCTCTAGGCTTGTGAGTGCCGGCGCGCGTTTACCATCCTTCTAGAAATCGGTCTTGCCATTAACTTGGTGGGGTCGAGAACTAGATCTTTTACTTTGAAAAAATTAGAGTGTTTAAAGCAGGCTTTTGCTATGAATACATTAGCATGGAATAATAATCTAGGACTTCGGTTCTATTTTGTTGGTTTCTATAACTGAAGTAATGATTGATAGGGACAGTTGGGGGTGCTAGTATTGGCCGGCCAGAGGTGAAATTCTTGGATTCGGTCAAGACTAACTTATGCGAAAGCATTCACCAAGGATGTCTTCT	388	ASV_561	OR775727.1	97.938	388	8	0	1	388	531	918	0	673	Eukaryota	Rhizaria	Thecofilosea	Rhogostoma	Rhogostoma olyaorum	1.73454
ASV_415	16	0	0	0	0	0	0	0	0	0	0	0	0	0	0	0	0	13	0	0	AGCTCCAAGAGCATATATTAAAGTTGTTGCAGTTAAAAAGCTCGTAGTTGGATTTCTGGTTTAATGCACCTGGCCCGCGGCCAATAGGCTTGTGAGTGCCGGCGCGCGTTTACCATCCTTCTAGAAAACGATTCTGCCATTCACTTGGTTGGGACCGCGATCTAGATCTTTTACTTTGAAAAAATTAGAGTGTTTAAAGCAGGCTTTTGCTATGAATACATTAGCATGGAATAATAATCTAGGACTTCGGTTCTATTTTGTTGGTTTCTATAACTGAAGTAATGATTGATAGGGATAGTTGGGGGTGCTAGTATTGGCCGGCCAGAGGTGAAATTCTTGGATTCGGTCAAGACTAACTTATGCGAAAGCATTCACCAAGGATGTCTTCT	389	ASV_415	MN860276.1	100	389	0	0	1	389	543	931	0	719	Eukaryota	Rhizaria	Thecofilosea	Rhogostoma	Rhogostoma pseudocylindrica	1.84833
ASV_666	0	0	0	0	0	0	0	0	0	0	12	14	0	0	0	0	0	0	0	0	AGCTCCAAGAGCATATATTAAAGTTGTTGCAGTTAAAAAGCTCGTAGTTGGACTTCTGGTTTAATGCACCTGGCCCGCGGTCTTTTAGACCTGTGAGTGCCGGCGCGCGTTTACCATCCTTCTAGGAAACAAGTCTTCCCTTAACTGGGCCGGATTTGGGATCTAGATCATTTACTTTGAAAAAATTAGAGTGTTTAAAGCAGGCTTATGCTATGAATACATTAGCATGGAATAATAATCTAGGACTTCGGTTCTATTTTGTTGGTTTCTATAACTGAAGTAATGATTGATAGGGATAGTTGGGGGTGCTAGTATTGGCCGGTCAGAGGTGAAATTCTTGGATTCGGTCAAGACTAACTTATGCGAAAGCATTCACCAAGGATGTCTTCT	390	ASV_666	KY974602.1	100	323	0	0	51	373	1	323	7.38e-166	597	Eukaryota	Rhizaria	Thecofilosea	Rhogostoma	Rhogostoma sp.	1.53077
ASV_376	0	0	0	0	0	0	0	0	0	0	0	0	0	0	0	0	0	29	0	47	AGCTCCAATAGCGTATATTAAAATTGCTGCAGTTAAAGCGTCCGTAGTCGGATTTCGTCTACTCGAGATGGATGCAGTAGCTACTTGTTAGCTTACTAGCGCTTTCTCTTTTAGGCTTGGGTGGGGCTTGGGTTTACTCTTGTTCCACCCTGTTACTTTGAGCAAATTGGAGTGCTCCAACCAGGCTTTAGCTTGAACAGCTCAGCATGGAATAACGAGATAGGACTTTGGTTCTTCTTGTTGGTGTCATGAACCAAAAGTAATGGTTGATAAGGACATACGGGGGCATTTGTACTTGCTGGAGAGAGGTGAAATTCTAAGACCCAGCAAAGACAAACAAGTGCGAAGGCATTTGCCCAGTGTGTGCCTG	370	ASV_377	HQ918175.1	95.396	391	13	5	1	391	504	889	5.73e-172	617	Eukaryota	Rhizaria		NA	Cercozoa sp. B134	1.66757
ASV_610	0	12	0	0	0	0	0	0	0	0	0	0	0	0	0	0	0	0	0	0	AGCTCCAATAGCGTATATTAAAGTTGTTGCAGTTAAAAGGCTCGTAGTCGAACTTATGACCTCCTCCTCTTGGCCCGTGGCTTCGGCCATGTTGTGACGAGAGGAGTGGCCATCATTCTGGAAAGCGTCTCTACCCTTCACTGGGTTGGTTGCGTGATCCAGATCATTTACTGTGAGAAAAACAAAGTGTTCAAAGCAGGCCGTCAGGCTTGTATGCGTTAGCATGGAATAATAAGATAGGACTTTGGTTCTATTTTGTTGGCTTTCAGAACTAAAGTAATGATTGATAGGGATAGTTGGGGGTGCTAGTATTTAACGGTCAGCGGTGAAATGCATGGACCCGTTAAAGACTAACTTATGCGAAAGCATTCACCAAGGATATCTTCT	387	ASV_610	MN324342.1	100	320	0	0	51	370	1	320	3.4e-164	592	Eukaryota	Rhizaria		NA	uncultured Leptophryidae	1.52972
ASV_507	0	23	0	0	12	0	0	0	0	0	0	0	0	0	0	0	0	0	0	0	AGCTCCAATAGCGTATATTAAAATTGTTGCAGTTAAAAAGCTCGTAGTTGGATTTCTGGTACGGCGCACTTGGCCCGCCGCGGTTACGCGGTTGTGTGCCGGTGTGCGCCTGCCATCCATCTGGAGAACGCTGTCGCCCTTCACTGGGTGGGCAGTGGTATCCAGATCTTTTACTTTGAAAAAATTAGAGTGTTTAAAGCAGGCTTGTGCTGTGAATACATTAGCATGGAATAATAATTTAGGACTTTGGTCTTATTTTGTTGGTTTCTAGGACTAAAGTAATGATTGATAGGGACAGTTGGGGGTGCTAGTATTCAGCGGCCAGAGGTGAAATTCTTGGATTCGCTGAAGACTAACTTATGCGAAAGCATTCACCAAGGATGTCTTCT	389	ASV_507	MG775616.1	98.715	389	5	0	1	389	540	928	0	691	Eukaryota	Rhizaria		Neocercomonas	Neocercomonas sp.	1.77635
ASV_238	0	12	0	21	0	0	14	0	12	0	0	0	0	0	0	0	0	0	0	0	AGCTTCAGTAGCGTATATTAAAGTTGTTGCAGTTAAAAAGCTCGTAGTTGAATATCGGGTGGGGCTTAACTCGCGGTCTAAGGACTGCTTGCAGAGCCCTGCCTTTCCTCCCAGTAATGTGCTGTGTCTCGCAAGGGTTGCAGTGCATCTGGGACCTTTACCTTGAGTAAATTGGAGTGTTCAAGGCAGGCATTCGCTTGTACATGTTAGCATGGAATAATGGAACAGGACGTTAGTCCTTCCGTTGGTCAAAGGACTGACGTAATGATCAATAGGGACAGTTGGGGGCATTCGTATTCAATCGTCAGAGGTGAAATTCTTGGATTGATTGAAGACGAACTAGTGCGAAAGCATTTGCCAAGGATGTTTTCA	372	ASV_238	MF370974.1	95.699	372	16	0	1	372	802	1173	1.95e-166	599	Eukaryota	Sanchytriomycota	Sanchytriomycetes	Amoeboradix	Amoeboradix gromovi	1.61022
ASV_1083	13	0	0	0	0	0	0	0	0	0	0	0	0	0	0	0	0	0	0	0	AGCTCCAATAGCGTATATTAAAGTTGTTGCAGTTAAAAAGCTCGTAGTTGGATTTCTGGTCGGAGTGACTGTTCCGGGCTTGATTGTCCGTGTAACGTGTCGCCTCCAGCCATCCTCGCGGAGAGCGTTTCTACTATTAACTTAGTGGTGACGGGACCCGCGTCGTTTACTGTGAAAAAATTAGAGTGTTTAAAGCAGGCAATTAGCTTGAATACATTAGCATGGAATAATAAGATAGGACTTTGGTACTATTTTGTTGGTTTGCATACCAAAGTAATGATTAATAGGAACAGTTGTGGATATTCGTATGAGCATGTCAGAGGTGAAATTCTTGGATTTTGATCAGACGAACTACTGCGAAAGCATTTATCAAGGATGTTTTCA	384	ASV_1083	AB022103.1	92.987	385	23	4	1	384	581	962	3.42e-154	558	Eukaryota	Stramenopiles	Bigyra	Aplanochytrium	Aplanochytrium kerguelense	1.45312
ASV_1337	13	0	0	0	0	0	0	0	0	0	0	0	0	0	0	0	0	0	0	0	AGCTCCAATAGGATATATCAAAGTTGTTGCAGTTGAAAAGCTCGTAGTCGTATTTCTGATGGGTTGACGTTTGTCTTGGTCTGACGCAAGTTGGATCTCGTTCAAACCGCCTGTCATTTTGTGGGCAAAAGTTGGGTTCGTGTACATTGTACGCTTATTCAGCTCCACTCCGTCACTGAGAGCAAATTGGAGTGCTCAAAGCAGGCTTTACAGCTTTGAACATCTTAGCTTGGAATGACAAAGTATGACTATTCGTTCACTTTGTTGGTTATGAATGAAAAGTAATGATAAATAGGAACAGTTGCGGGGGTACTCGTACTGGAAAGTCAGAGGTGAAATTCTTGGATTTTTCCACGACGAACGACTGCGAAAGCATTTACCAAGGATGTTTTCA	394	ASV_1337	AB856528.1	85.504	407	40	16	1	394	572	972	1.35e-108	407	Eukaryota	Stramenopiles	Bigyra	NA	Amphifilidae sp. H-1	1.03299
ASV_248	25	0	13	0	0	42	16	32	18	0	0	0	0	0	0	0	0	0	0	0	AGCTCCAATAGGATATATCAAAGTTGTTGCAGTTGAAAAGCTCGTAGTCGTATTTGTGGTGGGTAGATGTTTGATTTACGTGGCAATGCACGAAAGTGTTTGCCCGGTCAGACCGCCTGCCATTTTGTGGGCCAAAGTGGGTTTCCGGGTGGTTTACTCTGCCTAGAAATTCGCTCCACTCCGTCACTGAGAGCAAATTGGAGTGCTCAAAGCAGGCTTTACAGCTTTGAACATCTTAGCTTGGAATGACAAAGTATGACTTGTAGTTCACTTTGTTGGTTATGAATTGTAAGTAATGATAAATAGGAACAGTTGCGGGGACACTCGTACTGGAAAGTCAGAGGTGAAATTCTTGGATTTTTCCACGACGAACGACTGCGAAGGCATCTGTCCAGGATG…	405	ASV_248	KU728176.1	88.889	414	34	11	1	405	591	1001	2.23e-136	499	Eukaryota	Stramenopiles	Bigyra	Sorodiplophrys	Sorodiplophrys stercorea	1.2321
ASV_249	0	0	0	0	0	0	0	0	0	0	12	0	0	0	0	30	24	19	0	21	AGCTCCAATAGGATATATCAAAGTTGTTGCAGTTGAAAAGCTCGTAGTCGTATTTGTGGTGGGTAGATGTTTGATTCACGCGGCAATGCACGAAAGTGTTTGCCCGGTCAGACCGCCTGCCATTTTGTGGGCCAAAGTGGGTTTCCGGGTGGTTTACTCTGCCTAGAAATTCGCTCCACTCCGTCACTGAGAGCAAATTGGAGTGCTCAAAGCAGGCTTTACAGCTTTGAACATCTTAGCTTGGAATGACAAAGTATGACTTGTAGTTCACTTTGTTGGTTATGAATTGTAAGTAATGATAAATAGGAACAGTTGCGGGGACACTCGTACTGGAAAGTCAGAGGTGAAATTCTTGGATTTTTCCACGACGAACGACTGCGAAGGCATCTGTCCAGGATG…	405	ASV_249	KU728176.1	89.13	414	33	11	1	405	591	1001	4.79e-138	505	Eukaryota	Stramenopiles	Bigyra	Sorodiplophrys	Sorodiplophrys stercorea	1.24691
ASV_841	0	0	0	0	0	0	0	0	0	28	0	0	0	0	0	0	0	0	0	0	AGCTCCAATAGGATATATCAAAGTTGTTGCAGTTGAAAAGCTCGTAGTCGTATTTGTGGTGGGTAGATGTTTGATTCACGTGGCAATGCACGAAAGTGTTTGCCCGGTCAGACCGCCTGCCATTTTGTGGGCCAAAGTGGGTTTCCGGGTGGTTTACTCTGCCTAGAAATTCGCTCCACTCCGTCACTGAGAGCAAATTGGAGTGCTCAAAGCAGGCTTTACAGCTTTGAACATCTTAGCTTGGAATGACAAAGTATGACTTGTAGTTCACTTTGTTGGTTATGAATTGTAAGTAATGATAAATAGGAACAGTTGCGGGGACACTCGTACTGGAAAGTCAGAGGTGAAATTCTTGGATTTTTCCACGACGAACGACTGCGAAGGCATCTGTCCAGGATG…	405	ASV_841	KU728176.1	88.889	414	34	11	1	405	591	1001	2.23e-136	499	Eukaryota	Stramenopiles	Bigyra	Sorodiplophrys	Sorodiplophrys stercorea	1.2321
ASV_372	0	0	0	0	0	0	0	0	0	0	0	0	0	0	0	0	0	0	72	0	AGCTCCAATAGCGTATACTAAAGTTGTTGCAGTTAAAAAGCTCGTAGTTGGATTTCTGGTTGTGGATATTGTTCAGTCTCTAACGAGACTCGTTTCGATGTCTGCGTCCATCCTCGAGGTTAACGAGTCTGGCATTAAGTTGTCGGGTTCGAGCCCCTCGTCATTTACTGTGAGCAAAATAGAGTGTTCAAAGCAGGCTTAGGCCGTTGAATATATTAGCATGGAATAATAAGATAAGACCTTGGTCTATTTTGTTGGTTTGTACTCCAAGGTAATGATAAATAGGGATAGTTGGGGGTATTCGTATTCAATTGTCAGAGGTGAAATTCTTGGATTTATGGAAGACGAACTACTGCGAAAGCATTTACCAAGGATGTTTTCA	382	ASV_372	M87331.1	92.727	385	22	5	1	382	573	954	5.69e-152	551	Eukaryota	Stramenopiles	Chrysophyceae	Hibberdia	Hibberdia magna	1.44241
ASV_124	31	82	91	74	26	0	0	0	0	0	0	0	0	0	0	0	0	25	15	0	AGCTCCAATAGCGTATACTAAAGTTGTTGCAGTTAAAAAGCTCGTAGTTGGATTTCTGGTTGCGGACGCCGGTCCGCCCCTCACGGGGTGTGCACTAGGTGTCTGCGTCCATCCTCGGGGAGAACGCATTTGGCATTAAGTTGTCGAGTGTGGGATCCTCGTCATTTACTGTGAGCAAAATAGAGTGTTCAAAGCAGGCTTAGGCCGTTGAATACATTAGCATGGAATAATAAGATAGGACCTTGGTCTATTTTGTTGGTTTGCACTCCAAGGTAATGATTAATAGGGATAGTTGGGGGTATTCGTATTCAATTGTCAGAGGTGAAATTCTTGGATTTATGGAAGACGAACTACTGCGAAAGCATTTACCAAGGATGTTTTCA	383	ASV_124	EF165134.1	100	383	0	0	1	383	553	935	0	708	Eukaryota	Stramenopiles	Chrysophyceae	NA	Chrysophyceae sp. CCCM41	1.84856
ASV_768	21	0	0	0	0	0	0	0	0	0	0	0	0	0	0	0	0	0	0	0	AGCTCCAATAGCGTATACTAAAGTTGTTGCAGTTAAAAAGCTCGTAGTTGAATTTCTGGTCTCGGACATCGGTCTGCCTCGAACGAGGTACGTACCAGTTGTCTGAATCCATCCTCGGGGAAAACATGTCTGGCATTCAGTTGTTGGGCATGGGATCCTCGTCATTTACTGTGAGCAAAATAGGGTGTTCAAAGCAGGCTTATGCCGTTGAATACATTAGCATGGAATAATAAGATAGGACCTTGGTCTATTTTGTTGGTTTGTACTCCAAGGTAATGATTAATAGGGATAGTTGGGGGTATTCGTATTCAATTGTCAGAGGTGAAATTCTTGGATTTATGGAAGACGAACTACTGCGAAAGCATTTACCAAGGATGTTTTCA	383	ASV_768	KX431485.1	99.739	383	1	0	1	383	491	873	0	702	Eukaryota	Stramenopiles	Chrysophyceae	Pedospumella	Pedospumella encystans	1.8329
ASV_408	0	0	0	0	0	0	0	0	0	0	0	17	35	15	0	0	0	0	0	0	AGCTCCAATAGCGTATACTAAAGTTGTTGCAGTTAAAAAGCTCGTAGTTGAATTTCTGACTTTGAGGCGCGGTCGGCCCCGTGTGGGTTAGTACCTGTGAATCGAGGTCATCCTCGAGGAATGCGTATCTGTCATTCAGTTGATGGGTACGAGTACCTCGTCATTTACTGTGAGCAAAATAGAGTGTTCAAAGCAGGCTTACGCCGTTGAATACATTAGCATGGAATAATAAGATAGGACCTTGGTCTATTTTGTTGGTTAGTACTCCAAGGTAATGATTAATAGGGACAGTTGGGGGTATTCGTATTCAATTGTCAGAGGTGAAATTCTTGGATTTATGGAAGACGAACTACTGCGAAAGCATTTACCAAGGATGTTTTCA	382	ASV_408	OP378935.1	99.738	382	1	0	1	382	508	889	0	701	Eukaryota	Stramenopiles	Chrysophyceae	Poteriospumella	Poteriospumella vasocystis	1.83508
ASV_904	0	0	0	0	0	0	0	0	0	0	0	0	0	0	0	0	0	15	0	0	AGCTCCAATAGCGTATACTAAAGTTGTTGCAGTTAAAAAGCTCGTAGTTGAATTTCTGACTTTGAGGCGCGGTCGGCCCCGTGTGGGTTAGTACCTGTGAATCGAGGTCATCCTCGAGGAATGCGTATCTGTCATTCAGTTGATGGGTACGAGTACCTCGTCATTTACTGTGAGCAAAATAGAGTGTTCAAAGCAGGCTTACGCCGTTGAATACATTAGCATGGAATAATAAGATAGGACCTTGGTCTATTTTGTTGGTTAGTTCTCCAAGGTAATGATTAATAGGGACAGTTGGGGGTATTCGTATTCAATTGTCAGAGGTGAAATTCTTGGATTTATGGAAGACGAACTACTGCGAAAGCATTTACCAAGGATGTTTTCA	382	ASV_904	OP378935.1	99.476	382	2	0	1	382	508	889	0	695	Eukaryota	Stramenopiles	Chrysophyceae	Poteriospumella	Poteriospumella vasocystis	1.81937
ASV_314	25	19	22	14	27	0	0	0	0	0	0	0	0	0	0	0	0	0	0	0	AGCTCCAATAGCGTATACTAAAGTTGTTGCAGTTAAAAAGCTCGTAGTTGAATTTCTGGTCTTGGATTTCGGTCTGCCTCAAACGAGGTATGTACCAGGGATCTGAGACCATCCTCGAGGAAAACATATCTGTCATTAAGTTAATGGGTATGGGATCCTCGTCATTTACTGTGAGCAAAATAGGGTGTTCAAAGCAGGCTTATGCCGTTGAATACATTAGCATGGAATAATAAGATAGGACCTTGGTCTATTTTGTTGGTTTGTACTCCAAGGTAATGATTAATAGGGATAGTTGGGGGTATTCGTATTCAATTGTCAGAGGTGAAATTCTTGGATTTATGGAAGACGAACTACTGCGAAAGCATTTACCAAGGATGTTTTCA	383	ASV_314	MZ420279.1	99.739	383	1	0	1	383	530	912	0	702	Eukaryota	Stramenopiles	Chrysophyceae	Spumella	Spumella bureschii	1.8329
ASV_665	0	0	0	14	0	0	0	0	0	0	0	0	0	0	0	0	0	0	0	0	AGCTCCAATAGCGTATACTAAAGTTGTTGCAGTTAAAAAGCTCGTAGTTGAATTTCTGGTCTCGGACATCGGTCTGCCTCGAACGAGGTACGTACCAGTTGTCTGAATCCATCCTCGGGGAAAACATGTCTGTCATTCAGTTGATGGGCATGGGATCCTCGTCATTTACTGTGAGCAAAATAGGGTGTTCAAAGCAGGCTTATGCCGTTGAATACATTAGCATGGAATAATAAGATAGGACCTTGGTCTATTTTGTTGGTTTGTACTCCAAGGTAATGATTAATAGGGATAGTTGGGGGTATTCGTATTCAATTGTCAGAGGTGAAATTCTTGGATTTATGGAAGACGAACTACTGCGAAAGCATTTACCAAGGATGTTTTCA	383	ASV_665	KF651119.1	99.739	383	1	0	1	383	558	940	0	702	Eukaryota	Stramenopiles	Chrysophyceae	Spumella	Spumella sp. OF-40	1.8329
ASV_975	0	14	0	0	0	0	0	0	0	0	0	0	0	0	0	0	0	0	0	0	AGCTCCAATAGCGTATACTAAAGTTGTTGCAGTTAAAAAGCTCGTAGTTGAATTTCTGGTCTCGGACATCGGTCTGCCTCGAACGAGGTACGTACCAGTTGTCTGAATCCATCCTCGGGGAAAACATGTCTGTCATTCAGTTGATGGGCATGGGATCCTCGTCATTTACTGTGAGCAAAATAGAGTGTTCAAAGCAGGCTTATGCCGTTGAATACATTAGCATGGAATAATAAGATAGGACCTTGGTCTATTTTGTTGGTTTGTACTCCAAGGTAATGATTAATAGGGATAGTTGGGGGTATTCGTATTCAATTGTCAGAGGTGAAATTCTTGGATTTATGGAAGACGAACTACTGCGAAAGCATTTACCAAGGATGTTTTCA	383	ASV_975	KF651119.1	100	383	0	0	1	383	558	940	0	708	Eukaryota	Stramenopiles	Chrysophyceae	Spumella	Spumella sp. OF-40	1.84856
ASV_986	0	0	0	0	0	0	0	0	0	0	0	0	0	0	0	0	0	0	12	0	AGCTCCAATAGCGTATACTAAAGTTGTTGCAGTTAAAAAGCTCGTAGTTGAATTTCTGGTCTCGAGACGCGGTCAGCCCCAAGGGGTCAGTACTGTCGGATTGGGACCATCCTCGAGAAGAACATATCTGTCATTGAGTTGATGGGTATGGGACTCTCGTCATTTACTGTGAGCAAAATAGAGTGTTCAAAGCAGGCTTACGCCGTTGAATACATTAGCATGGAATAATAAGATAGGACCTTGGTCTATTTTGTTGGTTAGTACTCCAAGGTAATGATTAATAGGGACAGTTGGGGGTATTCGTATTCAATTGTCAGAGGTGAAATTCTTGGATTTATGGAAGACGAACTACTGCGAAAGCATTTACCAAGGATGTTTTCA	381	ASV_986	KU951588.1	98.688	381	5	0	1	381	3	383	0	678	Eukaryota	Stramenopiles	Diatomeae	Brachysira	Brachysira sp. NA-2016a	1.77953
ASV_504	13	0	40	0	0	0	0	0	0	0	0	0	0	0	0	0	0	0	0	0	AGCTCCAATAGCGTATATTAAAGTTGTTGCAGTTAAAAAGCTCGTAGTTGGATTTGTGGCGGCGCCTGCGGTCCGGAATATTTTCGGTGCTGCCGGGCGCTGCCATCCTTGGGTGGAACCTGTGTGGCATTAGGTTGTCGCGCAGGGGATGCCCATCGTTTACTGTGAAAAAATTAGAGTGTTCAAAGCAGGCTTACGCCGTTGAATATATTAGCATGGAATAATAAGATAGGACCTTGGTACTATTTTGTTGGTTTGCGCACCGAGGTAATGATTAATAGGGACAGTTGGGGGTTTTCGTATTCCATTGTCAGAGGTGAAATTCTTGGATTTCTGGAAGACGAACTACTGCGAAAGCATTAACCAAGGATGTTTTCA	378	ASV_504	OX386235.1	97.354	378	9	1	1	378	520	896	3.25e-179	641	Eukaryota	Stramenopiles	Diatomeae	Chamaepinnularia	Chamaepinnularia sp. D294	1.69577
ASV_579	0	40	0	0	0	0	0	0	0	0	0	0	0	0	0	0	0	0	0	0	AGCTCCAATAGCGTATATTAAAGTTGTTGCAGTTAAAAAGCTCGTAGTTGGATTTGTGGCGGTGCCTGCGGTCCGGAATATTTTCGGTGCTGCCGGGCGCTGCCATCCTTGGGTGGAACCTGTGTGGCATTAGGTTGTCGCGCAGGGGATGCCCATCGTTTACTGTGAAAAAATTAGAGTGTTCAAAGCAGGCTTACGCCGTTGAATATATTAGCATGGAATAATAAGATAGGACCTTGGTACTATTTTGTTGGTTTGCGCACCGAGGTAATGATTAATAGGGACAGTTGGGGGTTTTCGTATTCCATTGTCAGAGGTGAAATTCTTGGATTTCTGGAAGACGAACTACTGCGAAAGCATTAACCAAGGATGTTTTCA	378	ASV_579	OX386235.1	97.09	378	10	1	1	378	520	896	1.51e-177	636	Eukaryota	Stramenopiles	Diatomeae	Chamaepinnularia	Chamaepinnularia sp. D294	1.68254
ASV_605	0	13	0	0	0	0	0	0	0	0	0	0	0	0	0	0	0	0	0	0	AGCTCCAATAGCGTATATTAAAGTTGTTGCAGTTAAAAAGCTCGTAGTTGGATTTGTGGCGGCGCCTGCGGTCCGAAATGTTTCGGTACTGTCGGGTGCTGCCATCCTTGGGTGGAACCTGTGTGGCATTAGGTTGTCGTGCAGGGGATGCCCATCGTTTACTGTGAAAAAATTAGAGTGTTCAAAGCAGGCTTACGCCGTTGAATATATTAGCATGGAATAATAAGATAGGACCTTGGTACTATTTTGTTGGTTTGCGCACCGAGGTAATGATTAATAGGGACAGTTGGGGGTTTTCGTATTCCATTGTCAGAGGTGAAATTCTTGGATTTCTGGAAGACGAACTACTGCGAAAGCATTAACCAAGGATGTTTTCA	377	ASV_605	OX386235.1	98.408	377	6	0	1	377	520	896	0	664	Eukaryota	Stramenopiles	Diatomeae	Chamaepinnularia	Chamaepinnularia sp. D294	1.76127
ASV_678	0	0	0	0	30	0	0	0	0	0	0	0	0	0	0	0	0	0	0	0	AGCTCCAATAGCGTATATTAAAGTTGTTGCAGTTAAAAAGCTCGTAGTTGGATTTGTGGCGGTGCCTGCGGTCCGGAATATTTTCGGTGCTGCCGGGCGCTGCCATCCTTGGGTGGAATCTGTGTGGCATTAGGTTGTCGCGCAGGGGATGCCCATCGTTTACTGTGAAAAAATTAGAGTGTTCAAAGCAGGCTTACGCCGTTGAATATATTAGCATGGAATAATAAGATAGGACCTTGGTACTATTTTGTTGGTTTGCGCACCGAGGTAATGATTAATAGGGACAGTTGGGGGTTTTCGTATTCCATTGTCAGAGGTGAAATTCTTGGATTTCTGGAAGACGAACTACTGCGAAAGCATTAACCAAGGATGTTTTCA	378	ASV_678	OX386235.1	96.825	378	11	1	1	378	520	896	7.03e-176	630	Eukaryota	Stramenopiles	Diatomeae	Chamaepinnularia	Chamaepinnularia sp. D294	1.66667
ASV_716	0	0	0	25	0	0	0	0	0	0	0	0	0	0	0	0	0	0	0	0	AGCTCCAATAGCGTATATTAAAGTTGTTGCAGTTAAAAAGCTCGTAGTTGGATTTGTGGCGGTGCCTGCGGTCCGGAATATTTTCGGTGCTGTCGGGCGCTGCCATCCTTGGGTGGAACCTGTGTGGCATTAGGTTGTCGCGCAGGGGATGCCCATCGTTTACTGTGAAAAAATTAGAGTGTTCAAAGCAGGCTTACGCCGTTGAATATATTAGCATGGAATAATAAGATAGGACCTTGGTACTATTTTGTTGGTTTGCGCACCGAGGTAATGATTAATAGGGACAGTTGGGGGTTTTCGTATTCCATTGTCAGAGGTGAAATTCTTGGATTTCTGGAAGACGAACTACTGCGAAAGCATTAACCAAGGATGTTTTCA	378	ASV_716	OX386235.1	97.354	378	9	1	1	378	520	896	3.25e-179	641	Eukaryota	Stramenopiles	Diatomeae	Chamaepinnularia	Chamaepinnularia sp. D294	1.69577
ASV_108	63	80	59	56	61	0	44	0	0	0	0	17	0	28	0	0	0	0	0	0	AGCTCCAATAGCGTATATTAAAGTTGTTGCAGTTAAAAAGCTCGTAGTTGGATTTGTGGCTGTCGTGAGCGGCCTGGCACTTGGTGCTAGTGCCTGCCTGCGACGCCATCCTTGGGTGGAACCTGTGTGGCATTAGGTTGTCGTGCAGGGGATGCCCATCGTTTACTGTGAGAAAATTAGAGTGTTCAAAGCAGGCTTATGCCATTGAATATGTTAGCATGGAATAATAAGATAGGACCTTGGTACTATTTTGTTGGTTTGCGCACCAAGGTAATGGTTAATAGGGACAGTCGGGGGTATTCGTATTCCATTGTCAGAGGTGAAATTCTTGGATTTCTGGAAGACGAACTACTGCGAAAGCATTTACCAAGGATGTTTTCA	381	ASV_108	MW396848.1	100	381	0	0	1	381	8	388	0	704	Eukaryota	Stramenopiles	Diatomeae	Hantzschia	Hantzschia abundans	1.84777
ASV_107	0	0	0	0	0	52	98	96	35	56	26	58	42	32	30	0	0	0	0	0	AGCTCCAATAGCGTATATTAAAGTTGTTGCAGTTAAAAAGCTCGTAGTTGGATTTGTGGCTGTCGCGAGCGGCCTGGCACTTGGTGCTAGTGCCTGCCTGCGACGCCATCCTTGGGTGGAACCTGTGTGGCATTAGGTTGTCGTGCAGGGGATGCCCATCGTTTACTGTGAGAAAATTAGAGTGTTCAAAGCAGGCTTATGCCGTTGAATATGTTAGCATGGAATAATAAGATAGGACCTTGGTACTATTTTGTTGGTTTGCGCACCAAGGTAATGGTTAATAGGGACAGTCGGGGGTATTCGTATTCCATTGTCAGAGGTGAAATTCTTGGATTTCTGGAAGACGAACTACTGCGAAAGCATTTACCAAGGATGTTTTCA	381	ASV_107	MW396850.1	100	381	0	0	1	381	8	388	0	704	Eukaryota	Stramenopiles	Diatomeae	Hantzschia	Hantzschia amphioxys	1.84777
ASV_320	0	15	20	0	20	15	0	13	0	12	0	0	14	0	0	0	0	0	0	0	AGCTCCAATAGCGTATATTAAAGTTGTTGCAGTTAAAAAGCTCGTAGTTGGATTTGTGGCTGTTGTGAGCGGCCTGGCACTTGGTGCTAGTGCCTGCCTGCGACGCCATCCTTGGGTGGAACCTGTGTGGCATTAGGTTGTCGTGCAGGGGATACCCATCATTTACTGTGAGAAAATTAGAGTGTTCAAAGCAGGCTTATGCCATTGAATATGTTAGCATGGAATAATAAGATAGGACCTTGGTACTATTTTGTTGGTTTGCGCACCAAGGTAATGGTTAATAGGGACAGTCGGGGGTATTCGTATTCCATTGTCAGAGGTGAAATTCTTGGATTTTTGGAAGACGAACTACTGCGAAAGCATTTACCAAGGATGTTTTCA	381	ASV_320	KM116091.1	99.475	381	2	0	1	381	559	939	0	693	Eukaryota	Stramenopiles	Diatomeae	Hantzschia	Hantzschia amphioxys	1.8189
ASV_765	0	0	0	0	0	0	0	0	0	0	0	0	0	0	0	0	14	0	0	0	AGCTCCAATAGCGTATATTAAAGTTGTTGCAGTTAAAAAGCTCGTAGTTGGATTTGTGGCTGTCGCGAGCGGCCTGGCACTTGGTGCTAGTGCCTGCCTGCGACGCCATCCTTGGGTGGAACCTGTGTGGCATTAGGTTGTCGTGCAGGGGATGCCCATCGTTTACTGTGAGAAAATTAGAGTGTTCAAAGCAGGCTTATGCCGTTGAATATGTTAGCATGGAATAATAAGATAGGACCTTGGTACTATTTTGTTGGTTTGCGCACCAAGGTAATGGTTAATAGGGACAGTCGGGGGTATTCGTATTCCATTGTCAGAGGTGAAATTCTTGGATTTTTGGAAGACGAACTACTGCGAAAGCATTTACCAAGGATGTTTTCA	381	ASV_765	KM116107.1	100	381	0	0	1	381	540	920	0	704	Eukaryota	Stramenopiles	Diatomeae	Hantzschia	Hantzschia amphioxys	1.84777
ASV_941	0	0	0	0	0	0	0	12	0	0	0	0	0	0	0	0	0	0	0	0	AGCTCCAATAGCGTATATTAAAGTTGTTGCAGTTAAAAAGCTCGTAGTTGGATTTGTGGCTGTCGCGAGCGGCCTGACACTTATGTGTTAGTGCCTGCCTGCGACGCCATCCTTGGGTGGAACCTGTGTGGCATTAGGTTGTCGTGCAGGGGATGCCCATCGTTTACTGTGAGAAAATTAGAGTGTTCAAAGCAGGCTTATGCCGTTGAATATGTTAGCATGGAATAATAAGATAGGACCTTGGTACTATTTTGTTGGTTTGCGCACCAAGGTAATGGTTAATAGGGACAGTCGGGGGTATTCGTATTCCATTGTCAGAGGTGAAATTCTTGGATTTCTGGAAGACGAACTACTGCGAAAGCATTTACCAAGGATGTTTTCA	382	ASV_941	MW396850.1	98.953	382	3	1	1	382	8	388	0	682	Eukaryota	Stramenopiles	Diatomeae	Hantzschia	Hantzschia amphioxys	1.78534
ASV_492	0	13	12	0	18	0	0	0	0	0	0	0	0	0	0	0	0	0	0	0	AGCTCCAATAGCGTATATTAAAGTTGTTGCAGTTAAAAAGCTCGTAGTTGGATTTGTGGCTGTCGTGAGCGGCCTGGCACTTGGTGCTAGTGCCTGCCTGCGACGCCATCCTTGGGTGGAACCTGTGTGGCATTAGGTTGTCGTGCAGGGGATACCCATCATTTACTGTGAGAAAATTAGAGTGTTCAAAGCAGGCTTATGCCATTGAATATGTTAGCATGGAATAATAAGATAGGACCTTGGTACTATTTTGTTGGTTTGCGCACCAAGGTAATGGTTAATAGGGACAGTCGGGGGTATTCGTATTCCATTGTCAGAGGTGAAATTCTTGGATTTCTGGAAGACGAACTACTGCGAAAGCATTTACCAAGGATGTTTTCA	381	ASV_492	OR352030.1	99.475	381	2	0	1	381	6	386	0	695	Eukaryota	Stramenopiles	Diatomeae	Hantzschia	Hantzschia hyperaustralis	1.82415
ASV_13	425	544	508	392	497	186	168	208	168	237	90	117	153	95	151	0	0	0	0	15	AGCTCCAATAGCGTATATTAAAGTTGTTGCAGTTAAAAAGCTCGTAGTTGGATTTGTGGCTGTCGTGAGCGGCCTGGCACTTGGTGCTAGTGCCTGCCTGCGACGCCATCCTTGGGTGGAACCTGTGTGGCATTAGGTTGTCGTGCAGGGGATGCCCATCGTTTACTGTGAGAAAATTAGAGTGTTCAAAGCAGGCTTATGCCATTGAATATGTTAGCATGGAATAATAAGATAGGACCTTGGTACTATTTTGTTGGTTTGCGCACCAAGGTAATGGTTAATAGGGACAGTCGGGGGTATTCGTATTCCATTGTCAGAGGTGAAATTCTTGGATTTTTGGAAGACGAACTACTGCGAAAGCATTTACCAAGGATGTTTTCA	381	ASV_13	KM116112.1	100	381	0	0	1	381	559	939	0	704	Eukaryota	Stramenopiles	Diatomeae	Hantzschia	Hantzschia sp. LFS-2014	1.84777
ASV_261	0	0	13	0	12	0	14	42	0	43	0	0	0	0	13	0	0	0	0	0	AGCTCCAATAGCGTATATTAAAGTTGTTGCAGTTAAAAAGCTCGTAGTTGAATCTATGACGTTGTGGTCTCGCAACTGTGCAGCATTGCAAAATGTTGCCGTTGCTTGCCACTTTGTCATTTTTGGTCGAACCTTGCGTGACATTGAGTTGTGGCGCAAGGATGTTGGCCATCTTTTACTGTGAGGAAATTAGAGTGTTCAAAGCAGGCAGTATTGCCAGTCAAGTGAATATGTTAGCATGGAATAATATGATACGATTTTGTTTCAATTTTATTGGTTTGTGTTGCAAAATAATGATTGATAGGGACAATTGGGGGTATTTGTATTCCAAAGTCAGAGGTGAAATTCTTGGATTTTTGGAAGACAAGCTACTGCGAAAGCATCTACCAGGGATGTTTT…	401	ASV_261	KY863469.1	97.512	402	8	2	1	401	550	950	0	686	Eukaryota	Stramenopiles	Diatomeae	Luticola	Luticola ventricosa	1.71072
ASV_657	0	0	0	0	0	0	0	0	0	0	0	0	0	0	0	0	15	0	0	0	AGCTCCAATAGCGTATATTAAAGTTGTTGCAGTTAAAAAGCTCGTAGTTGAATCTATGACGCTGTGGCATGGCAACTGTGCAGCATTGCAAAATGCTGTCGTTGCTTGTCACCTTGTCATTTTTGGTCAGACCTTGCGTGACATTGAGTTGTGGCGCAAGGATGTTGGCCATCTTTTACTGTGAGGAAATTAGAGTGTTCAAAGCAGGCAGTATTGCCAGTCAAGTGAATATGTTAGCATGGAATAATATGATACGATTTTGTTTCAATTTTATTGGTTTGTGTTGCAAAATAATGATTGATAGGGACAATTGGGGGTATTTGTATTCCAGAGTCAGAGGTGAAATTCTTGGATTTTTGGAAGACAAGCTACTGCGAAAGCATCTACCAGGGATGTTTT…	401	ASV_657	KY863469.1	99.501	401	2	0	1	401	550	950	0	730	Eukaryota	Stramenopiles	Diatomeae	Luticola	Luticola ventricosa	1.82045
ASV_684	0	0	0	0	0	0	0	0	0	0	0	0	22	12	0	0	0	0	0	0	AGCTCCAATAGCGTATATTAAAGTTGTTGCAGTTAAAAAGCTCGTAGTTGGATTTGTGGTGGCGCCTGCGGTCCCAAATGTTTGGGTGCTGTCGGGCGCTGCCATCCTTGGGTGGAACCTGTGTGGCATTAGGTTGTCGTGCAGGGGATGCCCATCGTTTACTGTGAAAAAATTAGAGTGTTCAAAGCAGGCTTACGCCGTTGAATATATTAGCATGGAATAATAAGATAGGCCTTTGGTACTATTTTGTTGGTTTGCGCACCAAAGGAATGATTAATAGGGACAGTTGGGGCTCTTCGTATTCCATTGTCAGAGGTGAAATTCTTGGATTTCTGGAAGACGAACTACTGCGAAAGCATTGAGCAAGGATGTTTTCA	377	ASV_684	KF959655.1	99.735	377	1	0	1	377	527	903	0	691	Eukaryota	Stramenopiles	Diatomeae	Mayamaea	Mayamaea fossalis	1.83289
ASV_147	0	15	0	12	0	52	52	27	41	74	21	28	0	13	35	0	0	0	0	0	AGCTCCAATAGCGTATATTAAAGTTGTTGCAGTTAAAAAGCTCGTAGTTGGATTTGTGGTGGCGCCTGCGGTCTCACAATTGTGGGTACTGTCGGGCGCTGCCATCCTTGGGTGGAACCTGTGTGGCATTAGGTTGTCGTGCAGGGGATGCCCATCGTTTACTGTGAAAAAATTAGAGTGTTCAAAGCAGGCTTACGCCGTTGAATATATTAGCATGGAATAATAAGATAGGCCTTTGGTACTATTTTGTTGGTTTGCGCACCAAAGGAATGATTAATAGGGACAGTTGGGGCTCTTCGTATTCCATTGTCAGAGGTGAAATTCTTGGATTTCTGGAAGACGAACTACTGCGAAAGCATTGAGCAAGGATGTTTTCA	377	ASV_147	KT072962.1	98.939	377	4	0	1	377	528	904	0	675	Eukaryota	Stramenopiles	Diatomeae	Mayamaea	Mayamaea permitis	1.79045
ASV_366	30	16	17	20	20	0	0	0	0	0	0	0	0	0	0	0	0	0	0	0	AGCTCCAATAGCGTATATTAAAGTTGTTGCAGTTAAAAAGCTCGTAGTTGGATTTGTGGTGGCGCCTGCGGTCCCAATTATTTGGGTGCTGTCGGGCGCTGCCATCCTTGGGTGGAACCTGTGTGGCATTAGGTTGTCGTGCAGGGGATGCCCATCGTTTACTGTGAAAAAATTAGAGTGTTCAAAGCAGGCTTACGCCGTTGAATATATTAGCATGGAATAATAAGATAGGCCTTTGGTACTATTTTGTTGGTTTGCGCACCAAAGGAATGATTAATAGGGACAGTTGGGGCTCTTCGTATTCCATTGTCAGAGGTGAAATTCTTGGATTTCTGGAAGACGAACTACTGCGAAAGCATTGAGCAAGGATGTTTTCA	377	ASV_366	OR504456.1	99.204	377	3	0	1	377	523	899	0	680	Eukaryota	Stramenopiles	Diatomeae	Mayamaea	Mayamaea permitis	1.80371
ASV_490	0	0	35	14	0	0	0	0	0	0	0	0	0	0	0	0	0	0	0	0	AGCTCCAATAGCGTATATTAAAGTTGTTGCAGTTAAAAAGCTCGTAGTTGGATTTGTGGTGGTGCCTGCGGTCCCAATTGTTTGGGTATTGTCGGGCGCTGCCATCCTTGGGTGGAACCTGTGTGGCATTAGGTTGTCGTGCAGGGGATGCCCATCGTTTACTGTGAAAAAATTAGAGTGTTCAAAGCAGGCTTACGCCGTTGAATATATTAGCATGGAATAATAAGATAGGCCTTTGGTACTATTTTGTTGGTTTGCGCACCAAAGGAATGATTAATAGGGACAGTTGGGGCTCTTCGTATTCCATTGTCAGAGGTGAAATTCTTGGATTTCTGGAAGACGAACTACTGCGAAAGCATTGAGCAAGGATGTTTTCA	377	ASV_490	OR863974.1	99.735	377	1	0	1	377	501	877	0	691	Eukaryota	Stramenopiles	Diatomeae	Mayamaea	Mayamaea permitis	1.83289
ASV_559	0	14	0	0	13	0	0	0	0	0	0	0	29	0	0	0	0	0	0	0	AGCTCCAATAGCGTATATTAAAGTTGTTGCAGTTAAAAAGCTCGTAGTTGGATTTGTGGTGGCGCCTGCGGTTCCAATTATTTGGGTATTGTCGGGCGCTGCCATCCTTGGGTGGAACCTGTGTGGCATTAGGTTGTCGTGCAGGGGATGCCCATCGTTTACTGTGAAAAAATTAGAGTGTTCAAAGCAGGCTTACGCCGTTGAATATATTAGCATGGAATAATAAGATAGGCCTTTGGTACTATTTTGTTGGTTTGCGCACCAAAGGAATGATTAATAGGGACAGTTGGGGCTCTTCGTATTCCATTGTCAGAGGTGAAATTCTTGGATTTCTGGAAGACGAACTACTGCGAAAGCATTGAGCAAGGATGTTTTCA	377	ASV_559	OR504456.1	99.469	377	2	0	1	377	523	899	0	686	Eukaryota	Stramenopiles	Diatomeae	Mayamaea	Mayamaea permitis	1.81963
ASV_598	0	0	0	0	0	0	0	0	0	0	0	0	0	0	0	0	0	17	0	17	AGCTCCAATAGCGTATATTAAAGTTGTTGCAGTTAAAAAGCTCGTAGTTGGATTTGTGGTGGCGCCTGCGGTCCCAAATTTTGGGTATTGTCGGGCGCTGCCATCCTTGGGTGGAACCTGTGTGGCATTAGGTTGTCGTGCAGGGGATGCCCATCGTTTACTGTGAAAAAATTAGAGTGTTCAAAGCAGGCTTACGCCGTTGAATATATTAGCATGGAATAATAAGATAGGCCTTTGGTACTATTTTGTTGGTTTGCGCACCAAAGGAATGATTAATAGGGACAGTTGGGGCTCTTCGTATTCCATTGTCAGAGGTGAAATTCTTGGATTTCTGGAAGACGAACTACTGCGAAAGCATTGAGCAAGGATGTTTTCA	376	ASV_598	LS975308.1	99.733	375	1	0	1	375	6	380	0	688	Eukaryota	Stramenopiles	Diatomeae	Mayamaea	Mayamaea permitis	1.82979
ASV_636	0	0	12	0	0	0	0	0	0	0	0	0	0	0	0	0	0	0	0	0	AGCTCCAATAGCGTATATTAAAGTTGTTGCAGTTAAAAAGCTCGTAGTTGGATTTGTGGTGGCGCCTGCGGTCCCCATTATTGGGGTGCTGTCGGGCGCTGCCATCCTTGGGTGGAACCAGTGTGGCATTAGGTTGTCGTGCTGGGGATGCCCATCGTTTACTGTGAAAAAATTAGAGTGTTCAAAGCAGGCTTACGCCGTTGAATATATTAGCATGGAATAATAAGATAGGCCTTTGGTACTATTTTGTTGGTTTGCGCACCAAAGGAATGATTAATAGGGACAGTTGGGGCTCTTCGTATTCCATTGTCAGAGGTGAAATTCTTGGATTTCTGGAAGACGAACTACTGCGAAAGCATTGAGCAAGGATGTTTTCA	377	ASV_636	OR504456.1	98.143	377	7	0	1	377	523	899	0	658	Eukaryota	Stramenopiles	Diatomeae	Mayamaea	Mayamaea permitis	1.74536
ASV_783	0	0	17	0	0	0	0	0	0	0	0	0	0	0	0	0	0	0	0	0	AGCTCCAATAGCGTATATTAAAGTTGTTGCAGTTAAAAAGCTCGTAGTTGGATTTGTGGTGGTGCCTGCGGTCCCAATTGTTTGGGTACTGCGTGGTGCTGCCATCCTTGGGTGGAACCTGTGTGGCATTAGGTTGTCGTGCAGGGGATGCCCATCGTTTACTGTGAAAAAATTAGAGTGTTCAAAGCAGGCTTACGCCGTTGAATATATTAGCATGGAATAATAAGATATGCCTTTGGTACTATTTTGTTGGTTTGCGCACCAAAGGAATGATTAATAGGGACAGTTGGGGCTCTTCGTATTCCATTGTCAGAGGTGAAATTCTTGGATTTCTGGAAGACGAACTACTGCGAAAGCATTGAGCAAGGATGTTTTCA	377	ASV_783	OR863974.1	98.413	378	4	2	1	377	501	877	0	664	Eukaryota	Stramenopiles	Diatomeae	Mayamaea	Mayamaea permitis	1.76127
ASV_405	24	38	0	0	24	0	0	0	0	0	0	0	0	0	0	0	0	0	0	0	AGCTCCAATAGCGTATATTAAAGTTGTTGCAGTTAAAAAGCTCGTAGTTGGATTTGTGGTGGCGCCTGCGGTTCCACAATTGTGGGTATTGTCGGGCGCTGCCATCCTTGGGTGGAACCTGTGTGGCATTAGGTTGTCGTGCAGGGGATGCCCATCGTTTACTGTGAAAAAATTAGAGTGTTCAAAGCAGGCTTACGCCGTTGAATATATTAGCATGGAATAATAAGATAGGCCTTTGGTACTATTTTGTTGGTTTGCGCACCAAAGGAATGATTAATAGGGACAGTTGGGGCTCTTCGTATTCCATTGTCAGAGGTGAAATTCTTGGATTTCTGGAAGACGAACTACTGCGAAAGCATTGAGCAAGGATGTTTTCA	377	ASV_405	LC648451.1	99.469	377	2	0	1	377	565	941	0	686	Eukaryota	Stramenopiles	Diatomeae	Mayamaea	Mayamaea pseudoterrestris	1.81963
ASV_272	37	17	27	0	15	0	0	0	0	0	0	0	0	0	0	0	0	0	15	0	AGCTCCAATAGCGTATATTAAAGTTGTTGCAGTTAAAAAGCTCGTAGTTGGATTTGTGGTGGCGCCTGCGGTCCCAATTGTTTGGGTACTGTGTGGCGCTGCCATCCTTGGGTGGAACCTGTGTGGCATTAGGTTGTCGTGCAGGGGATGCCCATCGTTTACTGTGAAAAAATTAGAGTGTTCAAAGCAGGCTTACGCCGTTGAATATATTAGCATGGAATAATAAGATAGGCCTTTGGTACTATTTTGTTGGTTTGCGCACCAAAGGAATGATTAATAGGGACAGTTGGGGCTCTTCGTATTCCATTGTCAGAGGTGAAATTCTTGGATTTCTGGAAGACGAACTACTGCGAAAGCATTGAGCAAGGATGTTTTCA	377	ASV_272	OR352036.1	99.204	377	3	0	1	377	6	382	0	680	Eukaryota	Stramenopiles	Diatomeae	Mayamaea	Mayamaea sweetloveana	1.80371
ASV_397	0	0	0	0	0	15	0	0	0	12	0	0	0	0	0	0	0	0	0	0	AGCTCCAATAGCGTATATTAAAGTTGTTGCAGTTAAAAAGCTCGTAGTTGGATTTGTGGCGGTGCTTGCGGTCCCAAATGTTTGGGTGCTGTGTGGCGCTGCCATCCTTGGGTGGAACCTGTGTGGCATTAGGTTGTCGTGCAGGGGATGCCCATCGTTTACTGTGAAAAAATTAGAGTGTTCAAAGCAGGCTTACGCCGTTGAATATATTAGCATGGAATAATAAGATAGGCCTTTGGTACTATTTTGTTGGTTTGCGCACCAAAGGAATGATTAATAGGGACAGTTGGGGCTCTTCGTATTCCATTGTCAGAGGTGAAATTCTTGGATTTCTGGAAGACGAACTACTGCGAAAGCATTGAGCAAGGATGTTTTCA	377	ASV_397	OR352036.1	98.939	377	4	0	1	377	6	382	0	675	Eukaryota	Stramenopiles	Diatomeae	Mayamaea	Mayamaea sweetloveana	1.79045
ASV_493	0	0	13	0	0	0	0	0	0	0	18	0	0	0	21	0	0	0	0	0	AGCTCCAATAGCGTATATTAAAGTTGTTGCAGTTAAAAAGCTCGTAGTTGGATTTGTGGCGGCGCTTGCGGTCCCAAATGTTTGGGTGCTGTGTGGCGCTGCCATCCTTGGGTGGAACCTGTGTGGCATTAGGTTGTCGTGCAGGGGATGCCCATCGTTTACTGTGAAAAAATTAGAGTGTTCAAAGCAGGCTTACGCCGTTGAATATATTAGCATGGAATAATAAGATAGGCCTTTGGTACTATTTTGTTGGTTTGCGCACCAAAGGAATGATTAATAGGGACAGTTGGGGCTCTTCGTATTCCATTGTCAGAGGTGAAATTCTTGGATTTCTGGAAGACGAACTACTGCGAAAGCATTGAGCAAGGATGTTTTCA	377	ASV_493	OR352036.1	99.204	377	3	0	1	377	6	382	0	680	Eukaryota	Stramenopiles	Diatomeae	Mayamaea	Mayamaea sweetloveana	1.80371
ASV_723	0	0	0	0	13	0	0	0	0	0	0	0	0	0	0	0	0	0	0	0	AGCTCCAATAGCGTATATTAAAGTTGTTGCAGTTAAAAAGCTCGTAGTTGGATTTGTGGTGGTGCCTGCGGTCCCAATTGTTTGGGTACTATGTGGTGCTGCCATCCTTGGGTGGAACCTGTGTGGCATTAGGTTGTCGTGCAGGGGATGCCCATCGTTTACTGTGAAAAAATTAGAGTGTTCAAAGCAGGCTTACGCCGTTGAATATATTAGCATGGAATAATAAGATATGCCTTTGGTACTATTTTGTTGGTTTGCGCACCAAAGGAATGATTAATAGGGACAGTTGGGGCTCTTCGTATTCCATTGTCAGAGGTGAAATTCTTGGATTTCTGGAAGACGAACTACTGCGAAAGCATTGAGCAAGGATGTTTTCA	377	ASV_723	OR352036.1	98.143	377	7	0	1	377	6	382	0	658	Eukaryota	Stramenopiles	Diatomeae	Mayamaea	Mayamaea sweetloveana	1.74536
[truncated: 77 more rows]

## Sheet: 6 - 18S algae ASV table
18S-Algae
Raw data has been cleaned (only algae selected), rarefied and a threshold has been applied
Field	F1	F2	F3	F4	F5	FS1	FS2	FS3	FS4	FS5	FH1	FH2	FH3	FH4	FH5	FK1	FK2	FK3	FK4	FK5
[truncated: 317 more rows]

## Sheet: 7 - stat. 18S ASVs
	Class	F1	F2	F3	F4	F5		average	standard deviation
		March									Significance level p<0.01	T-test groups
[truncated: 58 more rows]

## Sheet: 8 - stat. 18S abundance
	Class	F1	F2	F3	F4	F5		average	standard deviation
[truncated: 55 more rows]

## Sheet: 9 - 23S UPA ASV table
UPA-Algae
[truncated: 403 more rows]
[truncated: 14 more columns]

[truncated: 12 more sheets: 10 - stat. 23S UPA ASVs, 11 - stat. 23S UPA abundances, 12 - ITS2 all ASV table, 13 - ITS2 algae ASV table, 14 - GArbcL ASV table, 15 - XDrbcL ASV table, 16 - Pearson all, 17 - Pearson signf, 18 - Pearson signf threshold, 19 - Correlation groups, 20 - correlation parameters, 21 - PERMANOVA]
